# Supplementary material for: Genetic Insight Into Dissecting the FODMAP Diet Frame and Liver Cancer: The Mediation Role of Efferocytosis and Trogocytosis
Source: Food Sci Nutr. 2025 Aug 29;13(9):e70883. doi: 10.1002/fsn3.70883 (PMC12395182; doi:10.1002/fsn3.70883)
Supplement: Supplementary file 1 — Tables S1–S8: fsn370883‐sup‐0001‐TableS1‐S8.xlsx. [file FSN3-13-e70883-s001.xlsx]

## Sheet: Table S1
Summary of the GWAS Data Used in the MR Analyses
Exposures
FODMAP diet	Traits	Year	Data sources	Ancestry	Sample size	GWAS ID
Low FODMAP	Banana intake	2018	MRC-IEU	European	64949	ukb-b-5362
	Broccoli intake	2018	MRC-IEU	European	64949	ukb-b-15601
	Fresh tomato intake	2018	MRC-IEU	European	64949	ukb-b-730
	Pork intake	2018	MRC-IEU	European	460162	ukb-b-5640
	Beef intake	2018	MRC-IEU	European	461053	ukb-b-2862
	Poultry intake	2018	MRC-IEU	European	461900	ukb-b-8006
	Lamb/mutton intake	2018	MRC-IEU	European	460006	ukb-b-14179
	Lobster/crab intake	2018	MRC-IEU	European	64938	ukb-b-14746
	Non-oily fish intake	2018	MRC-IEU	European	460880	ukb-b-17627
	Oily fish intake	2018	MRC-IEU	European	460443	ukb-b-2209
	Cheese intake	2018	MRC-IEU	European	451486	ukb-b-1489
	Feta intake	2018	MRC-IEU	European	64945	ukb-b-4740
	Bran cereal intake	2018	MRC-IEU	European	64949	ukb-b-19498
	Tea intake	2018	MRC-IEU	European	447485	ukb-b-6066
	Coffee intake	2018	MRC-IEU	European	428860	ukb-b-5237
	Beer/cider intake	2018	MRC-IEU	European	64949	ukb-b-4961
	Red wine intake	2018	MRC-IEU	European	64949	ukb-b-13556
High FODMAP	Apple intake	2018	MRC-IEU	European	64949	ukb-b-4070
	Cherry intake	2018	MRC-IEU	European	64949	ukb-b-2221
	Mango intake	2018	MRC-IEU	European	64949	ukb-b-6218
	Garlic intake	2018	MRC-IEU	European	64949	ukb-b-17223
	Celery intake	2018	MRC-IEU	European	64949	ukb-b-14145
	Milk intake	2018	MRC-IEU	European	64943	ukb-b-2966
Other	Fresh fruit intake	2018	MRC-IEU	European	446462	ukb-b-3881
	Dried fruit intake	2018	MRC-IEU	European	421764	ukb-b-16576
	Cooked vegetable intake	2018	MRC-IEU	European	448651	ukb-b-8089
	Salad / raw vegetable intake	2018	MRC-IEU	European	435435	ukb-b-1996
	Cereal intake	2018	MRC-IEU	European	441640	ukb-b-15926
Mediators
	Phenotype	Sample Sizes	Ancestry	Year of publication	PMID/Website
Programmed cell death(PCD）	Efferocytosis	-	-	-	-
	Trogocytosis	-	-	-	-
pQTLs(deCODE)	Protein Quantitative Trait Loci	35559	European	2021	https://www.decode.com/
Outcome
Phenotype	Sample Sizes	Source	Year of publication	PMID	Website
liver cancer	635000	The Department of Veterans Affairs (VA) Million Veteran Program (MVP)	2024	39024449	https://pubmed.ncbi.nlm.nih.gov/39024449/

## Sheet: Table S2
The list of corresponding food frequency questionnaire (FFQ) questions for each dietary intake.
Category	FODMAP diet	Questions	Frequency/Unit
Low FODMAP	Banana intake	"How many bananas did you have?"	pieces/day
	Broccoli intake	"How many servings of broccoli did you have?"	servings/day
	Fresh tomato intake	"How many medium fresh tomatoes did you have?"	pieces/day
	Pork intake	"How often do you eat pork? (Do not count processed meats such as bacon or ham)“	frequency/week (categories)
	Beef intake	"How often do you eat beef? (Do not count processed meats)"	frequency/week (categories)
	Poultry intake	"How often do you eat chicken, turkey or other poultry? (Do not count processed meats)"	frequency/week (categories)
	Lamb/mutton intake	"How often do you eat lamb/mutton? (Do not count processed meats)"	frequency/week (categories)
	Lobster/crab intake	"How many servings of lobster or crab did you have?"	servings/day
	Non-oily fish intake	"How often do you eat other types of fish? (e.g. cod, tinned tuna, haddock)"	frequency/week (categories)
	Oily fish intake	"How often do you eat oily fish? (e.g. sardines, salmon, mackerel, herring)"	frequency/week (categories)
	Cheese intake	"How often do you eat cheese? (Include cheese in pizzas, quiches, cheese sauce etc)"	frequency/week (categories)
	Feta intake	"How many servings of feta did you have?"	servings/day
	Bran cereal intake	"How many bowls of bran cereals (e.g. bran flakes, All Bran)?"	bowls/week
	Tea intake	"How many cups of tea do you drink each DAY? (Include black and green tea)"	cups/day
	Coffee intake	"How many cups of coffee do you drink each DAY? (Include decaffeinated coffee)"	cups/day
	Beer/cider intake	"How many pints of beer, lager or cider?"
	Red wine intake	"How many wine glasses of red wine?"
High FODMAP	Apple intake	"How many apples (fresh, frozen, canned) did you have?"	pieces/day
	Cherry intake	"How many handfuls of cherries (fresh, frozen, canned) did you have?"	handfuls/day
	Mango intake	"How many servings of mango (fresh, frozen, canned) did you have?"	servings/day
	Garlic intake	"How many cloves of garlic did you have?"	cloves/day
	Celery intake	"How many sticks of celery did you have?"	sticks/day
	Milk intake	"How many glasses/carton/ 250ml of milk (excluding milkshakes) did you consume yesterday?"	250 ml servings/day
Other	Fresh fruit intake	" how many pieces of FRESH fruit would you eat per DAY? (Count one apple, one banana, 10 grapes etc as one piece; put '0' if you do not eat any)"	pieces/day
	Dried fruit intake	“How many pieces of dried fruit would you eat per day?” (One prune, one dried apricot, and ten raisins are considered as one piece; put '0' if you do not eat any)	pieces/day
	Cooked vegetable intake	"On average how many heaped tablespoons of COOKED vegetables would you eat per DAY? (Do not include potatoes; put '0' if you do not eat any)"	heaped tablespoons/day
	Salad / raw vegetable intake	"On average how many heaped tablespoons of SALAD or RAW vegetables would you eat per DAY? (Include lettuce, tomato in sandwiches; put '0' if you do not eat any)"	heaped tablespoons/day
	Cereal intake	"How many bowls of cereal do you eat a WEEK?"	bowls/week

## Sheet: Table S3
Identify genes associated with Efferocytosis and Trogocytosis.
Efferocytosis			Trogocytosis
Genes	Exists in the deCODE database		Genes	Exists in the deCODE database
AXL	yes		HLA-G	no
CRK	no		CD47	yes
CALR	yes		CD274	yes
ADAM17	yes		HAVCR2	yes
ITGAV	no		SIRPA	yes
MFGE8	yes		C3	yes
IL10	yes		ERBB2	yes
CASP1	no		GULP1	yes
CD47	yes		CDH2	yes
ADAM9	yes		CCR7	no
ADAM10	yes		TNFRSF9	yes
SIRT1	no		PDCD1LG2	yes
ITGB3	no		TNFSF9	yes
SIRPA	yes		IL6	yes
ABCA1	no		LILRB1	yes
PROS1	yes		KLRK1	yes
TGFB1	yes		NCR1	yes
GAS6	yes		LINC02605	no
TIMD4	yes		CTLA4	no
XKR4	no		NRP1	yes
HAVCR1	yes		KIR2DS4	yes
TYRO3	yes		HLA-DRB1	no
MERTK	no		PDCD1	yes
ITGB5	yes		CD80	yes
RAB17	yes		PODXL	no
PTPN6	yes		SCARNA5	no
SCARF1	yes		MIR98	no
CASP3	yes
CERNA3	no
ANXA2	yes
MTOR	no
PLG	yes
MIRLET7D	no
ARHGEF33	no
MIR126	no
FGL2	yes
MIR379	no
RMRP	no
GAS5	no
C1S	yes
MBL3P	no
ANXA1	yes
MIR1293	no
ID3	no
TNF	yes
EDIL3	yes
SIAH2	no
TLR9	no
IL33	no
LGR6	no
QPCTL	yes
PLGRKT	no
MIR33A	no
ALOX12	no
MIR148B	no
MIR409	no
GABARAP	yes
LINC01150	no
FPR3	no
MBL2	yes
LINC01587	no
ALOX15B	yes
CD300LF	yes
MPO	yes
GPR101	yes
GPR37	no
NLRP3	no
TMEM256-PLSCR3	no
XRCC4	yes
S1PR5	no
MIR34A	no
TRA-TGC7-1	no
TGFB3	yes
GATA2	no
TGM2	yes
MIR7-3HG	no
ABCG1	no
ELANE	yes
FPR2	no
WDFY3	no
LINC02605	no
SFTPD	yes
EGLN3	no
UBE2D3	yes
TREM2	yes
PLCG1	yes
NCF1	yes
CD5L	yes
SOD2-OT1	no
SIRT6	no
IL1B	yes
VTN	yes
IGF2R	yes
LINC01672	no
MSR1	yes
APOE	yes
ALDH2	yes
C3	yes
LGALS3	yes
TNFSF13B	yes
DYNLT1	yes
BCL2	yes
SMILR	no
CLU	yes
ANG	yes
NTN1	yes
IFNB1	yes
GAPDH	yes
PWAR4	no
SCARB1	no
MIR190B	no
ACKR2	no
MIRLET7C	no
IRF3	yes
LOC106694316	no
GPR18	no
MIAT	no
SNHG14	no
PWAR6	no
NRP2	yes
PLAUR	yes
MIR21	no
IL6R	yes
PPARG	no
CD274	yes
ST2	no
RHOA	yes
MEG8	no
MIR125A	no
TRE-TTC3-1	no
RAB4B-EGLN2	no
SERPINA1	yes
TLR3	yes
IL6	yes
ABCC11	no
KNG1	yes
FN1	yes
MIR216A	no
SMAD5-AS1	no
PWAR1	no
MIR33B	no
UCP2	no
PGR-AS1	no
PHACTR1	no
IL1RN	yes
HMGB1	yes
NFE2L2	no
NRF1	no
CD14	yes
PPARD	no
NFAT3	no
XKR8	no
VPS33A	no
FAK	no
DOCK1	no
MEK2	no
LYPLA3	no
NR1C2	no
P38	no
PANX1	no
XKR6	no
TMEM16D	no
TMEM16C	no
TMEM16J	no
PLA2G6	no
RAC1	no
PETA	no
VPS39	no
COX2	no
SIRPB2	yes
DUSP	no
CD363	no
CD366	no
ATP8A	no
PECAM1	yes
UQCRFS1	no
VPS3	no
ANO9	no
SHP1	no
TIM4	no
ANO4	no
MAP2K2	yes
SGK1	no
CD24	no
RAGE	no
ALOX5	no
ARG	no
MAPKAPK2	yes
XKR9	no
PTGER2	no
BAI1	no
PEP5	no
CD156c	no
XKR7	no
NFATC4	yes
RXRA	no
JAK2	no
SIRPG	yes
NR1H2	yes
RAB5A	yes
CPT1B	yes
CAMK2	no
PQLC2	no
NR1H3	no
MAPK1	yes
NFAT1	no
NFATC1	yes
LRP1	yes
MER	no
P2RY6	no
PTPN11	yes
GDD1	no
PTGS2	yes
VPS11	no
ANO5	no
BCAR1	no
AGER	yes
LIPA	no
P2RY2	no
MAP2K1	yes
P2RY12	no
DNMT3A	no
VPS16	no
S1PR1	no
CD365	no
TMEM30	no
SHP2	no
HARE	no
CREB1	no
ARNT	no
UFO	no
STAB1	yes
CPT1C	no
ANO3	no
PTK2	yes
CED12	no
C1QA	no
CPT1A	no
MEGF11	no
TGFBRAP1	no
NR1C3	no
NFATC3	no
NFAT2	no
CASP7	no
ATP2A	no
CD36	yes
MKP	no
CX3CR1	no
SIR2L1	no
DRS2	no
CX3CL1	yes
ANO7	no
VPS18	no
RAB14	yes
SLC66A1	no
CEBPB	yes
THBS1	yes
STAB2	yes
RAB5B	yes
VAM6	no
RSE	no
MAPK3	yes
RAB7B	yes
HAVCR2	yes
ELMO1	yes
NFAT4	no
C1QG	no
ERK	no
NTT	no
EPO	yes
CD91	no
NGEP	no
ALOX15	no
ANO6	no
HIF1A	yes
SLC16A1	no
VPS41	no
CAS	no
C1QB	no
GULP1	yes
CED6	no
ATP11	no
IPLA2	no
SIGLEC10	no
CDC50	no
CH25H	no
PEP3	no
SLC2A1	no
NFATC2	no
GLUT1	no
RAB5C	yes
PTGER4	no
VPS8	no
EPOR	yes
SPHK	no
PBX1	no
BSG	yes
TMEM16F	no
ADGRB1	no
ODC1	yes
GPR132	no
RAB7A	no
EDG1	no
MEGF10	yes
MEK1	no

## Sheet: Table S4A
The Instrumental variable(IVs) of Low FODMAP diet.
FODMAP diet	Number	SE	P value	Chr	Beta	Position	SNP	EA	NEA	EAF	F statistic
Banana intake	1	0.00701006	8.99995e-07	1	-0.0344345	111834306	rs12144594	A	T	0.235174	24.1285
	2	0.0142514	5.99998e-07	2	0.0711448	189711141	rs75999182	G	A	0.045656	24.9206
	3	0.033199	2.59998e-06	2	-0.155917	10306288	rs116313346	T	A	0.008403	22.0558
	4	0.00746298	3.2e-07	3	0.0381376	38646423	rs7428779	T	C	0.196248	26.1137
	5	0.0064827	3.69999e-06	3	0.029999	185895445	rs9830802	T	C	0.702264	21.4135
	6	0.0149482	2.99999e-08	3	0.0828553	103550164	rs73164291	T	A	0.043294	30.722
	7	0.00877828	4.60002e-06	4	-0.0402355	170865114	rs11725846	T	C	0.130412	21.0081
	8	0.0295125	4.90004e-06	4	-0.134813	131586716	rs76722032	T	C	0.010245	20.866
	9	0.00666705	1.79999e-06	4	0.0318001	56788839	rs13112832	C	T	0.271443	22.7497
	10	0.0150096	1.29999e-06	5	0.0726422	81228070	rs693739	A	G	0.040355	23.4221
	11	0.0135673	1.29999e-06	6	0.0656403	16306301	rs111386164	C	T	0.050215	23.4067
	12	0.00654541	2.80001e-06	8	-0.0306423	127600571	rs1010086	A	G	0.336256	21.9157
	13	0.00596069	4.20001e-09	8	0.0350173	11517977	rs4841580	C	T	0.43695	34.5111
	14	0.00594992	1.29999e-06	18	0.0288148	69884743	rs6566594	T	C	0.538013	23.4528
	15	0.0152381	5.19996e-07	18	-0.0764575	6655409	rs79265768	T	A	0.048613	25.1748
	16	0.0176578	1.89998e-06	19	-0.0841854	13695438	rs4926303	T	C	0.033167	22.7293
Broccoli intake	1	0.0263865	2.59998e-06	1	-0.124043	34679211	rs113230204	A	G	0.01173	22.0987
	2	0.00626329	2.59998e-07	1	0.0322451	159430327	rs7540542	T	G	0.276034	26.5039
	3	0.00726998	1.2e-06	4	0.0352456	109568463	rs56120169	A	G	0.179229	23.5034
	4	0.0100608	3.69999e-06	7	0.0465674	571993	rs150551823	T	C	0.097223	21.4233
	5	0.00556597	8.70001e-07	9	-0.0273845	12039017	rs2382312	T	C	0.529677	24.2055
	6	0.00737076	2.80001e-06	9	-0.0345097	117294375	rs10982277	A	T	0.180293	21.9202
	7	0.00735944	6.49995e-07	9	0.0366194	75189563	rs12002520	T	A	0.173225	24.7582
	8	0.0105613	9.49992e-08	12	0.0563499	132332237	rs11613757	T	C	0.074366	28.4668
Fresh tomato intake	1	0.040171	2.1e-06	1	0.190524	199493830	rs114826856	A	G	0.010469	22.4937
	2	0.0173097	1.79999e-06	3	0.0825635	25332173	rs76800056	G	A	0.057092	22.7501
	3	0.0110538	9.90011e-07	5	0.0540886	12032380	rs7718343	G	T	0.158657	23.9428
	4	0.0129369	2.99999e-06	5	0.0604368	177471692	rs139432047	A	G	0.111756	21.8237
	5	0.0133681	1.09999e-06	7	-0.0651529	80574223	rs2367001	T	G	0.898963	23.7528
	6	0.0104946	3.50002e-06	8	0.0486937	16335692	rs11785751	A	G	0.824693	21.5278
	7	0.00930249	1.6e-06	8	-0.0445974	8617181	rs11781542	T	G	0.249189	22.983
	8	0.0184428	1.2e-07	11	0.0975347	26410061	rs117498265	G	T	0.049893	27.9673
	9	0.00864531	4e-06	18	0.0398478	69874595	rs12607299	C	G	0.67539	21.2439
	10	0.0129007	3.89996e-07	18	-0.065445	55695737	rs9953073	T	C	0.118755	25.7343
	11	0.0107502	1.29999e-06	20	-0.0519952	36433756	rs2281147	A	T	0.167573	23.3927
Pork intake	1	0.00282001	4.79999e-06	1	0.0129001	225028786	rs12097622	G	A	0.074187	20.9258
	2	0.00150377	1.09999e-07	1	-0.00798056	72811904	rs11209948	T	G	0.603797	28.1645
	3	0.0015096	2.19999e-06	1	0.00715157	210031138	rs2049997	G	T	0.596612	22.4428
	4	0.00148086	6.49995e-07	1	0.00736621	37715396	rs905112	A	C	0.531069	24.7433
	5	0.00175408	1.40001e-08	1	-0.00995273	45962409	rs11211124	C	T	0.230603	32.1947
	6	0.00646329	1.89998e-07	1	0.0336711	97548815	rs2130365	A	T	0.013486	27.1397
	7	0.00148616	6.59994e-08	1	0.00802826	244509106	rs4658626	C	A	0.544141	29.1816
	8	0.00149908	8.9e-08	2	-0.00801593	147901207	rs1451077	A	G	0.584471	28.5928
	9	0.00149518	2.80001e-06	2	0.00700008	63622309	rs7559982	A	T	0.559209	21.9188
	10	0.00150282	4.30002e-07	2	-0.00759379	200096296	rs10931858	G	A	0.403626	25.533
	11	0.00150114	2.30001e-06	2	0.00709271	58203057	rs4672226	T	C	0.414542	22.3244
	12	0.00154665	2.39999e-06	2	0.00729182	227269048	rs13009921	A	T	0.648235	22.2273
	13	0.00193678	1e-08	2	0.0110847	155751852	rs9973426	G	A	0.176598	32.7556
	14	0.00512352	1.40001e-06	2	-0.0247384	34261988	rs115037803	G	A	0.021558	23.3133
	15	0.00147687	3.50002e-07	3	-0.00752623	23201290	rs9855620	G	C	0.463748	25.9698
	16	0.00154097	4.20001e-08	3	0.00844615	81910489	rs7641973	A	G	0.353362	30.0419
	17	0.0052691	3.50002e-06	3	-0.024455	104888600	rs74639781	T	C	0.020631	21.5407
	18	0.00496132	2.39999e-06	3	0.0234096	62509517	rs79729037	T	C	0.022595	22.2634
	19	0.0017548	1.6e-06	3	-0.00841468	135804550	rs61791721	A	T	0.231386	22.9942
	20	0.00147884	2.80001e-06	3	0.00693287	69040601	rs7644667	C	T	0.545992	21.9777
	21	0.00149009	7.00003e-07	4	-0.00739105	20287424	rs1323058	G	A	0.570354	24.6028
	22	0.00184556	1.7e-06	4	-0.00882914	31879574	rs1523138	T	C	0.200024	22.8865
	23	0.00174217	2.19999e-09	5	-0.0104266	115641827	rs254152	G	C	0.23498	35.8181
	24	0.00264374	4.30002e-07	5	0.0133617	158246785	rs4704780	C	A	0.085204	25.5437
	25	0.00711155	2.5e-06	5	0.0334699	126141761	rs147597513	T	C	0.011068	22.1502
	26	0.00736578	3.89996e-06	5	-0.0340233	93312271	rs138951160	A	G	0.010793	21.336
	27	0.00151843	2.59998e-07	5	-0.00782358	123972448	rs12516824	T	C	0.390765	26.5473
	28	0.00147703	5.39995e-07	5	-0.0074009	77645358	rs4605770	A	G	0.515151	25.1066
	29	0.00170628	1.80011e-11	6	-0.0114715	26186200	rs9379832	G	A	0.255452	45.1999
	30	0.00243401	2.5e-06	6	0.0114674	27633328	rs13198572	T	C	0.105466	22.1964
	31	0.00167824	2.59998e-06	6	-0.00788143	66249610	rs6909236	C	T	0.262233	22.0546
	32	0.00185245	9.40005e-08	7	-0.00988968	73007943	rs1051921	A	G	0.196859	28.5016
	33	0.00149455	2.80001e-06	7	-0.00700508	135977444	rs2555050	A	G	0.419539	21.9687
	34	0.00165202	2e-07	7	-0.00858721	96707653	rs35934080	A	G	0.274192	27.0191
	35	0.00435904	1.79999e-06	7	0.0208256	14741152	rs55766546	G	C	0.029868	22.825
	36	0.00148628	1.7e-06	7	-0.00712115	77727707	rs6466020	T	C	0.43682	22.956
	37	0.00259395	8.9e-08	7	-0.0138699	99101503	rs66509940	T	C	0.089188	28.5905
	38	0.00148495	5.80003e-08	8	0.00805372	143316970	rs13262595	G	A	0.560981	29.4149
	39	0.00172788	4.09996e-06	8	-0.00796118	61996428	rs4738862	A	C	0.239517	21.2288
	40	0.00253277	8.70001e-07	8	-0.0124607	27698434	rs78676691	G	C	0.093606	24.2042
	41	0.00650652	3.50002e-07	8	-0.0331417	19613947	rs13252421	G	C	0.013992	25.9448
	42	0.00155879	2.59998e-06	8	0.00732413	142615222	rs11787216	T	C	0.369086	22.0767
	43	0.00159881	2.59998e-06	9	0.00751368	131923530	rs9696811	C	T	0.686019	22.0856
	44	0.00147851	1.29999e-09	9	0.00897557	34269732	rs10972033	T	G	0.45643	36.8531
	45	0.0062691	1.40001e-07	9	-0.0330485	101884026	rs10988713	T	C	0.014318	27.7902
	46	0.00149634	5e-07	9	0.00752166	13680919	rs1590402	T	C	0.585027	25.2677
	47	0.001477	1e-13	9	-0.0109832	15681694	rs1355171	A	C	0.488844	55.2962
	48	0.00148498	1.79999e-06	10	-0.0070894	111473404	rs10884893	A	G	0.497357	22.7917
	49	0.0020206	9.59997e-09	10	0.0115919	125127645	rs34161520	G	C	0.160381	32.9114
	50	0.00186786	6.80002e-07	10	0.00927913	106766398	rs9783122	A	G	0.192542	24.6788
	51	0.00149689	7.49998e-07	11	0.00740509	104356788	rs1872885	C	T	0.549385	24.4725
	52	0.00147975	1.5e-07	11	0.00776492	115042837	rs11606837	T	C	0.5278	27.5357
	53	0.00154835	1.5e-06	11	0.00744054	57873135	rs10896701	C	T	0.647921	23.0924
	54	0.00148364	3.50002e-06	11	-0.00688596	28785216	rs482202	A	G	0.559927	21.5412
	55	0.00148265	4.49997e-07	11	-0.00747925	46200912	rs2863724	A	G	0.491732	25.447
	56	0.00152874	1.6e-06	11	-0.00732928	30515957	rs11031113	A	G	0.365668	22.9855
	57	0.00151529	1.79999e-06	11	-0.00723511	126666201	rs9326286	G	T	0.389762	22.798
	58	0.00296791	2.69998e-06	12	0.0139359	113225583	rs74533665	A	G	0.06852	22.0479
	59	0.00274837	4.09996e-08	12	-0.0150846	38446861	rs2387807	T	C	0.077893	30.1242
	60	0.00148798	1.5e-07	12	0.00781867	60260089	rs7969045	T	C	0.483932	27.6102
	61	0.00361567	4.30002e-06	13	-0.0166266	84065206	rs73238763	T	A	0.043849	21.146
	62	0.00148344	3.79997e-06	13	-0.0068582	107935480	rs17446175	G	A	0.503103	21.3736
	63	0.00159645	4.39997e-06	13	-0.00733022	21304878	rs2314715	T	A	0.309911	21.0825
	64	0.00168138	3.2e-06	13	-0.00782631	59787228	rs9527954	T	C	0.2678	21.6661
	65	0.00246582	1.5e-06	14	0.0118523	81743718	rs34323725	T	C	0.099334	23.1037
	66	0.00748441	4.39997e-07	14	0.0378159	97886219	rs10137783	C	T	0.009951	25.5289
	67	0.00600399	5e-07	14	0.0301754	48600816	rs145789739	T	C	0.016807	25.2595
	68	0.00179759	9.59997e-07	14	0.00880924	33376513	rs10146532	C	T	0.221126	24.0156
	69	0.00153299	3.50002e-06	14	-0.00711123	29840613	rs1951289	T	C	0.633723	21.5183
	70	0.0014944	4e-09	15	0.00879226	93446869	rs4146837	T	C	0.455561	34.6151
	71	0.00171199	4.39997e-06	15	0.00785866	38662204	rs11635385	A	G	0.7492	21.0714
	72	0.00181632	8.09991e-07	15	-0.00895801	50829185	rs62019153	G	A	0.208639	24.3241
	73	0.0021541	2.59998e-06	15	0.010121	83516968	rs1105714	T	C	0.136045	22.0756
	74	0.00148347	1.6e-09	16	-0.00895091	74166991	rs3964074	C	T	0.546932	36.4062
	75	0.00321805	3.40001e-06	16	-0.0149436	51684006	rs13335365	G	A	0.055825	21.5637
	76	0.00149424	1.2e-06	16	0.0072539	9072085	rs12932179	G	A	0.566515	23.5668
	77	0.00180799	1.2e-07	17	0.00957034	11197508	rs62062058	C	T	0.212657	28.0195
	78	0.00147507	2.80001e-06	17	-0.00690705	79062815	rs9914272	G	T	0.508867	21.9259
	79	0.00150083	2.1e-08	18	0.00840935	74196202	rs36124222	C	T	0.433239	31.395
	80	0.00187173	1.09999e-06	18	0.00911706	45819621	rs72909605	T	C	0.192027	23.7258
	81	0.00241092	6.49995e-07	18	0.0119937	62713786	rs1618942	G	C	0.894919	24.7479
	82	0.00186764	4e-07	18	0.0094658	53254741	rs72932757	T	C	0.193595	25.6878
	83	0.00188666	5.60015e-11	19	-0.0123637	45422160	rs12721051	G	C	0.188393	42.9445
	84	0.00152491	8.99912e-13	19	0.0108944	49259529	rs838133	G	A	0.549354	51.0407
	85	0.00531663	1.7e-06	20	-0.0254422	23674859	rs149747746	T	C	0.020226	22.9
	86	0.00160956	1.09999e-06	21	-0.0078297	38815731	rs2835744	T	A	0.305576	23.6632
Beef intake	1	0.00251848	1.40001e-06	1	-0.0121641	46767176	rs17413652	A	G	0.133418	23.3282
	2	0.00178777	4.90004e-06	1	-0.00816806	49433003	rs1343431	C	A	0.64797	20.8743
	3	0.00174883	4.30002e-06	1	-0.00804146	75011358	rs6669189	T	C	0.401594	21.1433
	4	0.00187563	1.29999e-09	1	-0.0113754	205308591	rs1105388	T	C	0.300147	36.7822
	5	0.00176936	6.79986e-15	1	-0.0137797	72940273	rs10789340	G	A	0.626712	60.652
	6	0.00192628	4.30002e-06	1	0.00885342	162325823	rs386231	T	C	0.722526	21.1243
	7	0.00177865	9.80009e-09	1	-0.0102001	97743702	rs11165829	G	C	0.35997	32.8871
	8	0.00232531	1.2e-06	1	0.0112895	150958836	rs267733	G	A	0.16093	23.5714
	9	0.00189263	3.40001e-07	1	0.00964844	44677803	rs803370	C	T	0.703379	25.9885
	10	0.0019904	3.59998e-06	1	0.00922066	8947587	rs11121250	C	T	0.74868	21.4606
	11	0.0024334	2e-06	1	0.0115657	3147899	rs10909905	A	G	0.145257	22.5899
	12	0.00188132	2.30001e-06	2	-0.00889046	25593834	rs35800274	C	G	0.308919	22.3317
	13	0.00171667	2.39999e-07	2	-0.00886239	33150932	rs897509	G	A	0.468561	26.6518
	14	0.0258009	2.80001e-06	2	0.120879	205113767	rs34953822	A	C	0.001357	21.9498
	15	0.00215779	1.5e-08	2	-0.0122159	33866464	rs1470610	C	G	0.196185	32.0502
	16	0.00275152	9.09997e-08	2	0.0147037	28301540	rs937813	C	T	0.110097	28.5566
	17	0.00756083	1.09999e-07	2	-0.0401304	43536687	rs139552257	T	C	0.013764	28.1713
	18	0.00186607	3.09999e-06	2	0.00870439	65403970	rs7597864	T	C	0.301298	21.758
	19	0.00173523	2.39999e-08	2	-0.00968628	147946069	rs62169335	T	C	0.543241	31.16
	20	0.00203897	2.59998e-06	2	0.0095811	166942140	rs11904006	T	C	0.227255	22.0804
	21	0.00175587	6.90001e-07	2	-0.00871536	206958722	rs7601686	T	C	0.387082	24.6368
	22	0.00335345	2.69998e-07	2	0.0172427	217951726	rs6739040	G	A	0.072127	26.4378
	23	0.00224164	1.40001e-06	3	-0.0108191	157493952	rs4585149	C	T	0.820451	23.2942
	24	0.00172025	1.40001e-06	3	0.00828915	171323723	rs6791758	C	T	0.448073	23.2185
	25	0.00172774	4.79999e-07	3	-0.00869591	196183257	rs4916505	G	T	0.574662	25.3321
	26	0.00172438	9.60064e-15	3	0.0133533	71034748	rs4676964	T	C	0.510605	59.9666
	27	0.00171579	1.2e-06	3	0.00833309	115119092	rs13073830	G	C	0.519467	23.5875
	28	0.00203926	3.09999e-07	3	0.0104384	135926622	rs645040	T	G	0.773061	26.2012
	29	0.00583803	8.99995e-07	3	-0.028684	81956915	rs115736207	G	A	0.023243	24.1404
	30	0.00243565	3.59998e-07	3	-0.0123998	117508846	rs9861346	T	C	0.854477	25.9178
	31	0.00173721	4.70002e-06	4	0.00795517	187932470	rs6851529	T	C	0.576977	20.9697
	32	0.00173005	8.19993e-08	4	0.00927696	171877419	rs2567950	G	T	0.576734	28.7536
	33	0.00188126	4.20001e-06	4	0.00866037	140873893	rs4863708	A	C	0.292672	21.1921
	34	0.0019519	4.39997e-06	4	0.00896239	79429693	rs28570979	G	A	0.258045	21.0829
	35	0.0035034	1.7e-06	4	0.0167526	131039106	rs13145306	T	C	0.064016	22.8656
	36	0.00175746	3.50002e-07	5	0.00895482	76880966	rs9688272	T	A	0.565804	25.9622
	37	0.00411355	1.7e-06	5	0.0196703	124070735	rs74818437	A	G	0.045792	22.8658
	38	0.00173709	2.80001e-06	5	-0.00813363	88065628	rs11749912	G	A	0.574436	21.9241
	39	0.00196813	2.69998e-06	5	-0.00922825	6473308	rs12652806	C	T	0.741313	21.9851
	40	0.00195102	2.80027e-14	6	-0.0148447	26180634	rs62396185	C	G	0.260057	57.8919
	41	0.00241273	1.89998e-06	6	0.011484	130348257	rs75191738	T	C	0.152029	22.6552
	42	0.00689415	4.49997e-06	6	-0.0316308	102200329	rs62419271	C	G	0.018714	21.0502
	43	0.00310218	1e-06	6	0.0151489	27122444	rs71559014	G	A	0.086254	23.8466
	44	0.00251241	3.89996e-06	6	0.0115965	141820659	rs35556085	A	G	0.133211	21.3045
	45	0.00184192	1.7e-06	6	-0.00881509	40724131	rs4714375	G	T	0.316222	22.9039
	46	0.00272286	9.49992e-07	7	-0.0133452	88511233	rs2107601	T	C	0.110872	24.0214
	47	0.00173914	9.49992e-07	7	-0.00852526	36324938	rs17274957	A	G	0.406895	24.0295
	48	0.00183394	1.40001e-06	7	-0.00884842	74002083	rs11981999	A	T	0.363421	23.2787
	49	0.00172649	2.80001e-06	7	-0.00809402	17583429	rs10247400	G	T	0.570026	21.9785
	50	0.00772431	3.09999e-06	7	0.0360493	51686316	rs117340623	A	G	0.012473	21.7807
	51	0.00178957	4.09996e-07	7	0.00905889	111996952	rs12113634	C	T	0.354867	25.6242
	52	0.00186617	3.69999e-06	7	0.00863884	39083653	rs12670003	A	G	0.299577	21.4292
	53	0.00687599	3.89996e-06	7	0.0317283	85757150	rs188514098	A	C	0.017433	21.2922
	54	0.00171063	2.39999e-08	7	0.00954846	97819047	rs7791463	A	G	0.534781	31.1568
	55	0.00187282	4.30002e-06	8	-0.00860998	93667572	rs7018123	G	A	0.29927	21.1354
	56	0.00596216	2.80001e-06	8	-0.0279118	20785488	rs144160011	G	A	0.021747	21.9163
	57	0.00508482	3.40001e-08	8	-0.0280593	10126532	rs79809011	A	G	0.029465	30.4509
	58	0.00171045	1.7e-06	9	0.00818186	86046111	rs3849868	C	G	0.481242	22.8813
	59	0.00209611	1.5e-09	9	-0.0126658	11526198	rs10959890	C	T	0.212297	36.512
	60	0.00174479	1.29999e-06	9	0.00845232	12285170	rs10283912	T	C	0.519084	23.4673
	61	0.00173293	2.59998e-06	9	-0.00814885	137096064	rs10123094	A	G	0.582104	22.112
	62	0.0018222	5.30005e-08	9	0.00991399	131936055	rs1556147	T	A	0.671661	29.6008
	63	0.00171589	1.10002e-15	9	-0.0137626	15568070	rs9407624	A	T	0.488187	64.331
	64	0.00209919	4.49997e-06	10	0.00963353	126249756	rs12257513	G	A	0.211724	21.0603
	65	0.00171264	2.30001e-06	10	0.00809301	43759795	rs61845699	A	G	0.495754	22.3299
	66	0.00171131	8.9e-09	10	0.00984097	65317045	rs12247907	C	G	0.485752	33.0687
	67	0.0037676	3.29997e-07	10	0.0192329	114238724	rs187160427	A	G	0.057541	26.059
	68	0.0020129	2e-06	10	-0.00956567	53932566	rs7902949	T	C	0.751469	22.5831
	69	0.00235747	1.7e-06	11	0.0112721	126767481	rs11600756	T	C	0.158302	22.8621
	70	0.00482561	3.09999e-07	11	0.0247067	95206468	rs112094422	T	G	0.032387	26.2134
	71	0.00456927	1.89998e-06	11	-0.021779	75530557	rs34465895	G	A	0.038703	22.7185
	72	0.00197045	1.2e-06	11	-0.00955636	112880597	rs1884	C	G	0.251902	23.5208
	73	0.00196775	2.1e-07	12	-0.0102144	22445690	rs2541303	G	A	0.258587	26.9454
	74	0.00173537	4.20001e-07	12	0.00877732	54664097	rs4759074	T	C	0.410294	25.5822
	75	0.00428921	4.09996e-07	12	-0.0217257	130163903	rs34962644	G	A	0.046789	25.6561
	76	0.00171601	4.70002e-07	12	-0.00864798	24025501	rs12829270	A	G	0.480812	25.3973
	77	0.00257414	3.2e-06	12	-0.0119837	39654700	rs7974084	C	A	0.127097	21.6728
	78	0.00171634	3.89996e-06	13	-0.00792092	94155663	rs12872372	A	T	0.544186	21.2982
	79	0.00339788	9.69996e-07	13	-0.0166413	66919913	rs17501421	A	G	0.067947	23.9859
	80	0.001723	4.20001e-06	13	0.00793001	103989730	rs952645	C	T	0.530522	21.1824
	81	0.00747579	1.09999e-06	13	0.0363798	80571300	rs80321956	A	G	0.013238	23.6812
	82	0.00259891	1.2e-07	13	0.013742	50734982	rs2812225	C	T	0.123491	27.9586
	83	0.00567026	3.29997e-06	13	-0.0263625	20006754	rs140748046	C	T	0.025889	21.6155
	84	0.00174967	2.5e-06	14	0.00823392	78788749	rs41476948	A	G	0.39556	22.1462
	85	0.00228056	4.90004e-07	14	-0.0114689	29502262	rs1191468	A	G	0.830977	25.2906
	86	0.00193634	9.90011e-07	14	-0.00947552	41863097	rs74045004	A	T	0.26734	23.9464
	87	0.00171283	5.99998e-08	14	-0.00928024	85668179	rs1442572	A	G	0.474348	29.3554
	88	0.00180931	3.89996e-07	14	-0.00917913	104080042	rs2403202	C	G	0.659776	25.738
	89	0.0021258	2.90001e-06	15	-0.00994177	101143531	rs67616875	A	C	0.202693	21.8716
	90	0.00174992	1.79999e-06	15	0.00835111	50717068	rs7174015	A	G	0.405128	22.7746
	91	0.00647436	2.99999e-07	15	0.0331772	68056480	rs62015188	A	C	0.017759	26.2593
	92	0.00205102	5.89997e-07	16	0.0102424	7974635	rs4131337	G	A	0.222967	24.938
	93	0.00174274	3.50026e-12	16	-0.0121232	53800954	rs1421085	C	T	0.403433	48.3913
	94	0.00214786	1.29999e-06	16	0.010406	9743591	rs72779821	G	T	0.197728	23.4722
	95	0.00304096	4.70002e-07	17	0.0153164	33669329	rs77862656	T	C	0.089418	25.3682
	96	0.00200736	1.5e-07	17	-0.0105505	74618461	rs7220792	T	A	0.755901	27.6245
	97	0.00517185	3.50002e-06	17	-0.0239892	8025557	rs117117111	T	C	0.028454	21.5148
	98	0.00205386	4.70002e-06	18	-0.00940045	70304838	rs9319848	A	G	0.775101	20.9485
	99	0.00172796	4.09996e-06	18	0.00796071	65623877	rs7238302	T	G	0.484256	21.2243
	100	0.00171651	1.7e-09	18	-0.0103387	53412903	rs784251	T	C	0.477649	36.2775
	101	0.00437752	1.2e-06	18	0.0212405	24570647	rs17624102	T	C	0.040777	23.5435
	102	0.00427791	3.79997e-06	19	-0.0197767	47557075	rs112663712	T	C	0.043254	21.3719
	103	0.00179648	2.1e-06	19	-0.00851446	19475088	rs2965199	A	G	0.651065	22.463
	104	0.00274812	4.60002e-08	19	0.0150187	42588999	rs11878917	A	G	0.109688	29.867
	105	0.00236847	3.59998e-10	19	-0.0148514	45411941	rs429358	C	T	0.154226	39.3185
	106	0.00331142	7.19996e-07	19	0.0164135	18772801	rs60255715	G	C	0.072638	24.5681
	107	0.00185031	9.59997e-07	20	-0.00906522	43430968	rs1555302	C	A	0.31176	24.003
	108	0.00281801	1.5e-06	22	0.0135409	48613029	rs9615805	A	G	0.10317	23.0892
	109	0.00209282	2.90001e-11	22	0.0139249	41797547	rs132901	T	C	0.787662	44.2709
Poultry intake	1	0.00241367	1.89998e-07	1	0.0125747	69279047	rs7531243	C	T	0.829402	27.1417
	2	0.00437285	1.2e-06	1	0.0212189	205494924	rs16855729	T	C	0.046007	23.5459
	3	0.00234535	5.60003e-07	1	0.0117349	190594968	rs12406278	A	G	0.18659	25.0347
	4	0.00327788	2.19999e-06	1	0.0155298	38023822	rs11586828	A	G	0.083767	22.4462
	5	0.0030278	2.5e-06	1	-0.0142563	91001475	rs77118273	A	C	0.100492	22.1696
	6	0.00191444	6.59994e-07	1	-0.00951981	188209948	rs61812638	T	C	0.342423	24.727
	7	0.00268416	9.80009e-08	1	0.0143077	11537441	rs34552305	T	C	0.133289	28.4133
	8	0.00255657	1.89998e-06	1	0.0121711	54775203	rs4927088	T	C	0.149255	22.6643
	9	0.00356191	3.29997e-06	2	0.0165679	228612544	rs114129389	A	G	0.074418	21.6355
	10	0.00182608	3.69999e-07	2	-0.00928407	27684957	rs780108	C	T	0.445288	25.8485
	11	0.00192041	9.40005e-07	2	-0.00941534	227022036	rs13405357	C	T	0.338532	24.0371
	12	0.00183814	3.09999e-06	2	0.00857481	56112440	rs1367228	A	C	0.428783	21.7616
	13	0.00188254	4e-07	2	0.00954067	162101261	rs11678980	A	G	0.461307	25.6843
	14	0.00253089	8.79995e-07	2	0.0124453	70174217	rs72904998	A	G	0.152097	24.1803
	15	0.0029334	4.39997e-07	3	-0.0148206	87938167	rs76536752	A	C	0.107433	25.5263
	16	0.00216705	3.50002e-07	3	0.0110419	138085910	rs4437085	A	G	0.771815	25.9626
	17	0.00181795	4e-07	3	0.0092142	49924940	rs1062633	C	T	0.515928	25.6891
	18	0.00193055	3.79997e-06	3	0.00892698	10605048	rs6803184	A	G	0.334364	21.3818
	19	0.00670976	3.79997e-06	3	0.0310055	170141782	rs146301131	A	G	0.020043	21.3531
	20	0.00189497	4e-06	3	0.00873608	181468876	rs4855038	A	C	0.356624	21.2533
	21	0.00183118	1.09999e-07	3	0.00973141	18152465	rs7625597	T	C	0.53663	28.2415
	22	0.00664771	1.6e-06	4	-0.0318578	102791830	rs72686742	G	A	0.020141	22.966
	23	0.00185701	3.79997e-07	4	-0.00943542	113423989	rs4428348	A	G	0.602122	25.8162
	24	0.00188288	2.69998e-08	4	-0.0104646	140870515	rs9997448	T	C	0.369236	30.8886
	25	0.00708934	1.79999e-06	5	-0.0338467	35937088	rs146594921	C	T	0.016875	22.7939
	26	0.00186069	3.2e-06	5	0.00867004	168257174	rs35758541	C	T	0.398421	21.7116
	27	0.00542243	2e-07	5	-0.0281943	135341462	rs74979260	T	C	0.028858	27.0354
	28	0.00326513	2.69998e-06	5	0.0153241	94250056	rs186095	C	A	0.085455	22.0266
	29	0.00192096	7.79992e-07	5	0.00949118	124304677	rs10060023	C	T	0.666106	24.4119
	30	0.00181925	3.89996e-06	5	0.00839903	167672105	rs1960425	C	T	0.541183	21.3143
	31	0.00187239	1.09999e-06	5	0.0091096	61415727	rs4700474	A	G	0.382001	23.6703
	32	0.00609046	1.89998e-06	5	0.0290112	97761102	rs116366915	T	C	0.023982	22.6897
	33	0.00201103	1.7e-07	6	-0.0105276	26226032	rs811041	G	C	0.284772	27.4044
	34	0.00840363	1.6e-06	6	-0.0403681	80334700	rs144438383	T	C	0.012901	23.075
	35	0.00204892	3.89996e-06	7	-0.0094562	74035116	rs28790681	T	C	0.284172	21.3001
	36	0.00186027	9.49992e-07	7	0.00911726	39043106	rs2696187	C	T	0.58945	24.0201
	37	0.00188191	2.99999e-06	7	0.00879177	153496441	rs28418529	A	G	0.50145	21.8249
	38	0.00182273	1.40001e-06	7	-0.00879508	105002002	rs10224539	C	T	0.460826	23.2827
	39	0.00189723	2.99999e-06	7	0.00885654	126479218	rs929175	A	G	0.356672	21.7915
	40	0.00395996	1.6e-06	7	0.0189861	142600456	rs11976316	G	T	0.055647	22.9873
	41	0.00917223	4.49997e-06	8	-0.0420518	138094172	rs140080258	A	T	0.010638	21.0193
	42	0.00197403	3.29997e-06	8	-0.00917626	34524410	rs7464104	A	G	0.658082	21.6084
	43	0.00201545	3.89996e-06	8	-0.00930781	10274888	rs17767108	T	C	0.2814	21.3279
	44	0.00211886	3.29997e-06	8	0.009861	23080135	rs1000294	A	G	0.247333	21.6589
	45	0.00194283	3.69999e-09	8	0.011458	144258705	rs7829800	G	A	0.670759	34.7813
	46	0.00186033	5.1e-07	9	0.00934686	107826753	rs2937371	T	A	0.428968	25.2435
	47	0.00234577	1.6e-06	9	-0.0112543	137976605	rs7869395	A	G	0.185979	23.0178
	48	0.00181745	1.09999e-09	9	0.0110747	15664421	rs7046351	A	T	0.509739	37.131
	49	0.00291289	2e-06	9	-0.013859	126494475	rs77094162	A	G	0.109754	22.6367
	50	0.00182715	1e-07	9	-0.00973129	127110354	rs7045589	T	C	0.54889	28.3655
	51	0.00756632	2.5e-06	9	-0.0356113	27783217	rs146816149	C	T	0.015833	22.1516
	52	0.00243887	2.19999e-07	11	0.0126381	65599656	rs77779142	T	C	0.166093	26.8525
	53	0.00410734	1.2e-06	11	0.0199709	44837396	rs111536461	A	G	0.052406	23.6413
	54	0.00204725	3.50002e-06	11	-0.00949371	112832813	rs4547132	T	C	0.268818	21.5044
	55	0.0025612	2.59998e-06	11	-0.0120479	11968496	rs79175349	G	A	0.143905	22.1276
	56	0.00186959	4.60002e-06	12	0.00856561	27726200	rs9300175	T	C	0.613689	20.9905
	57	0.00265971	1.79999e-06	13	0.0126853	30941805	rs1275183	G	A	0.864363	22.7474
	58	0.00222761	5.49997e-07	13	0.0111541	58858430	rs9537989	A	G	0.212042	25.072
	59	0.00204095	2.39999e-06	13	-0.00963382	36251925	rs437029	C	T	0.721511	22.2808
	60	0.00655494	2.80001e-06	13	0.0306931	63316093	rs150998270	G	C	0.0202	21.9251
	61	0.00245784	1.2e-06	13	0.011923	95971715	rs11841777	A	T	0.165476	23.5322
	62	0.00232676	4.60002e-06	14	0.0106597	73748498	rs8013402	C	T	0.187744	20.9887
	63	0.00192416	1.29999e-07	14	0.0101576	30122014	rs1959437	C	G	0.342279	27.8675
	64	0.00217176	8.60003e-07	14	0.0106861	101879553	rs10133989	A	G	0.647813	24.211
	65	0.00635272	4.70002e-06	15	0.0290934	74127882	rs76141078	T	C	0.020909	20.9733
	66	0.00192936	1.7e-08	15	-0.0108759	78894339	rs1051730	A	G	0.331381	31.7762
	67	0.00182179	7.10003e-08	15	-0.0098152	83521818	rs1256428	T	C	0.507456	29.0268
	68	0.00744942	2.80001e-07	16	-0.0382454	64723209	rs71390729	C	T	0.015922	26.3579
	69	0.00217022	3.79997e-06	16	-0.0100368	89740823	rs34344257	T	C	0.227519	21.3885
	70	0.00185899	1.6e-08	16	0.0105123	6163838	rs9923768	A	G	0.59853	31.9771
	71	0.00222273	8.30004e-07	16	-0.0109516	14530726	rs113631743	A	G	0.215611	24.2762
	72	0.00244064	2.5e-06	16	-0.0114957	342771	rs12928131	T	C	0.167323	22.1851
	73	0.00188011	1.6e-06	17	-0.00902994	60822590	rs6504119	G	C	0.619769	23.0675
	74	0.00219942	4.90004e-07	17	-0.0110645	43932741	rs4627402	T	C	0.2212	25.3073
	75	0.00188211	5.89997e-09	18	0.0109515	21070280	rs2565017	A	G	0.372697	33.8575
	76	0.00182779	1.2e-06	18	-0.00887892	64551123	rs2195042	A	C	0.539287	23.5975
	77	0.00183527	2.30001e-06	18	-0.00867899	77671112	rs4799106	A	G	0.43145	22.3633
	78	0.00214368	2.30001e-06	18	0.0101346	14424163	rs78693894	T	C	0.24094	22.3507
	79	0.00190089	4.20001e-08	19	-0.0104197	19476365	rs2965200	A	G	0.640011	30.0465
	80	0.00241793	4e-06	20	-0.0111482	21507645	rs59154329	A	G	0.170965	21.2579
	81	0.00217671	4.90004e-06	20	0.00994974	59064185	rs78974715	T	C	0.230637	20.8939
	82	0.00205323	4.70002e-08	20	0.0112177	50999841	rs2426440	G	A	0.732602	29.8491
	83	0.00183838	2.90001e-06	20	-0.00860014	38764006	rs11698621	G	A	0.572681	21.8846
	84	0.00192989	2.99999e-06	22	0.00901456	38865968	rs138421	C	G	0.441054	21.8184
	85	0.00344905	1.7e-07	22	-0.018037	51182399	rs56238942	G	A	0.079338	27.3481
Lamb/mutton intake	1	0.00816971	3.50002e-06	1	-0.0378944	98559491	rs146908007	T	C	0.008508	21.5147
	2	0.00360729	1.7e-06	1	0.0172845	187033589	rs1474864	T	C	0.043555	22.9588
	3	0.00249124	3.2e-08	1	-0.0137749	243582753	rs56394517	G	A	0.09584	30.5734
	4	0.00172349	1.29999e-06	1	-0.0083286	45926495	rs2055145	G	C	0.236632	23.352
	5	0.0015023	1.29999e-09	1	-0.00912387	72944617	rs7550173	T	A	0.610281	36.8844
	6	0.00752807	2.90001e-06	1	-0.0352099	49662687	rs137969241	T	G	0.010528	21.8756
	7	0.001464	6.80002e-10	1	-0.00903233	6866978	rs660880	A	G	0.51281	38.0641
	8	0.0014707	3.89996e-06	1	0.00679058	25779236	rs7519530	G	T	0.557727	21.3188
	9	0.00434054	9.69996e-07	1	0.0212548	95744298	rs115145470	A	G	0.030056	23.9786
	10	0.00164779	3.29997e-06	1	-0.007663	1722828	rs3737627	A	G	0.270991	21.6268
	11	0.00146699	4.79999e-06	1	0.00671057	187260443	rs12743053	C	G	0.477876	20.9249
	12	0.00314007	1.79999e-09	2	0.0188989	56662691	rs139237013	A	G	0.057668	36.2237
	13	0.00340154	2e-10	2	0.0216304	417167	rs62106258	C	T	0.048562	40.4367
	14	0.00154419	1.79999e-07	2	-0.00805721	621115	rs10180960	T	C	0.347292	27.2249
	15	0.00163727	2.80001e-08	2	-0.00909294	151345113	rs2222760	A	G	0.28089	30.8437
	16	0.00148119	9.8992e-12	2	0.0100844	58177683	rs2678900	G	T	0.427924	46.3529
	17	0.001725	6.80002e-07	2	-0.0085699	181068889	rs35979472	T	A	0.239087	24.6815
	18	0.00146662	8.60003e-07	2	0.00721621	208426257	rs10932201	A	G	0.460852	24.2092
	19	0.00256924	2.59998e-06	2	-0.0120718	176130707	rs11673714	C	T	0.088702	22.0766
	20	0.00183251	1.5e-06	2	0.00880505	156207135	rs62176228	A	G	0.20041	23.0871
	21	0.00146688	2.59998e-07	2	-0.00755984	146114898	rs4422110	T	C	0.534543	26.5604
	22	0.00148473	5.69994e-07	2	-0.00742423	147946069	rs62169335	T	C	0.543217	25.0038
	23	0.00154804	1.09999e-06	2	-0.00755091	55001405	rs2116439	G	A	0.339324	23.7921
	24	0.00147528	1.40001e-07	3	0.00776157	71034748	rs4676964	T	C	0.510683	27.6789
	25	0.00181303	5.89997e-07	3	-0.00905788	62518227	rs62243496	A	C	0.214774	24.9598
	26	0.00147636	7.69999e-09	3	-0.00852476	83786985	rs2140714	G	C	0.557738	33.3409
	27	0.00169718	2.80001e-09	3	-0.010087	175671450	rs12634740	G	T	0.252078	35.3237
	28	0.00153911	5.60003e-07	3	0.00770074	81790970	rs13340130	T	A	0.344985	25.0336
	29	0.00214018	2.59998e-07	3	0.0110248	116750431	rs62266239	T	C	0.136239	26.5362
	30	0.00160449	9.40005e-07	3	0.00786782	25381956	rs10510562	C	G	0.297374	24.0455
	31	0.00156645	1.29999e-06	3	0.00758599	85413180	rs12494242	C	T	0.319482	23.4525
	32	0.00169125	1.89998e-07	3	0.00880286	136020541	rs1711171	C	T	0.749565	27.0913
	33	0.00148245	1.40001e-06	3	-0.00714598	95229880	rs7649005	C	T	0.429984	23.236
	34	0.00165447	1.5e-06	4	-0.00796638	130934004	rs2135928	T	G	0.731597	23.1847
	35	0.00150261	6.1e-07	4	-0.00749386	181254500	rs4861436	C	A	0.60967	24.8723
	36	0.00265755	4.60002e-07	4	0.0133979	105732919	rs74697766	C	T	0.083475	25.4161
	37	0.00542823	4.90004e-06	4	-0.0248015	40095995	rs143364287	T	A	0.02001	20.8755
	38	0.00356678	8.09991e-07	4	0.0175963	172402709	rs115687569	A	G	0.045244	24.3382
	39	0.00220119	3.89996e-07	4	0.0111651	147591808	rs11100930	A	G	0.873532	25.7281
	40	0.00147406	1.2e-08	4	0.008401	93984155	rs6829572	A	G	0.456717	32.481
	41	0.00148125	1.29999e-06	4	-0.00717756	106216667	rs2101975	G	A	0.432138	23.4798
	42	0.00146478	1.2e-07	5	-0.00775736	178325515	rs4444956	G	A	0.489942	28.0467
	43	0.001465	4.60002e-07	5	-0.00738886	19607413	rs2028935	C	A	0.484581	25.4377
	44	0.00148021	2e-07	5	0.00769534	102114414	rs416769	G	A	0.421431	27.0276
	45	0.00148593	2.69998e-09	5	-0.00884199	88065637	rs11743441	T	G	0.574343	35.408
	46	0.00156617	2.80001e-07	5	0.00804884	107541291	rs2966819	G	A	0.321341	26.4111
	47	0.00264501	3.2e-06	5	0.0123167	144214142	rs114210747	T	C	0.084286	21.6836
	48	0.00176447	3.09999e-06	5	-0.00822972	127755996	rs3828661	C	A	0.220885	21.754
	49	0.00155187	2.30001e-06	5	-0.00733935	93180544	rs17594338	A	G	0.332797	22.3667
	50	0.00201025	3.29997e-06	5	-0.00935446	158162106	rs2018466	A	G	0.157034	21.6539
	51	0.0015062	2e-10	5	0.00958232	164566362	rs7447465	C	T	0.619449	40.4738
	52	0.00436437	2.69998e-08	5	-0.0242681	33951693	rs16891982	G	C	0.972143	30.9191
	53	0.00149927	2e-06	5	0.00712127	35335006	rs34503203	G	A	0.388733	22.5607
	54	0.00147716	2.99999e-07	6	0.00756807	54951016	rs11756299	G	A	0.427077	26.249
	55	0.00172948	1.40001e-08	6	0.0098203	51187787	rs994270	G	C	0.234851	32.2416
	56	0.00176386	8.30004e-07	6	-0.00869231	26167710	rs4486004	T	G	0.220928	24.2851
	57	0.00207103	3.69999e-06	6	0.00958501	129406577	rs9321151	C	T	0.145556	21.4196
	58	0.00219431	4e-09	6	0.0129151	37669616	rs62398404	T	C	0.127211	34.6416
	59	0.00148023	2.30001e-06	6	-0.00699821	104468451	rs990396	G	A	0.444433	22.3519
	60	0.00200471	9.49992e-07	6	-0.00982554	30211894	rs4449668	T	G	0.158724	24.0219
	61	0.00148365	3.29997e-06	6	-0.00690007	128172254	rs270026	G	A	0.415168	21.6293
	62	0.00199199	3.50002e-07	6	-0.0101501	48782953	rs2396885	G	A	0.838915	25.9636
	63	0.00152718	2.1e-06	7	0.00724295	127609301	rs1193333	G	A	0.642506	22.4931
	64	0.0017934	1.40001e-09	7	-0.0108498	72878044	rs35797675	G	T	0.215928	36.6005
	65	0.00149333	8.70001e-07	7	-0.00734654	135073047	rs11772832	C	T	0.399832	24.2021
	66	0.00156383	3.29997e-07	7	-0.00798803	96638045	rs1004278	C	G	0.33127	26.0915
	67	0.00186706	2.59998e-06	7	-0.00877788	14207740	rs6960970	C	T	0.803617	22.1035
	68	0.0042317	2.80001e-07	7	0.0217287	14742864	rs77431173	C	T	0.031013	26.3655
	69	0.00162717	2.19999e-06	7	0.00770953	33152756	rs9692506	G	C	0.295144	22.4485
	70	0.00360142	1.89998e-06	7	0.0171482	49859403	rs75188715	A	G	0.043095	22.6719
	71	0.00147337	1e-07	8	-0.00784368	143309504	rs10098073	A	C	0.473422	28.3409
	72	0.00157567	4.49997e-09	8	-0.00924231	4836291	rs4272399	A	C	0.321491	34.4056
	73	0.00170514	2.5e-06	8	0.00802818	71494780	rs268562	T	G	0.756468	22.1673
	74	0.007512	2.69998e-06	8	-0.0352625	27775477	rs141934869	T	G	0.010227	22.035
	75	0.00152304	3.40001e-06	9	0.00707326	37005561	rs6476606	G	A	0.629462	21.5682
	76	0.00146723	2.90001e-22	9	-0.014237	15573753	rs276453	C	A	0.488356	94.154
	77	0.00232634	4.20001e-06	9	0.0107079	2095330	rs7039466	T	C	0.112231	21.1866
	78	0.00155908	5.30005e-09	9	0.00910131	131936055	rs1556147	T	A	0.671626	34.0776
	79	0.00531461	1.89998e-06	9	-0.0253066	88211387	rs41282441	C	G	0.019788	22.6737
	80	0.00826792	1.29999e-06	9	0.0399829	83446447	rs139012851	G	A	0.008066	23.3859
	81	0.00149749	1.09999e-06	9	-0.00730858	122672140	rs10118916	C	A	0.594995	23.8197
	82	0.00147049	4e-07	10	0.00745433	10699419	rs10905778	A	G	0.44429	25.6975
	83	0.00146482	7.90005e-07	10	-0.00723409	102755779	rs10883567	C	T	0.488843	24.3892
	84	0.00234679	1.09999e-06	10	-0.0114315	2639003	rs61836106	A	G	0.110398	23.7277
	85	0.00149457	4.39997e-07	10	0.00755091	64504212	rs224064	C	T	0.603875	25.5249
	86	0.00165779	5.69994e-08	11	0.00900002	112491227	rs2513324	C	A	0.267185	29.4731
	87	0.00169525	2.39999e-07	11	-0.00876103	91575773	rs11019656	G	T	0.246721	26.708
	88	0.00173551	2.69998e-06	11	0.00813898	47099125	rs4315028	C	A	0.232489	21.993
	89	0.00197893	1.80011e-12	11	0.0139533	126587391	rs3909726	A	G	0.836382	49.7154
	90	0.00268204	3.69999e-09	11	0.0158208	31097262	rs673696	T	C	0.080995	34.7956
	91	0.00587358	1.7e-06	12	-0.0281268	18822872	rs142325173	A	G	0.016802	22.9315
	92	0.00148454	2.59998e-06	12	0.00697875	54664097	rs4759074	T	C	0.410304	22.0988
	93	0.00169675	1.09999e-07	12	0.00899997	30169738	rs17547360	C	T	0.248054	28.1348
	94	0.00213024	1.89998e-07	12	0.011102	123791649	rs73231956	C	T	0.138433	27.1609
	95	0.00182433	4e-08	12	0.0100199	60473007	rs6581296	G	C	0.794714	30.166
	96	0.00336036	3.69999e-06	13	-0.0155435	93616413	rs77691530	T	C	0.050175	21.3956
	97	0.00206083	6.29999e-07	13	-0.0102645	95906121	rs17235152	C	T	0.151013	24.8079
	98	0.00151643	3.89996e-06	13	0.00699693	67506934	rs9317624	A	C	0.43763	21.2896
	99	0.00159887	1.09999e-06	13	0.00778776	112682875	rs942038	G	A	0.699979	23.7245
	100	0.00148795	1.5e-06	13	0.00715566	81680792	rs9545596	T	C	0.542545	23.1271
	101	0.00150287	1.40001e-06	13	0.00724394	66208982	rs1412816	T	A	0.610472	23.233
	102	0.00164854	1.80011e-12	13	-0.0116241	55946152	rs3105056	C	T	0.732738	49.7185
	103	0.00161749	3.2e-08	14	-0.00894391	98872110	rs1958801	G	A	0.287998	30.5752
	104	0.00218175	1.5e-06	14	-0.010492	69961658	rs17107024	C	T	0.128848	23.1262
	105	0.00245655	2.99999e-06	15	0.0114771	97179747	rs7183481	A	G	0.099731	21.8279
	106	0.00148113	4.79999e-06	15	0.00677335	79432359	rs12595749	G	A	0.422918	20.9131
	107	0.00146665	3.29997e-06	15	-0.00681736	33520165	rs12908716	G	T	0.532944	21.6062
	108	0.00147218	3.2e-08	16	-0.00814112	74166991	rs3964074	C	T	0.547043	30.5805
	109	0.00146717	3.09999e-06	16	0.00684041	8994192	rs4985061	C	G	0.51397	21.7371
	110	0.0017352	4.70002e-11	16	-0.0114181	5694999	rs55813438	A	G	0.763165	43.2999
	111	0.00150668	4.20001e-06	16	-0.00693323	89543188	rs12935033	T	C	0.379962	21.1752
	112	0.0014804	1.5e-10	16	-0.00948966	28338039	rs2726033	G	A	0.422384	41.0905
	113	0.00148179	4.39997e-08	16	0.00811121	64293179	rs2926119	A	C	0.569417	29.9637
	114	0.00191357	2e-06	16	-0.00909885	19980931	rs7199285	T	C	0.183803	22.6091
	115	0.00378793	1.6e-07	16	-0.0198313	76210598	rs72794909	C	T	0.038747	27.4092
	116	0.00463543	2.19999e-06	16	0.0219517	78719209	rs74032724	G	A	0.026453	22.4261
	117	0.00168802	6.4e-07	16	-0.00840307	4470964	rs6500598	T	G	0.747759	24.781
	118	0.00180034	2e-07	17	-0.0093588	44355602	rs2696532	G	A	0.220149	27.0227
	119	0.00186127	7.90005e-07	17	0.00919189	5124462	rs2439945	T	C	0.193782	24.3887
	120	0.00146514	2.90001e-06	17	-0.0068507	54416747	rs10852981	T	G	0.526409	21.863
	121	0.00457217	1.79999e-06	17	0.0218141	33128801	rs7208329	T	C	0.027221	22.7629
	122	0.00235975	5.30005e-07	17	-0.0118337	16578053	rs72637362	C	T	0.109279	25.1482
	123	0.00219635	1.79999e-07	17	0.0114524	79095144	rs8073904	A	G	0.866978	27.1887
	124	0.00398231	1e-06	18	0.0194755	63348042	rs78621251	G	A	0.03527	23.9169
	125	0.00161593	8.40001e-08	18	-0.00865841	40945604	rs653149	G	C	0.287409	28.7097
	126	0.00230897	4.30002e-08	19	0.0126533	42670527	rs17270057	C	T	0.113347	30.031
	127	0.00202671	2.70023e-19	19	-0.0181966	45411941	rs429358	C	T	0.154171	80.6112
	128	0.00179515	4.79999e-07	19	-0.00903441	3352401	rs11672035	T	C	0.210905	25.3277
	129	0.0015114	3.79997e-06	19	0.00698825	3462045	rs8107139	C	T	0.404513	21.3784
	130	0.00160657	2.99985e-11	22	-0.0106761	41753603	rs11090045	A	G	0.307145	44.1595
	131	0.00151227	2.90001e-10	22	0.00953241	27253353	rs136548	T	C	0.376668	39.7324
	132	0.00152725	1.29999e-06	22	-0.00740299	28330513	rs7287702	G	C	0.360681	23.4959
	133	0.00535849	2.39999e-06	22	-0.025264	36426920	rs117817642	A	G	0.01954	22.2289
Lobster/crab intake	1	0.00106968	3.59998e-08	1	0.00589168	159613805	rs2808659	A	G	0.090534	30.3359
	2	0.00282805	4.90004e-06	1	0.0129262	53901405	rs115028397	T	C	0.012992	20.8908
	3	0.00290044	3.69999e-06	1	0.0134294	42038763	rs75201015	C	T	0.011387	21.4374
	4	0.00203203	3.59998e-06	1	0.0094155	196373409	rs149134269	A	G	0.024311	21.4691
	5	0.0028189	5.80003e-07	1	0.0140915	194461500	rs114505698	C	G	0.01407	24.9886
	6	0.00211808	2.90001e-06	1	0.00990741	90154907	rs12064617	A	G	0.021416	21.8787
	7	0.0017053	2.90001e-07	1	0.00874646	33656415	rs74919141	A	G	0.033762	26.3057
	8	0.00245368	9.69996e-08	2	0.0130856	46066849	rs55990710	A	T	0.015771	28.4406
	9	0.00324574	2.19999e-07	2	0.0168207	10665513	rs138084455	T	C	0.01024	26.8564
	10	0.00232842	1e-06	2	0.0113748	20942885	rs72784354	T	C	0.017401	23.8645
	11	0.0023898	1.09999e-06	2	0.01163	190650430	rs5742940	A	G	0.017421	23.6822
	12	0.00238074	4.30002e-06	2	0.0109395	240476936	rs74002881	T	C	0.020549	21.1134
	13	0.00367631	2.69998e-07	2	0.0189112	206491524	rs144063850	G	A	0.008006	26.4607
	14	0.00292298	2.5e-06	2	0.0137736	43055666	rs188857983	C	A	0.01125	22.2039
	15	0.00247982	1e-06	2	0.0121302	125661232	rs74525102	C	A	0.016276	23.9267
	16	0.00286168	2.59998e-07	2	0.0147375	84250712	rs186181876	A	G	0.012892	26.5211
	17	0.00175863	3.79997e-07	3	0.0089352	29545682	rs35976064	T	C	0.031006	25.8135
	18	0.00276007	2.1e-08	3	0.0154763	34897350	rs140747487	A	G	0.012504	31.4399
	19	0.00207171	4.70002e-06	3	0.00948424	8413015	rs114108536	G	A	0.02283	20.9572
	20	0.00431053	3.59998e-06	3	0.0199774	125746492	rs144509894	A	G	0.005645	21.4785
	21	0.00409259	1.79999e-07	4	0.0213644	186448766	rs116077835	T	C	0.005826	27.2503
	22	0.00107466	6.80002e-07	4	0.00533654	150854196	rs17688110	C	T	0.087849	24.6583
	23	0.00277592	2.39999e-06	4	0.0130994	187899635	rs151163598	T	C	0.013325	22.2677
	24	0.000980808	2.1e-06	5	0.00465337	10156158	rs6554575	G	T	0.109376	22.5089
	25	0.00212735	4.49997e-06	5	0.00975361	138599375	rs149425396	G	C	0.023571	21.0203
	26	0.00332716	4.49997e-06	5	0.0152662	141557405	rs143578999	A	G	0.008507	21.0524
	27	0.000816927	1.40001e-06	5	-0.00394063	97993896	rs457294	T	C	0.168697	23.2676
	28	0.00126426	1.09999e-06	6	0.0061541	111149129	rs72952065	C	T	0.062807	23.6942
	29	0.00330428	2e-06	6	0.0157043	168066150	rs145421886	G	A	0.011765	22.5876
	30	0.00221354	4.90004e-07	6	0.0111361	49646270	rs112300474	A	C	0.019295	25.3092
	31	0.00106991	5.39995e-07	6	0.00536148	83320368	rs72908058	G	A	0.088936	25.1109
	32	0.00063143	2.5e-06	7	-0.00297131	28545810	rs217514	C	T	0.362738	22.1428
	33	0.00263519	2.99999e-06	7	0.0123002	117355510	rs73215950	G	A	0.015488	21.7865
	34	0.00126083	1e-06	7	0.00616868	78593548	rs10281272	T	A	0.062541	23.9364
	35	0.0014518	2.30001e-06	8	0.00685363	96733329	rs3134489	T	C	0.049111	22.2851
	36	0.00242034	1.29999e-06	8	0.0117012	128444775	rs150869774	C	T	0.016612	23.3719
	37	0.000790723	2.5e-06	9	0.00372345	114643711	rs10981135	C	G	0.180838	22.1732
	38	0.00192312	5.49997e-08	9	0.0104524	93097665	rs73496482	C	A	0.026308	29.5397
	39	0.00239233	4.79999e-06	11	0.0109379	79571606	rs11238016	A	G	0.01647	20.9032
	40	0.000713517	3.79997e-07	11	-0.0036245	132875470	rs1395502	A	T	0.758913	25.8032
	41	0.000653945	3.29997e-06	13	0.00304058	95342732	rs9301989	C	T	0.31759	21.6181
	42	0.00366758	1.29999e-06	15	0.0177322	91007729	rs143728243	T	C	0.007719	23.3751
	43	0.00419873	4.70002e-06	16	0.019217	87972269	rs147611679	T	C	0.005775	20.947
	44	0.00252265	1.2e-06	16	0.0122464	7048508	rs118099326	A	G	0.019317	23.5662
	45	0.00220568	2.1e-06	17	0.0104585	74971946	rs111688892	A	T	0.021132	22.4823
	46	0.00272385	1.09999e-06	18	0.0132645	13867385	rs143695299	T	G	0.013387	23.7138
	47	0.00104596	1.5e-07	18	0.00549425	24370029	rs72878659	T	C	0.093766	27.5914
	48	0.00280113	6.80002e-07	18	0.0139116	31494503	rs147372171	C	A	0.012832	24.6646
	49	0.00366409	1.40001e-06	18	0.0176973	45876747	rs58783475	A	G	0.007232	23.3275
	50	0.00315925	4e-06	19	0.0145627	9614798	rs117123413	C	T	0.009317	21.2472
	51	0.00204178	1.2e-06	19	0.00990234	43950298	rs116918010	C	T	0.022537	23.5204
	52	0.00307655	1.5e-06	19	0.0147994	58331797	rs141887614	A	G	0.011277	23.1391
	53	0.0029885	4.70002e-07	20	0.0150561	59526185	rs6128982	A	G	0.010506	25.3808
	54	0.00298658	1.29999e-06	20	0.014436	35983995	rs75589235	G	A	0.010479	23.3632
	55	0.00203693	8.50002e-07	20	0.0100283	1749682	rs74510013	T	C	0.022906	24.2376
	56	0.00195671	2.39999e-06	22	0.00923687	31242332	rs146893734	T	C	0.025488	22.2835
	57	0.00416631	5.1e-07	22	0.0209311	40937635	rs138793955	T	C	0.005735	25.2387
Non-oily fish intake	1	0.00190407	1.09999e-07	1	-0.0101043	66370116	rs17417079	T	A	0.24572	28.1608
	2	0.0017008	4.79999e-06	1	-0.00777543	97564729	rs11165780	A	G	0.348649	20.8997
	3	0.00824038	4.39997e-06	1	0.0378533	116862180	rs116616457	A	C	0.011966	21.1014
	4	0.00225683	1.7e-06	1	-0.0108099	43356211	rs17382631	A	C	0.170473	22.9427
	5	0.0016553	7.90005e-09	2	-0.00955354	27730940	rs1260326	C	T	0.604249	33.3099
	6	0.00191996	1.40001e-09	2	0.0116344	144147475	rs16822430	C	T	0.23321	36.7199
	7	0.00634585	2.39999e-06	2	-0.029953	204697332	rs78769094	T	C	0.016523	22.2792
	8	0.00202829	1.40001e-09	2	0.0122842	208205711	rs11680516	C	T	0.202388	36.6802
	9	0.00354624	3.69999e-06	2	-0.0164011	104569126	rs75702120	T	A	0.057741	21.3899
	10	0.00601588	9.29994e-07	2	-0.0295138	86212682	rs150075454	A	G	0.01922	24.0686
	11	0.00761157	3.50002e-06	2	-0.035308	178267355	rs144833909	T	C	0.012271	21.5177
	12	0.00175145	5.1e-07	2	-0.00879815	45170153	rs4953152	A	G	0.310289	25.234
	13	0.00206077	5.49997e-07	3	-0.0103234	185803594	rs79262908	T	C	0.191691	25.0948
	14	0.00163321	1.09999e-07	3	-0.00866728	76733503	rs4993942	G	T	0.470061	28.1631
	15	0.00172892	1.7e-06	3	-0.00827838	115105933	rs7432182	A	G	0.671552	22.9266
	16	0.00164909	2.30001e-06	3	0.00779609	25122201	rs12638455	A	C	0.57835	22.3493
	17	0.00781007	4e-06	4	0.0360181	23854482	rs60132501	T	C	0.011879	21.2682
	18	0.00340151	2e-07	4	0.0176979	44870444	rs1603515	G	A	0.939542	27.0706
	19	0.00163103	1.89998e-06	4	0.0077757	62128825	rs11723103	A	G	0.441581	22.7276
	20	0.00345541	1.7e-06	4	0.016534	17085668	rs13150190	T	C	0.940932	22.8957
	21	0.00335965	3.89996e-06	4	0.0155025	60277449	rs71607209	T	A	0.063641	21.2919
	22	0.00261553	2.99999e-06	5	-0.0122208	167710877	rs4415102	T	C	0.113129	21.8312
	23	0.00170434	8.50002e-08	5	-0.00913035	60855070	rs1445978	C	T	0.635955	28.6986
	24	0.00165684	2.19999e-07	5	-0.00858835	144526632	rs2400169	C	T	0.599948	26.8693
	25	0.00175764	1e-09	6	-0.0107346	69996217	rs3799077	G	T	0.309993	37.3001
	26	0.0021207	1.29987e-12	6	-0.0150377	32761506	rs4318925	T	C	0.177245	50.2808
	27	0.00162193	3.79997e-06	7	0.00749729	111112699	rs56848830	A	C	0.503552	21.3669
	28	0.00162389	4e-06	7	0.0074906	124385842	rs7791045	C	T	0.49032	21.2774
	29	0.00202331	1.79999e-09	7	-0.0121791	73056750	rs6957745	C	T	0.202978	36.2329
	30	0.0016503	2.1e-06	7	-0.00783101	114352862	rs776472	T	C	0.567089	22.5169
	31	0.0016312	2.80001e-08	7	0.00906029	25517103	rs17317920	G	A	0.479238	30.8509
	32	0.00184553	1e-06	7	0.0090212	154213552	rs6953095	C	A	0.260375	23.8938
	33	0.00564792	1.09999e-06	8	-0.0275241	144690402	rs117427411	T	C	0.022823	23.7491
	34	0.00179435	2.69998e-06	8	0.00841708	84643371	rs56399747	G	A	0.291509	22.0043
	35	0.00204283	3.29997e-07	8	0.0104327	8991079	rs55858845	C	T	0.206034	26.0812
	36	0.00168317	1.5e-07	9	0.00883822	116584812	rs12555454	C	T	0.372752	27.5722
	37	0.0029656	9.59997e-08	10	0.0158198	32168803	rs17295822	C	T	0.081299	28.4561
	38	0.00162573	4.70002e-06	10	0.00744033	107401009	rs10884203	C	G	0.494023	20.9453
	39	0.00186372	3.89996e-07	10	-0.00945684	104303748	rs67646802	T	C	0.252994	25.7471
	40	0.00477524	2.1e-06	11	0.0226415	5619811	rs537359676	C	G	0.030526	22.4811
	41	0.00437382	6.59994e-07	11	-0.0217521	82139196	rs117418277	G	A	0.039041	24.7331
	42	0.00240338	1.89998e-07	11	-0.0125083	8003669	rs77956594	C	T	0.131598	27.0863
	43	0.00175132	8.19993e-08	11	-0.00939145	28728332	rs510161	G	C	0.310338	28.7563
	44	0.00627892	4.90004e-06	11	-0.0286779	110179047	rs78744083	A	G	0.016957	20.8604
	45	0.00168404	1.7e-07	11	0.00880133	19422772	rs2702668	G	A	0.634476	27.3143
	46	0.00255244	3.59998e-12	12	-0.0177401	110057250	rs35287743	T	G	0.11583	48.3058
	47	0.00283009	2.90001e-06	12	0.0132308	32984330	rs10844370	C	T	0.090048	21.856
	48	0.00170902	4e-07	12	-0.00866486	46099573	rs11183176	T	G	0.653269	25.7056
	49	0.00177792	2.1e-07	13	0.0092338	28664016	rs7326846	T	C	0.625714	26.9733
	50	0.01558	2.59998e-06	13	0.0732076	50147180	rs76477280	G	A	0.002828	22.0788
	51	0.00165022	1.7e-08	14	-0.00930647	29775132	rs7148387	G	A	0.590715	31.8042
	52	0.00166956	1.40001e-06	14	-0.00806352	100283856	rs35522344	T	C	0.384676	23.3262
	53	0.00176887	4.39997e-06	15	0.0081235	41257608	rs12912887	T	G	0.698048	21.0908
	54	0.00216956	1e-06	15	-0.0106025	95181973	rs55774808	C	T	0.170893	23.882
	55	0.00388356	2.19999e-07	15	0.0201253	35789592	rs55900434	C	T	0.045748	26.8549
	56	0.00323644	1.29999e-06	15	0.015647	87935526	rs62034298	T	C	0.067105	23.3736
	57	0.00186196	1.89998e-07	16	0.00969501	83683945	rs11859365	C	A	0.253728	27.1115
	58	0.00165108	2.49977e-14	16	0.0125875	53806453	rs56094641	G	A	0.404619	58.122
	59	0.00176978	8.79995e-08	17	0.0094691	37886986	rs3809717	A	C	0.306482	28.6271
	60	0.00164351	2.5e-06	17	0.00773339	3638344	rs9674606	A	G	0.439169	22.1408
	61	0.00166475	4.90004e-07	17	-0.00837213	2296014	rs2447091	C	T	0.389888	25.2913
	62	0.00182075	4.20001e-06	18	0.00837391	11133481	rs112858262	C	T	0.277084	21.1521
	63	0.00179397	3.50002e-06	18	-0.00831937	58859363	rs56864124	A	C	0.286504	21.5055
	64	0.00178044	4.30002e-06	18	-0.00818286	1575201	rs9951835	G	T	0.293284	21.1229
	65	0.00172732	3.89996e-06	19	-0.00797177	3226966	rs10421668	A	G	0.331576	21.2991
	66	0.00167625	4.70002e-22	19	0.016184	49259529	rs838133	G	A	0.549409	93.2164
	67	0.00215164	1.6e-06	20	0.010328	52693624	rs6127088	T	C	0.173006	23.0405
	68	0.00235017	1.7e-06	21	0.0112547	25322481	rs10482944	T	A	0.137707	22.9333
	69	0.00305593	1.79999e-06	22	-0.0145976	42689945	rs113253914	T	G	0.081148	22.8178
Oily fish intake	1	0.00191443	4.20001e-07	1	0.00968328	72114787	rs11576565	A	G	0.488933	25.5837
	2	0.0034659	2.80001e-06	1	-0.0162283	35687815	rs673604	C	T	0.082768	21.9236
	3	0.00192365	1.6e-07	1	0.0100901	177111162	rs6667502	C	T	0.475374	27.5129
	4	0.00237134	5.1e-08	1	0.0129146	201754720	rs903676	A	G	0.21216	29.6601
	5	0.00200381	1.6e-10	1	0.012822	72577950	rs67474621	T	A	0.511777	40.9446
	6	0.00205672	4.90004e-06	1	-0.00939821	10883143	rs10864473	A	G	0.315827	20.8804
	7	0.00195018	7.59994e-07	1	0.00964394	74236278	rs1532480	T	G	0.543284	24.4544
	8	0.00194778	3.29997e-07	1	-0.00994151	38737005	rs4970581	C	A	0.468497	26.0509
	9	0.00194878	7.69999e-08	1	0.0104749	96476240	rs321243	G	T	0.593132	28.8916
	10	0.00200782	3.2e-07	1	-0.0102679	112590140	rs198795	A	T	0.351172	26.1524
	11	0.00225713	3.69999e-12	1	0.0156803	204596454	rs45501495	T	C	0.236013	48.2607
	12	0.00248256	4.70002e-07	1	0.0125087	88436992	rs59733471	T	G	0.182238	25.3877
	13	0.0027052	1.29999e-06	2	0.0131135	207294387	rs2042464	T	A	0.150902	23.4983
	14	0.0031757	3.09999e-06	2	-0.014803	89153249	rs170795	G	T	0.110279	21.7279
	15	0.00210096	8e-09	2	0.0121188	145967878	rs275160	C	T	0.700597	33.2722
	16	0.00270403	1.89998e-07	2	0.0140959	161984465	rs17756423	G	C	0.146961	27.1744
	17	0.00307567	2.90001e-08	2	-0.0170539	49039237	rs55930451	T	C	0.108001	30.7444
	18	0.00195877	2.1e-07	2	0.0101626	137447448	rs4419275	C	T	0.60973	26.9179
	19	0.00195229	1.7e-06	2	-0.00934844	27730940	rs1260326	C	T	0.60429	22.9291
	20	0.00198446	1.09999e-06	2	0.00966526	59171852	rs7561608	C	G	0.385441	23.7214
	21	0.00218294	2.90001e-06	2	-0.0102127	164747772	rs1821849	C	T	0.740066	21.8875
	22	0.00196562	3.50002e-07	2	0.0100127	61436930	rs6709441	T	A	0.383961	25.9479
	23	0.00223629	6.59994e-09	2	0.0129737	77224951	rs55985303	A	G	0.241079	33.6565
	24	0.0019207	3.50002e-10	2	-0.0120492	59488019	rs17050031	T	C	0.4801	39.3546
	25	0.00195963	2.39999e-06	2	-0.00924302	102302978	rs4851487	T	C	0.397051	22.2473
	26	0.00269464	4.39997e-07	2	0.0136154	100576304	rs13023088	T	C	0.148871	25.5304
	27	0.00193238	4e-06	3	-0.00891216	86203406	rs11127924	G	C	0.561086	21.2706
	28	0.00255561	2.1e-06	3	-0.0121239	165785992	rs16850013	A	G	0.169345	22.5058
	29	0.0019438	2.59998e-06	3	-0.00913468	17219137	rs2596668	G	C	0.512826	22.0842
	30	0.00273715	2.99999e-06	3	0.0127866	140173355	rs1427781	T	C	0.142833	21.8228
	31	0.0043122	7.00003e-07	3	-0.0213946	111226958	rs77258251	G	A	0.052213	24.6155
	32	0.00500801	4.30002e-07	3	-0.0253252	117390399	rs6769454	A	G	0.037685	25.5725
	33	0.0019595	4.39997e-08	3	-0.0107265	176822676	rs1201289	G	T	0.394525	29.9656
	34	0.00193636	1.2e-08	3	0.0110446	25099776	rs10510554	C	T	0.569277	32.5331
	35	0.00193122	5.00035e-15	3	0.0151162	71534763	rs1876245	C	T	0.431482	61.266
	36	0.00194991	4.60002e-06	3	0.00893564	157845169	rs9860241	A	G	0.408376	21
	37	0.00386307	1.6e-09	3	-0.0233232	141107612	rs10513136	A	G	0.065424	36.451
	38	0.00225631	4.09996e-06	3	0.0103899	185835281	rs9831061	A	G	0.760049	21.2043
	39	0.00251917	3.59998e-08	3	0.0138824	147076253	rs905575	G	C	0.82397	30.3677
	40	0.00227811	4.39997e-10	3	0.0142105	85517507	rs13070166	A	T	0.228586	38.9106
	41	0.00202374	3.59998e-06	3	0.00937555	48939080	rs4974084	A	G	0.665967	21.4626
	42	0.00198025	8.49963e-14	3	0.0147781	167184878	rs9841174	C	T	0.373913	55.6923
	43	0.00506776	3.50002e-07	3	-0.0258285	70581216	rs144377835	T	C	0.038626	25.9755
	44	0.00244451	1.7e-07	3	-0.0127816	88581056	rs7431970	C	T	0.811484	27.3391
	45	0.00423605	1.09999e-10	3	0.0273225	115214586	rs114497213	T	G	0.05481	41.6023
	46	0.00257399	1.89998e-08	4	0.0144775	14935830	rs7683782	G	C	0.833405	31.6353
	47	0.00215774	1.29999e-06	4	-0.0104283	3381990	rs13138393	A	G	0.282067	23.3575
	48	0.00244881	2.90001e-06	4	-0.0114618	132569965	rs13113700	A	C	0.190347	21.9075
	49	0.0023307	1.09999e-07	4	-0.0123923	30831942	rs6842641	T	C	0.214263	28.2702
	50	0.00324646	5.89997e-07	4	-0.0162143	46757604	rs79655964	C	T	0.097976	24.9445
	51	0.00580214	3.59998e-06	4	-0.0268986	100239319	rs1229984	C	T	0.972778	21.4922
	52	0.00231638	2e-06	4	-0.0110205	150210668	rs4579097	A	G	0.225069	22.635
	53	0.00191598	1.5e-08	5	-0.0108521	166811498	rs10061973	T	G	0.5139	32.0807
	54	0.00233026	4.09996e-06	5	-0.0107329	41396930	rs55688158	G	T	0.229707	21.214
	55	0.0019672	1.09999e-08	5	0.0112394	164518993	rs10076975	C	T	0.381413	32.6428
	56	0.00195814	4.60002e-07	5	-0.00987203	60771688	rs13160801	G	C	0.390228	25.417
	57	0.00200533	1.29999e-06	5	-0.00969394	141426179	rs11747857	T	C	0.372351	23.3683
	58	0.00191687	3.89996e-07	5	0.00972947	85618033	rs34506528	T	C	0.510673	25.7627
	59	0.0019471	1.09999e-07	5	-0.0103287	144467735	rs11740769	T	C	0.413608	28.1393
	60	0.00195478	9.49992e-08	5	-0.0104311	11977349	rs730925	T	A	0.405067	28.4749
	61	0.00198522	5.19996e-07	5	-0.00996473	102143618	rs37013	A	G	0.634982	25.1949
	62	0.00192207	3.10027e-13	6	0.0140098	155847549	rs4869859	C	T	0.449939	53.128
	63	0.00194264	1.5e-07	6	0.0102022	73158346	rs1339229	G	A	0.482877	27.5804
	64	0.00206407	1.40001e-09	6	-0.0125065	32120715	rs1053924	C	T	0.686074	36.7131
	65	0.00198535	3.09999e-06	6	-0.00925434	57340919	rs7749444	T	C	0.469649	21.7278
	66	0.00425606	2.59998e-06	6	0.0199904	129670548	rs17057158	T	C	0.053451	22.061
	67	0.00284003	6.79986e-17	6	-0.0237173	26488860	rs16891727	A	C	0.129814	69.7401
	68	0.00223239	1.09999e-08	6	0.012772	88103149	rs12663865	A	G	0.758185	32.7322
	69	0.00276275	4e-06	6	-0.0127362	33864137	rs6903171	C	G	0.138636	21.2517
	70	0.0019211	8.99995e-08	6	-0.0102698	92220347	rs12189953	T	A	0.45169	28.5774
	71	0.00235386	2e-06	6	-0.0111818	157106114	rs112139144	A	G	0.208794	22.5663
	72	0.00214285	1.6e-06	7	0.0102945	44066905	rs62458738	A	G	0.277598	23.0794
	73	0.00247951	4.70002e-07	7	-0.0124886	77791389	rs56096330	A	G	0.182193	25.3684
	74	0.00249209	1.7e-07	7	-0.0130197	10809637	rs79785912	C	T	0.181432	27.2943
	75	0.00195628	2.69998e-10	7	-0.0123535	95760694	rs6465487	G	A	0.399814	39.8764
	76	0.00192415	2e-07	7	-0.00999932	3475240	rs6965147	T	G	0.452542	27.0061
	77	0.00518135	4.60002e-06	7	0.0237355	114349656	rs957523	C	T	0.035229	20.985
	78	0.00244042	5.30005e-08	7	-0.0132745	14207740	rs6960970	C	T	0.803633	29.5873
	79	0.00244955	2.69998e-06	7	0.0114954	55134272	rs1558542	T	C	0.188603	22.0229
	80	0.00231943	2.49977e-14	7	0.0176735	121947456	rs11767283	G	A	0.221709	58.0605
	81	0.00202551	1.89998e-06	7	-0.00965141	111308595	rs6951862	G	A	0.662359	22.7044
	82	0.00428782	2.19999e-06	7	0.0203022	116559140	rs116900901	G	T	0.053496	22.4187
	83	0.00226362	4.20001e-06	8	-0.0104118	9195378	rs11990096	T	A	0.764747	21.1564
	84	0.00195078	1.79999e-07	8	0.0101847	59816868	rs55871839	C	T	0.417009	27.257
	85	0.00214766	7.89951e-12	8	0.0146906	64604218	rs790564	C	A	0.722952	46.7893
	86	0.0021787	1.09999e-07	8	-0.0115648	51493517	rs6988032	T	G	0.737609	28.176
	87	0.00199088	1.09999e-06	8	0.00971083	143297312	rs11777164	T	C	0.36591	23.7914
	88	0.00194936	2.90001e-14	8	0.0148173	10009949	rs11986122	G	C	0.422568	57.7766
	89	0.00192877	2.69998e-08	9	-0.0107206	15637447	rs9886779	A	T	0.439213	30.8941
	90	0.00206656	1.29999e-06	9	-0.0100098	128695180	rs10819087	G	A	0.687437	23.4613
	91	0.00237303	4.70002e-07	9	0.0119587	14113903	rs573057	C	A	0.211578	25.3957
	92	0.00590332	1.2e-07	9	0.0312797	72936849	rs77869596	G	A	0.02755	28.0757
	93	0.00401052	1.89998e-07	9	0.0208767	83302673	rs77424805	T	A	0.063045	27.097
	94	0.00199784	8.99995e-07	9	-0.00981482	126395188	rs10283413	T	A	0.364827	24.1347
	95	0.00191252	1.09999e-09	9	-0.0116474	106772283	rs552234	A	G	0.495449	37.0889
	96	0.0019684	2.80001e-07	9	-0.0101074	92077132	rs11265908	C	T	0.386734	26.3664
	97	0.00219376	3.40001e-06	9	0.0101871	8141845	rs733069	C	T	0.255823	21.5636
	98	0.00256907	8.9e-07	10	-0.0126279	126692423	rs3781441	A	C	0.168385	24.1606
	99	0.00197108	3.59998e-07	10	-0.0100358	2269933	rs7919624	T	C	0.380026	25.9235
	100	0.00225587	1.29999e-06	10	-0.0109044	64839681	rs79059303	C	T	0.238226	23.3654
	101	0.00203601	2.69998e-06	10	-0.00956158	33845729	rs2601759	C	T	0.66976	22.0545
	102	0.00207341	2.60016e-22	10	-0.0201462	21847178	rs10828250	G	C	0.309332	94.4091
	103	0.00197362	1.7e-08	10	0.0111218	80939219	rs703987	C	G	0.615005	31.7557
	104	0.00193806	9.30037e-11	11	0.0125555	79217391	rs4278546	G	A	0.441085	41.9693
	105	0.00191718	2.59998e-06	11	0.00900939	80768250	rs17414123	T	C	0.493345	22.0833
	106	0.00210253	6.00067e-13	11	-0.0151398	111452040	rs631490	C	G	0.709106	51.8506
	107	0.00195724	2.1e-07	11	0.010166	7938306	rs72484727	A	G	0.39378	26.978
	108	0.00260642	5.99998e-08	11	0.0141226	126596003	rs12576625	C	T	0.839279	29.3588
	109	0.00206615	4.49997e-08	11	-0.0112998	28728332	rs510161	G	C	0.31037	29.91
	110	0.00196377	3.29997e-06	11	-0.00913354	3160388	rs11025569	T	C	0.61544	21.6319
	111	0.0034254	8e-09	11	0.0197559	46390680	rs61882686	A	C	0.085234	33.2636
	112	0.00194153	2.90001e-09	11	-0.0115225	83204132	rs11607886	C	T	0.584407	35.2211
	113	0.00563199	4.20001e-06	11	0.0259261	29517349	rs72887359	G	C	0.029937	21.1909
	114	0.00192308	4.60002e-06	11	0.00881216	58114984	rs4261301	T	C	0.452602	20.9975
	115	0.00301071	7.00003e-21	12	-0.0282201	110057250	rs35287743	T	G	0.115869	87.8572
	116	0.00194046	4.49997e-07	12	-0.0097889	46412001	rs10880887	T	C	0.422692	25.4482
	117	0.00206762	4e-07	12	-0.0104762	23697725	rs7965154	A	C	0.313497	25.6723
	118	0.00220965	8e-10	12	0.0135799	52176235	rs303817	G	A	0.751146	37.7698
	119	0.0020378	4.90004e-06	12	-0.00930854	112233018	rs10744777	C	T	0.326258	20.8659
	120	0.00238592	3.09999e-07	12	-0.012209	94545898	rs3847799	C	A	0.797566	26.1846
	121	0.00265295	1.7e-08	13	0.0149567	54220229	rs1361016	G	T	0.844853	31.7842
	122	0.00223046	1.09999e-08	13	-0.0127449	59412819	rs9597870	G	T	0.245844	32.6499
	123	0.00223476	6.90001e-07	13	0.0110916	72748285	rs7338243	A	G	0.24386	24.6334
	124	0.00273045	8.10009e-09	13	-0.0157428	93477312	rs9301837	A	C	0.143273	33.2425
	125	0.00192275	2e-10	13	-0.0122298	101252635	rs12855717	T	C	0.526774	40.4568
	126	0.00215651	1.9002e-24	13	-0.0220014	55975115	rs3124402	G	A	0.733261	104.087
	127	0.00193287	2.59998e-06	14	-0.00908313	83454485	rs1263459	A	G	0.426008	22.0833
	128	0.00192834	3.50002e-06	14	-0.00895035	25536371	rs7147583	A	G	0.564892	21.5432
	129	0.00196936	3.50002e-08	14	0.0108608	23650191	rs4982738	A	G	0.582899	30.4139
	130	0.00199948	2.99985e-13	14	-0.0145833	29766012	rs1951286	G	T	0.644911	53.1956
	131	0.00211647	7.29995e-08	14	-0.0113956	98886128	rs10137526	T	G	0.287976	28.99
	132	0.00196607	2.5e-08	14	-0.0109641	100279492	rs12896749	C	G	0.384721	31.099
	133	0.0058291	1.89998e-06	14	-0.027795	98092019	rs139348162	T	G	0.031413	22.7368
	134	0.00192478	2.80027e-14	15	0.0146421	47867762	rs28533540	A	G	0.534203	57.8686
	135	0.00206306	2.19999e-06	15	0.00977226	95312071	rs12906962	C	T	0.320345	22.437
	136	0.00236968	3.29997e-06	15	0.0110217	35933286	rs12906493	C	T	0.211093	21.633
	137	0.00201445	2e-07	15	-0.0104793	79472522	rs4778971	G	A	0.589366	27.0614
	138	0.0020015	2.80027e-11	16	-0.0133201	51495068	rs9889161	T	G	0.357929	44.2896
	139	0.00282072	2.5e-06	16	-0.0132797	65808760	rs11648715	G	A	0.132257	22.1643
	140	0.00197398	2.59998e-06	16	-0.00927999	72910491	rs7404229	G	A	0.614177	22.1008
	141	0.00655666	1.89998e-06	16	0.0312201	82538255	rs141652736	C	G	0.022366	22.6726
	142	0.00519868	2.19999e-06	16	0.0245938	9541490	rs117551050	C	A	0.035003	22.3802
	143	0.00194873	2.49977e-21	16	0.0184814	53800954	rs1421085	C	T	0.40341	89.9424
	144	0.00219679	9.3994e-25	16	0.0225669	83683945	rs11859365	C	A	0.253765	105.527
	145	0.00234426	2.30001e-06	16	-0.0110857	20144475	rs1925517	A	G	0.786918	22.3621
	146	0.0028011	1.79999e-06	16	0.0133697	58768129	rs11558171	A	C	0.139895	22.7816
	147	0.00327094	2.90001e-07	17	-0.0167698	31764917	rs72821178	C	T	0.094121	26.285
	148	0.00273746	7.29962e-11	17	-0.0178328	29389026	rs28623270	T	A	0.14872	42.4367
	149	0.00216177	3.09999e-08	17	0.0119643	37817482	rs2271308	C	T	0.733181	30.6305
	150	0.00194478	8.10028e-13	17	-0.013923	44189067	rs7225002	G	A	0.4144	51.2534
	151	0.00230203	3.40001e-06	17	0.0106916	63549261	rs3923087	C	T	0.778602	21.5706
	152	0.00274668	1.29999e-06	17	-0.0132925	77539767	rs74575358	C	T	0.140808	23.4205
	153	0.00260966	4.70002e-10	18	-0.0162522	53431951	rs59355765	T	C	0.160079	38.7842
	154	0.00192681	4.49997e-07	18	0.00972113	22772069	rs4131293	T	C	0.45132	25.4539
	155	0.00202754	1.29999e-07	18	-0.0106989	38222561	rs8182438	T	C	0.335452	27.8444
	156	0.00229212	1.5e-08	18	-0.0129784	35156177	rs7243428	G	A	0.224648	32.0602
	157	0.00208626	7.59994e-08	18	-0.011216	58834567	rs154911	T	A	0.303302	28.9026
	158	0.00277809	1.40001e-08	18	0.0157617	1841371	rs9958909	G	T	0.139718	32.1893
	159	0.00203915	6.19998e-08	18	-0.0110387	73208445	rs12966327	T	C	0.329122	29.3046
	160	0.00198527	3.29997e-06	18	-0.0092322	22701299	rs55701338	C	A	0.367028	21.6257
	161	0.00194012	4.30002e-08	19	-0.0106304	22212505	rs7254235	G	A	0.577254	30.022
	162	0.0028148	1.6e-08	19	-0.0159106	37438329	rs75887709	G	A	0.13588	31.9504
	163	0.0019244	1.50003e-23	19	-0.0192439	49215095	rs4002471	T	C	0.547362	99.9985
	164	0.00223333	2e-09	19	-0.0133895	18467322	rs12983532	T	C	0.251137	35.9436
	165	0.00193429	4.49997e-07	19	-0.00976099	34807541	rs2591847	A	G	0.560973	25.4649
	166	0.00228489	4.49997e-07	20	0.0115315	44780150	rs6074041	A	G	0.229209	25.4706
	167	0.0021452	3.79997e-06	20	0.00990963	49868671	rs6021076	G	T	0.709417	21.3392
	168	0.00194336	5.89997e-07	20	-0.00970447	31329704	rs6119946	A	G	0.42455	24.9365
	169	0.00196172	4.30002e-06	20	-0.00901212	12150042	rs2092910	T	C	0.602684	21.1046
	170	0.00191451	9.20005e-09	20	0.0110001	33036482	rs6059844	G	A	0.495121	33.0123
	171	0.0019184	1.79999e-09	20	-0.011542	61154107	rs6089753	T	C	0.530967	36.1978
	172	0.00220977	1.7e-08	20	0.0124683	12495731	rs6033437	A	C	0.257329	31.836
	173	0.00193719	3.2e-08	21	0.0107114	23340050	rs2827161	G	T	0.422842	30.5736
	174	0.00196369	3.40001e-06	21	0.00911581	34343828	rs4817505	C	T	0.389559	21.5498
	175	0.00198165	4.09996e-07	22	0.0100342	38324323	rs6000943	C	T	0.367797	25.6395
	176	0.00193237	2.1e-06	22	0.00916866	27267178	rs13058717	C	T	0.432315	22.5128
	177	0.00223087	2.70023e-14	22	0.0169856	31750013	rs9606833	C	T	0.243593	57.9711
Cheese intake	1	0.00271971	2.30001e-06	1	-0.0128558	109817838	rs660240	C	T	0.78475	22.3435
	2	0.00241592	4.79999e-08	1	-0.0131886	154295592	rs6685323	T	C	0.309293	29.801
	3	0.00313612	1.5e-06	1	-0.0150681	234637998	rs519250	T	C	0.851452	23.085
	4	0.0022849	6.90001e-08	1	-0.0123267	77949123	rs7515509	A	G	0.392291	29.1043
	5	0.006331	2.90001e-06	1	-0.0296066	6279118	rs2092412	C	T	0.032327	21.8691
	6	0.00224598	1.79999e-06	1	-0.0107311	156022802	rs11264431	T	C	0.553786	22.8284
	7	0.00339704	4.20001e-08	1	0.0186266	98546134	rs2802530	A	G	0.876502	30.0652
	8	0.0055221	2.19999e-06	1	0.0261608	217544273	rs113067014	A	G	0.04476	22.4436
	9	0.00297694	3.29997e-06	1	0.0138461	33231380	rs6694085	G	T	0.169204	21.6328
	10	0.00233731	1.79999e-08	1	0.0131666	93676011	rs531358	T	C	0.649768	31.7331
	11	0.00225693	1.09999e-06	1	-0.0110049	168900288	rs2900884	A	G	0.450479	23.7757
	12	0.002366	2.1e-06	1	-0.0112241	201797535	rs2644109	T	C	0.335762	22.5046
	13	0.00239493	4.20001e-07	1	-0.0121159	66240228	rs4655801	G	T	0.319577	25.5932
	14	0.00327852	3.40001e-08	1	0.0180965	4670487	rs78876700	A	G	0.137431	30.4671
	15	0.00223587	1.29999e-07	1	0.0118025	23322471	rs10753550	G	C	0.507696	27.8646
	16	0.00314982	6.19998e-07	1	-0.0156983	169082364	rs10919061	T	C	0.148626	24.8389
	17	0.00238156	1.2e-06	2	0.0115601	144685258	rs12467836	A	G	0.334377	23.5612
	18	0.00228091	9.59997e-07	2	0.011176	206346565	rs4675530	G	A	0.587045	24.0079
	19	0.00242283	1.29999e-07	2	0.0127826	162852079	rs4140685	T	G	0.310798	27.835
	20	0.00317671	4.79999e-07	2	-0.0159964	35059642	rs66510028	C	T	0.14494	25.3564
	21	0.00224121	4.39997e-07	2	-0.0113198	81984166	rs1235070	T	C	0.528328	25.51
	22	0.0023153	4.09996e-06	2	-0.0106659	146849925	rs992903	T	C	0.631345	21.2216
	23	0.00284476	3.2e-06	2	-0.0132444	44390369	rs6544743	G	T	0.809095	21.6756
	24	0.00234182	1e-31	2	0.0274418	45154689	rs504675	T	C	0.352634	137.314
	25	0.00340166	6.70039e-11	2	0.0222011	136484232	rs72970243	A	G	0.12044	42.5957
	26	0.00244494	1.2e-09	2	0.0148578	24049453	rs2339928	A	G	0.704069	36.9293
	27	0.00295199	1.29999e-08	2	0.0167923	58405715	rs72810360	T	C	0.174502	32.3585
	28	0.00261651	3.89996e-10	2	0.0163749	166299635	rs1514755	G	A	0.239596	39.1661
	29	0.00239938	1.29999e-06	2	0.0116241	60722040	rs6706648	T	C	0.316385	23.4703
	30	0.0143938	1.7e-06	2	0.0689174	60062234	rs72814382	A	G	0.006649	22.9248
	31	0.00225176	1.7e-07	2	0.011774	219279097	rs7607369	G	A	0.567378	27.3402
	32	0.00245876	1.09999e-06	2	-0.0119686	215153099	rs10175930	A	G	0.29573	23.6948
	33	0.00726316	2.1e-06	2	-0.0344341	233941388	rs11674347	G	A	0.024144	22.4763
	34	0.0022428	1e-10	3	-0.0144972	49890613	rs2352974	T	C	0.48979	41.7816
	35	0.00611459	4e-06	3	-0.0281839	84747224	rs114534035	G	A	0.035065	21.2454
	36	0.00224918	1.09999e-06	3	-0.0109639	117679207	rs817505	C	G	0.544127	23.7618
	37	0.0024812	3.69999e-07	3	0.012611	60838518	rs11130789	T	C	0.714994	25.8329
	38	0.00567262	2.5e-08	3	0.0316294	194803510	rs6774906	C	A	0.040653	31.0894
	39	0.00224121	2.90001e-08	3	-0.0124361	56704919	rs4681981	A	C	0.469086	30.7894
	40	0.00224644	4e-07	3	-0.011389	81498737	rs2372904	G	A	0.465925	25.7028
	41	0.00224106	5.39995e-07	3	0.0112313	44039889	rs2302351	A	G	0.470445	25.116
	42	0.00228781	1.2e-08	3	0.0130245	36915814	rs4296548	G	T	0.609594	32.4101
	43	0.0044606	6.1e-07	3	-0.0222469	141209594	rs79147413	G	A	0.067267	24.8743
	44	0.00328458	2.39999e-09	3	0.0196018	161549397	rs79184944	A	T	0.134346	35.6148
	45	0.00316317	1.40001e-08	3	-0.0179341	68410652	rs62245792	A	T	0.150049	32.1449
	46	0.00827804	9.80009e-09	3	-0.0474668	107637010	rs77742462	G	A	0.020525	32.8793
	47	0.00372871	8.9e-07	3	0.0183258	159158671	rs114121746	T	G	0.099126	24.155
	48	0.00243649	1.79999e-07	3	0.0127092	108024070	rs752179	A	T	0.301387	27.2085
	49	0.0035957	9.90011e-07	3	-0.0175951	187489547	rs114964798	T	C	0.108414	23.945
	50	0.00290562	1.2e-06	3	0.0141229	177333565	rs1965353	C	A	0.815625	23.6248
	51	0.0080266	2.30001e-06	3	0.0378965	58701720	rs111423440	A	G	0.024452	22.2912
	52	0.00231387	1.6e-06	4	0.0111006	94073948	rs2870681	C	A	0.368108	23.0151
	53	0.00226529	2.30001e-07	4	0.0117124	80801878	rs7439876	A	G	0.570648	26.7327
	54	0.00264784	3.40001e-06	4	-0.0122972	16848351	rs17815419	A	T	0.237778	21.5689
	55	0.00350527	1.79999e-06	4	0.0167234	182214915	rs9996848	A	C	0.116485	22.7617
	56	0.00306664	1.9002e-11	4	-0.0205914	17788715	rs73096946	C	T	0.157396	45.0863
	57	0.00228394	2.1e-06	4	-0.0108423	149002841	rs3733421	C	T	0.586825	22.5357
	58	0.00425285	7.00003e-12	4	-0.0291639	103188709	rs13107325	T	C	0.074693	47.025
	59	0.00239979	3.09999e-07	4	0.012276	130846669	rs2968940	A	G	0.681989	26.1677
	60	0.00225751	1.79999e-08	4	-0.0127071	45182527	rs10938397	G	A	0.434462	31.6834
	61	0.00229662	3.29997e-06	4	-0.0106819	133515076	rs67967503	G	A	0.391363	21.633
	62	0.00258904	1.29999e-08	4	0.0147298	170228542	rs4692708	C	A	0.252659	32.3679
	63	0.00232728	2.90001e-07	4	-0.0119446	106138146	rs11735256	C	T	0.640689	26.3417
	64	0.00435152	2.19999e-08	4	0.0243652	61251106	rs4860341	C	T	0.928742	31.3513
	65	0.00307674	2.5e-06	5	-0.0144899	27120060	rs113829457	C	T	0.168177	22.1793
	66	0.00228524	7.39997e-08	5	-0.0122964	62952337	rs6897252	T	C	0.605036	28.9528
	67	0.00224939	2.90001e-06	5	0.010529	107407291	rs289232	A	G	0.554358	21.91
	68	0.00229427	2.39999e-08	5	-0.0128007	87985295	rs26579	C	G	0.586217	31.1298
	69	0.00225472	7.90005e-07	5	-0.0111326	138408956	rs13181793	A	G	0.446142	24.3784
	70	0.00227276	3.09999e-07	5	0.0116368	92891029	rs2029401	G	A	0.586341	26.2155
	71	0.00225903	2.80001e-06	5	-0.0105899	142888276	rs34205186	T	C	0.429912	21.9755
	72	0.0024357	4.09996e-06	5	-0.011219	31300815	rs2330698	A	G	0.300856	21.2158
	73	0.00239287	2.19999e-06	5	-0.0113206	43191033	rs7730004	T	C	0.677618	22.382
	74	0.00369429	9.69996e-07	5	0.0180963	3667173	rs113811945	C	T	0.117076	23.9947
	75	0.00259671	1.89998e-06	5	-0.0123644	166109907	rs59784053	G	A	0.247229	22.6724
	76	0.00227073	3.89996e-08	5	-0.0124766	153597288	rs6873324	C	A	0.425802	30.1898
	77	0.00313691	2e-06	5	0.0149178	67942681	rs40019	G	A	0.150718	22.6154
	78	0.00382155	4.30002e-06	5	0.0175617	124247103	rs12653706	T	C	0.094444	21.118
	79	0.00306548	1.29999e-07	5	0.0162028	96206563	rs66468220	T	C	0.158571	27.9371
	80	0.00279903	1.09999e-06	6	-0.0136524	113217171	rs2086504	C	A	0.203663	23.7904
	81	0.00318877	4.49997e-06	6	0.0146264	136767530	rs1473677	A	G	0.854309	21.0391
	82	0.002633	6.69993e-08	6	-0.0142191	56562047	rs4074103	C	G	0.235074	29.1636
	83	0.00290699	2.49977e-13	6	0.0212756	19028788	rs975303	G	A	0.181313	53.5642
	84	0.00273585	2.30001e-07	6	0.0141429	26145217	rs75499503	T	C	0.220139	26.7233
	85	0.00250387	1.5e-08	6	0.0141706	4478474	rs9504123	C	A	0.274743	32.0296
	86	0.00281271	1.2e-06	6	0.0136639	105445364	rs9377684	G	A	0.196152	23.5992
	87	0.00531531	1.2e-07	6	-0.0281161	153498987	rs78370515	T	C	0.050045	27.9802
	88	0.00223591	1.6e-08	6	0.0126363	62630863	rs1931805	C	T	0.500062	31.9396
	89	0.00409906	2.69998e-07	6	0.0210969	50615935	rs141547796	A	G	0.082364	26.4891
	90	0.00264214	3.89996e-06	6	0.0121911	16966052	rs72829857	G	A	0.234427	21.2898
	91	0.0023259	6.59994e-07	6	0.0115691	29943970	rs2245959	A	G	0.357857	24.7409
	92	0.00388806	1.5e-06	6	-0.0187161	121712292	rs79398870	C	T	0.090813	23.172
	93	0.00252837	1.09999e-06	6	-0.0123081	157313129	rs17342130	G	A	0.267804	23.6973
	94	0.00229199	4.20001e-06	6	0.0105486	165434818	rs376580	A	G	0.61077	21.1818
	95	0.00236851	4.49997e-06	6	-0.0108654	69149444	rs11756671	A	C	0.340658	21.0445
	96	0.00229931	1.2e-06	7	-0.0111723	70109813	rs10269830	G	A	0.600491	23.6096
	97	0.00249985	1.29999e-09	7	0.0151797	140144414	rs113367286	T	C	0.278467	36.872
	98	0.00293452	9.49992e-07	7	0.014384	95551919	rs1873036	T	C	0.176161	24.0261
	99	0.00242443	4.39997e-06	7	0.0111367	21057473	rs12666766	A	C	0.691679	21.1005
	100	0.00417394	6.59994e-08	7	-0.0225413	341167	rs141707337	T	C	0.128581	29.1651
	101	0.00245177	3.50002e-06	7	0.0113742	104576670	rs66905828	C	A	0.296309	21.5219
	102	0.00241006	1.40001e-07	7	0.0127029	54411063	rs10499731	G	T	0.313589	27.781
	103	0.00267855	4.49997e-10	7	-0.0167006	2203808	rs34198643	T	C	0.224165	38.8743
	104	0.00251165	5.80003e-07	7	-0.0125543	67311876	rs1032001	A	T	0.272198	24.9842
	105	0.00241153	1.40001e-09	7	-0.0146166	132526871	rs9649582	T	A	0.317256	36.7372
	106	0.00239456	8.99995e-09	7	-0.0137634	115461436	rs12672200	A	G	0.325794	33.0368
	107	0.00236931	2.19999e-06	7	0.0112203	32360464	rs215629	C	G	0.662354	22.4266
	108	0.00249401	3.79997e-06	7	-0.0115291	39029399	rs12670420	A	G	0.282472	21.3694
	109	0.00281208	2.99999e-06	7	-0.0131277	18158464	rs4721694	G	T	0.199748	21.7932
	110	0.00777371	4.30002e-06	8	0.0357381	42555090	rs78548855	T	G	0.02122	21.1351
	111	0.00225388	2.09991e-16	8	-0.0185161	9173358	rs7012814	A	G	0.473966	67.4894
	112	0.00509251	2.80001e-07	8	-0.0261614	85910509	rs150830434	T	G	0.054609	26.391
	113	0.00294123	3.2e-06	8	0.0137032	22761463	rs17088737	C	T	0.175424	21.7062
	114	0.00236895	4.09996e-07	8	-0.0119967	142611971	rs13266268	T	C	0.388708	25.6454
	115	0.00226925	3.59998e-08	8	-0.0124974	144246027	rs7386207	T	C	0.563517	30.33
	116	0.0034399	5.30005e-10	9	0.0213573	88029000	rs3911016	G	T	0.120938	38.5478
	117	0.00226639	7.69999e-07	9	-0.0112015	109942883	rs1519043	G	T	0.58115	24.4276
	118	0.0155249	4.79999e-06	9	0.0710203	31833678	rs118054760	C	T	0.005792	20.9269
	119	0.002293	1.6e-08	9	0.0129596	124640841	rs4503172	T	C	0.608301	31.9428
	120	0.00416512	3.29997e-06	9	-0.0193747	34361732	rs117371901	T	C	0.078278	21.6378
	121	0.00254348	2e-06	10	0.0120951	13547709	rs6602662	G	A	0.736646	22.6131
	122	0.00246282	2.5e-06	10	0.0115863	107654922	rs35392738	C	A	0.292249	22.1321
	123	0.00497824	2.39999e-08	10	0.0277726	106766879	rs73335955	C	T	0.05334	31.1229
	124	0.00228756	3.29997e-07	10	0.0116829	104106200	rs72845670	C	T	0.392286	26.0828
	125	0.0024057	4.60002e-06	10	-0.0110237	55566406	rs17704703	G	T	0.313535	20.9976
	126	0.004035	4.09996e-08	10	-0.0221467	63682387	rs1806771	G	T	0.087876	30.1251
	127	0.00607897	2.99999e-06	10	0.0283853	73953646	rs78898535	A	G	0.038384	21.8034
	128	0.00280663	2.99999e-06	11	0.0131085	134535457	rs34453616	G	C	0.198148	21.8139
	129	0.00225354	7.39997e-08	11	-0.0121275	57401183	rs1647396	A	G	0.538881	28.9608
	130	0.00224025	5.39995e-07	11	-0.0112308	110033860	rs11213287	C	T	0.472852	25.132
	131	0.00492718	4.00037e-11	11	0.0325373	124942269	rs73024305	C	G	0.054789	43.6078
	132	0.00283438	7.19946e-11	11	-0.0184695	65577516	rs10896050	T	G	0.193171	42.4612
	133	0.00271432	1.09999e-09	11	0.0165432	7946480	rs67238148	T	G	0.217471	37.1463
	134	0.00394827	4.30002e-06	11	0.018139	11573407	rs4282974	T	C	0.908241	21.1062
	135	0.00267988	2.59998e-07	11	0.0137941	63874943	rs683996	T	C	0.223693	26.4944
	136	0.00227272	2.60016e-12	11	0.0159029	43633645	rs7936836	A	C	0.417538	48.962
	137	0.0109535	2e-06	11	0.0520562	30089136	rs145345105	A	G	0.011357	22.5859
	138	0.00224643	3.69999e-06	11	-0.0103925	105826990	rs678349	T	C	0.540435	21.4019
	139	0.00404646	5.30005e-07	11	-0.0202975	77270442	rs150702313	A	G	0.083496	25.1613
	140	0.00236233	7.69999e-07	11	0.0116768	95490754	rs17207890	A	G	0.344241	24.4323
	141	0.00281607	2.30001e-06	11	-0.013295	131841878	rs9735764	G	A	0.203172	22.2889
	142	0.00357388	1.2e-06	11	0.0173807	116671823	rs9667814	G	C	0.887781	23.6512
	143	0.00281988	1.2e-08	11	-0.0160712	89943676	rs12786959	T	A	0.196267	32.4813
	144	0.00238044	2.39999e-07	11	-0.0122974	47466790	rs7925389	T	A	0.326518	26.6876
	145	0.00533031	4e-07	12	0.0270236	120694815	rs71454634	T	C	0.046662	25.7027
	146	0.00230588	1.09999e-08	12	-0.013175	22322789	rs7298331	C	A	0.604531	32.6457
	147	0.00275153	2e-06	12	0.0130693	24174817	rs17481439	A	G	0.210179	22.5608
	148	0.00255161	2.39999e-08	12	-0.0142421	371786	rs524468	G	A	0.260633	31.1543
	149	0.006683	4.30002e-06	12	-0.0307173	34502643	rs75083733	G	C	0.031936	21.1262
	150	0.00297985	2.80001e-10	12	0.0187942	49927148	rs12296440	A	G	0.169681	39.7793
	151	0.00226242	1.29999e-08	12	-0.0128634	107291383	rs1024853	G	C	0.437902	32.3268
	152	0.00280252	2e-07	12	0.0145626	123593485	rs7299943	A	T	0.19929	27.0009
	153	0.00257996	1.5e-08	12	0.0145932	121456616	rs61953351	T	G	0.250366	31.9943
	154	0.00237606	4.60002e-07	12	0.0119837	88303151	rs11104660	A	G	0.664864	25.437
	155	0.00268299	3.2e-06	12	0.0124885	51236501	rs829120	C	G	0.776001	21.6661
	156	0.00225894	9.49992e-08	12	0.0120547	79592680	rs6539284	C	T	0.428819	28.4775
	157	0.00307151	4.60002e-06	13	-0.014079	60073056	rs4886168	C	T	0.161443	21.0106
	158	0.00682041	7.59994e-08	13	-0.0366703	100561834	rs1886032	C	T	0.027912	28.9072
	159	0.00229156	6.70039e-12	13	0.015728	58715219	rs1073242	A	G	0.553825	47.1067
	160	0.0032085	3.59998e-08	13	-0.0176745	89816082	rs11620149	C	T	0.143308	30.3451
	161	0.00233333	1.5e-06	14	0.0112404	68674793	rs1536456	G	A	0.642372	23.2065
	162	0.00245981	2.99999e-06	14	0.0114933	74972008	rs10146812	T	A	0.30014	21.8315
	163	0.00232212	4.90004e-06	14	0.0106082	80038474	rs221418	G	T	0.368889	20.8695
	164	0.00228956	1.79999e-08	14	-0.0128806	30122409	rs17115145	T	C	0.401282	31.6495
	165	0.0024879	3.09999e-06	14	0.0116051	51615152	rs10138053	C	T	0.719171	21.7586
	166	0.00228632	1.7e-06	14	-0.0109543	41134168	rs35760956	G	A	0.404812	22.9558
	167	0.00457338	2.69998e-07	15	-0.023521	66809850	rs72752436	G	T	0.06689	26.4506
	168	0.00274173	9.40005e-07	15	-0.0134431	47711652	rs281219	G	A	0.787849	24.0407
	169	0.00341151	9.69996e-07	15	-0.0167091	96957969	rs35625885	G	A	0.124768	23.9889
	170	0.00232683	3.50026e-11	15	0.0154088	68080886	rs4776970	T	A	0.357982	43.8537
	171	0.00270974	1.5e-09	15	0.0163794	83481880	rs35270670	G	A	0.217962	36.5375
	172	0.00235869	5.80003e-07	15	-0.0117849	41818917	rs1473781	A	G	0.345669	24.9637
	173	0.00340698	6.80002e-09	16	0.0197476	7744180	rs12447542	A	G	0.12558	33.596
	174	0.00262279	2.19999e-10	16	0.016654	1252369	rs61734410	T	C	0.255213	40.3189
	175	0.00224143	1.7e-07	16	0.0117243	8270531	rs8059277	C	T	0.533177	27.3603
	176	0.00229986	1.40001e-09	16	-0.0139355	28535834	rs62034322	A	G	0.379848	36.7147
	177	0.00362075	2e-07	16	-0.0188334	89294381	rs28415940	C	T	0.893535	27.0557
	178	0.00238796	3.79997e-07	16	0.0121299	53456391	rs62048491	C	G	0.324384	25.8023
	179	0.00245893	2.19999e-06	16	-0.0116458	65157443	rs6498981	G	A	0.709218	22.4308
	180	0.00924504	1.6e-07	16	-0.0484087	70358495	rs61757207	G	A	0.014775	27.4175
	181	0.00252205	9.90011e-09	16	0.0144554	71992817	rs71386942	A	C	0.268947	32.8512
	182	0.00250704	1.09999e-07	16	-0.0132978	68323115	rs7185391	G	T	0.72481	28.1342
	183	0.00229169	1.5e-09	16	0.0138485	30918487	rs11649653	G	C	0.38208	36.5167
	184	0.00336605	3.89996e-06	16	-0.0155401	3411636	rs117309393	G	A	0.126631	21.314
	185	0.00324329	7.90005e-10	17	0.0199382	46675977	rs919109	C	G	0.138752	37.7919
	186	0.00304376	3.59998e-12	17	-0.0211557	44794558	rs12951057	G	C	0.165627	48.3094
	187	0.00256857	3.69999e-11	17	0.0169937	61998469	rs2854175	A	C	0.257474	43.7715
	188	0.00281146	7.90005e-08	18	0.0150954	40985651	rs614132	G	A	0.196345	28.8286
	189	0.00223594	2.60016e-14	18	0.0170282	21143739	rs2960578	G	T	0.496281	57.9983
	190	0.00225868	9.49992e-09	18	0.0129646	44829435	rs1434511	T	C	0.455286	32.9463
	191	0.00243368	1.6e-06	18	-0.0116808	58853324	rs242643	G	A	0.303008	23.0365
	192	0.0022372	9.69996e-07	18	-0.010958	50894725	rs62098037	T	C	0.524829	23.9911
	193	0.00268068	3.2e-06	18	-0.0124774	77579773	rs7236339	A	G	0.227742	21.6649
	194	0.00298047	3.50002e-07	19	-0.0151772	45392254	rs6857	T	C	0.170113	25.9306
	195	0.00294287	8.9e-07	19	0.0144635	32200518	rs11669334	T	G	0.180244	24.1548
	196	0.00233706	3.09999e-06	19	-0.0108991	4582702	rs7259537	T	C	0.364035	21.749
	197	0.00241026	4.40048e-17	20	-0.0202495	35528475	rs1291145	C	T	0.685848	70.5828
	198	0.00255038	6.1e-07	20	-0.0127209	61443660	rs3204347	A	G	0.260676	24.8785
	199	0.00840003	2.59998e-06	20	0.0394721	18958756	rs77837876	C	T	0.019681	22.0809
	200	0.00239492	3.29997e-08	20	0.013226	51296552	rs6126641	A	G	0.336196	30.4981
	201	0.00269662	1.89998e-07	20	0.0140364	40025314	rs34423638	G	A	0.223112	27.0938
	202	0.00333543	2.99999e-06	20	0.0155763	62859179	rs6089798	G	A	0.128796	21.8084
	203	0.00223801	4.60002e-06	21	-0.0102578	31646807	rs2832747	T	C	0.469081	21.0079
	204	0.00231411	1.6e-06	21	0.0111138	18235587	rs2824098	G	A	0.624689	23.0651
	205	0.00288659	2.59998e-07	21	-0.0148748	47145374	rs2838986	G	A	0.816204	26.554
	206	0.00277121	4.20001e-07	22	-0.014019	31175525	rs136309	A	C	0.205461	25.5914
	207	0.00364674	1.10002e-11	22	0.0247617	41992169	rs62236533	A	G	0.108791	46.1051
Feta intake	1	0.00384101	1.09999e-07	1	0.0203958	210720032	rs12038201	A	G	0.014764	28.1953
	2	0.000997521	7.10003e-07	2	0.00494699	169683061	rs10198693	A	G	0.308313	24.5937
	3	0.00578881	1.29999e-06	2	0.0280227	112647762	rs75355354	C	A	0.007606	23.433
	4	0.000950277	2.39999e-06	2	-0.00448314	164952970	rs268264	G	A	0.618157	22.2562
	5	0.00127657	4.70002e-06	3	-0.00584143	196314752	rs6583325	G	A	0.83296	20.938
	6	0.00197783	4.90004e-07	3	0.00994874	150091280	rs35405640	A	C	0.058021	25.3014
	7	0.0014062	2.39999e-07	3	0.00726325	82490128	rs35061773	C	T	0.121668	26.6781
	8	0.00303993	4.49997e-06	4	0.0139385	40341460	rs184763755	A	G	0.025336	21.0228
	9	0.00474161	1e-07	5	0.0252438	71397370	rs4704539	T	G	0.009508	28.3429
	10	0.00572093	4.09996e-06	7	0.0263378	93555772	rs60039560	A	T	0.006931	21.194
	11	0.00525707	2.5e-06	9	0.0247649	95915598	rs145057861	C	T	0.008063	22.1908
	12	0.00611221	9.29994e-08	10	0.0326418	135335406	rs75024835	T	C	0.006975	28.5193
	13	0.00435723	1.5e-06	10	0.0209606	120073889	rs146508185	A	C	0.012158	23.1405
	14	0.00578515	2.99999e-06	11	0.0270195	2525941	rs149156175	T	C	0.006689	21.8128
	15	0.00297651	2.99999e-06	11	0.0138988	93236432	rs2605616	A	G	0.024621	21.8035
	16	0.00291637	4.90004e-06	12	0.0133306	47818895	rs73105356	G	A	0.026427	20.893
	17	0.00167263	2.5e-06	12	0.00787886	108733778	rs11113827	C	G	0.083879	22.1878
	18	0.00218936	4.30002e-07	12	0.0110644	31001140	rs144136424	T	C	0.047233	25.5392
	19	0.00237578	2.1e-06	12	0.0112716	24026543	rs16926827	T	C	0.039759	22.5084
	20	0.00601023	6.80002e-08	12	0.0324353	126611320	rs7968398	T	C	0.005926	29.1233
	21	0.0048066	2.69998e-06	12	0.0225459	45274179	rs2710434	G	A	0.009321	22.0012
	22	0.00243396	1.40001e-06	12	0.0117504	53462326	rs11170392	G	A	0.037544	23.3059
	23	0.0034154	3.09999e-06	15	0.0159207	42082356	rs117582379	T	C	0.018761	21.7284
	24	0.00247654	1.89998e-06	16	0.0118069	77351080	rs118012660	C	T	0.035484	22.7283
	25	0.00390264	4.90004e-07	16	0.0196241	48974929	rs117998163	G	A	0.015112	25.2842
	26	0.00313496	4.09996e-06	20	0.0144328	44227993	rs112947150	C	T	0.022558	21.1945
	27	0.00386697	1.6e-07	20	0.0202742	58885822	rs112543687	T	C	0.016149	27.4873
	28	0.00381141	3.69999e-06	21	0.0176391	43353499	rs142010203	A	G	0.014828	21.4175
	29	0.00286516	3.50002e-06	21	0.0132838	35883331	rs41313001	A	G	0.027646	21.4948
Bran cereal intake	1	0.0173794	4e-07	2	0.0881054	188361954	rs8176599	T	G	0.007383	25.6993
	2	0.0179222	3.50002e-06	6	0.0831047	13878168	rs149553233	T	A	0.007776	21.5008
	3	0.0143405	2.5e-06	7	0.0675372	151562870	rs558086810	T	C	0.012799	22.1791
	4	0.00944091	2.19999e-06	7	0.0447347	26955310	rs76586744	T	C	0.025482	22.4516
	5	0.00967264	2.39999e-06	16	-0.0456099	2230812	rs185628064	A	G	0.026712	22.2339
Tea intake	1	0.00820997	3.2e-06	1	0.0382239	180067167	rs145322337	A	G	0.018496	21.6763
	2	0.0043341	1.2e-07	1	0.0229331	96291273	rs111256141	A	G	0.064575	27.9979
	3	0.00217078	1e-10	1	0.0140328	150722844	rs11587444	G	A	0.393464	41.7883
	4	0.00218232	4.20001e-08	1	-0.0119604	93552187	rs11164870	G	C	0.604574	30.0367
	5	0.00225306	4.90004e-07	1	-0.0113292	244015295	rs12752825	G	A	0.370955	25.2843
	6	0.00235114	4.09996e-06	1	0.0108338	214177979	rs2289002	C	T	0.286793	21.2326
	7	0.00436534	8.30004e-07	1	0.0215152	154559876	rs144412359	C	T	0.064816	24.2914
	8	0.0021747	4.30031e-13	1	-0.0157568	174189269	rs56188862	C	T	0.387454	52.4971
	9	0.00245804	1.5e-07	1	0.012908	26757548	rs9438548	T	C	0.751287	27.5764
	10	0.00258755	1.6e-06	1	-0.0124061	2721576	rs897623	G	A	0.783038	22.9875
	11	0.00372361	8.70001e-07	1	-0.0183197	50504100	rs35596618	G	A	0.088625	24.2051
	12	0.00317418	7.29995e-07	1	-0.0157238	95992206	rs2027239	G	A	0.872692	24.5386
	13	0.00223143	3.2e-07	2	0.0114113	233560587	rs12997185	T	A	0.354507	26.1518
	14	0.00213299	6.59994e-07	2	0.010607	201247780	rs1020111	A	G	0.538584	24.7289
	15	0.00260325	2.90001e-09	2	-0.015454	58515375	rs1156588	G	A	0.210071	35.241
	16	0.00242832	1.40001e-07	2	-0.0127984	40558923	rs35970998	G	A	0.26343	27.7778
	17	0.00212829	2e-06	2	0.0101216	172833107	rs62183766	T	C	0.55299	22.617
	18	0.00212705	2e-06	2	0.0101175	50376687	rs2678228	T	G	0.505603	22.625
	19	0.00221032	6.80002e-07	3	0.0109776	69475108	rs7640488	A	G	0.636939	24.6662
	20	0.0130268	3.79997e-06	3	-0.0602216	127114320	rs140303651	T	G	0.007689	21.3711
	21	0.00220846	1.40001e-06	3	0.0106416	136195788	rs1394094	T	A	0.641313	23.2184
	22	0.00212277	1.09999e-06	3	-0.0103491	71531708	rs11715828	C	T	0.481196	23.7683
	23	0.00340563	1.89998e-08	3	0.0191505	50239803	rs57462170	A	G	0.108773	31.6201
	24	0.0024409	1.6e-06	3	0.0117139	42213816	rs4683352	C	T	0.747898	23.0304
	25	0.00337409	8.9e-07	3	0.0165837	116131936	rs1712999	G	A	0.111043	24.1573
	26	0.0041317	2.90001e-06	3	0.0193405	96069913	rs13316505	T	C	0.070608	21.9117
	27	0.0021557	1.7e-09	3	0.0129948	89525505	rs2117137	G	A	0.405148	36.338
	28	0.00239162	2.19999e-06	3	0.0113222	183990230	rs73187605	T	C	0.268564	22.4117
	29	0.00453216	1.5e-06	3	0.0218269	9541149	rs111747345	T	C	0.057832	23.1938
	30	0.00233098	1.09999e-06	4	0.0113565	61982282	rs11131298	A	G	0.291462	23.7361
	31	0.00462207	5.60003e-08	4	-0.0250998	134454874	rs114002124	A	G	0.059814	29.4894
	32	0.00221962	2e-06	4	0.0105489	28492865	rs4692053	A	C	0.350183	22.5868
	33	0.00250278	4e-07	4	0.0126857	185664774	rs4862411	C	T	0.76631	25.691
	34	0.00235729	4.49997e-06	4	-0.0108136	18246160	rs6822218	G	A	0.719732	21.0432
	35	0.00466987	1.89998e-07	4	-0.0243457	2142094	rs111285082	A	G	0.054501	27.179
	36	0.002145	2.1e-06	4	-0.0101774	67831581	rs2318540	G	T	0.572567	22.5122
	37	0.00335608	5.30029e-15	4	-0.0262435	89039082	rs1481012	G	A	0.112209	61.1473
	38	0.00531233	8.09991e-07	5	0.0262071	178794691	rs79494947	A	G	0.047005	24.3369
	39	0.00238353	7.00003e-13	5	-0.0171147	152031650	rs72797284	G	A	0.270797	51.5579
	40	0.00251552	1.89998e-06	5	0.011975	130891101	rs984616	T	C	0.769808	22.6618
	41	0.00219008	4.30002e-07	5	-0.01107	103733250	rs2403304	C	T	0.371445	25.549
	42	0.00212881	4.49997e-06	5	0.00976184	96166026	rs41135	C	T	0.472473	21.0275
	43	0.00366949	8.30004e-07	5	-0.0180829	142085997	rs7723040	T	C	0.09132	24.2841
	44	0.0021375	4.30002e-08	5	0.0117117	60465365	rs34619	A	G	0.430905	30.021
	45	0.00257896	2.69998e-06	6	0.0121042	155915741	rs9478663	A	G	0.215483	22.0283
	46	0.00213302	3.09999e-08	6	-0.0118039	137222671	rs7757102	G	A	0.555426	30.6238
	47	0.00414574	4.70002e-06	6	0.0189819	20297823	rs111628390	T	C	0.06999	20.964
	48	0.00261129	5.10035e-17	6	0.0218943	51283110	rs2478875	G	A	0.208758	70.2991
	49	0.00297167	3.79997e-06	6	0.0137292	31020271	rs9262602	G	A	0.149061	21.3446
	50	0.00212816	2.1e-07	6	0.0110548	11492836	rs11752836	G	A	0.535977	26.9831
	51	0.00309077	3.89996e-07	6	0.0156832	65252468	rs16895478	C	G	0.137383	25.7474
	52	0.00221507	8.40001e-07	6	0.0109128	78135205	rs2207055	A	C	0.351158	24.2714
	53	0.0125823	1.09999e-08	6	-0.0719337	137095269	rs149805207	G	A	0.008538	32.6846
	54	0.00219507	3.40017e-76	7	0.0405506	17284577	rs4410790	C	T	0.631224	341.268
	55	0.00327969	2.80001e-06	7	-0.0153692	44185955	rs76323047	G	A	0.119144	21.9601
	56	0.0033749	2.59998e-06	7	-0.0158727	140124826	rs10244642	C	T	0.111382	22.1196
	57	0.00215659	5.19996e-10	7	0.0133969	141673345	rs713598	G	C	0.402254	38.5897
	58	0.00227378	3.89996e-06	7	0.0104975	117594838	rs1156954	A	G	0.323659	21.3144
	59	0.00218542	1.09999e-08	7	0.0125013	39293033	rs9648476	A	G	0.622954	32.7219
	60	0.00211815	3.50002e-06	7	-0.0098298	75499311	rs10281069	T	C	0.483382	21.5364
	61	0.00288879	2.69998e-06	7	0.013558	157786074	rs10807652	A	G	0.836945	22.0271
	62	0.00681204	2.19999e-09	7	0.0407321	17558580	rs141071726	A	G	0.026713	35.7534
	63	0.00236195	1.59993e-22	7	0.0230655	75616105	rs17685	A	G	0.277512	95.3635
	64	0.00249241	4.09996e-07	7	0.0126178	13329118	rs17655642	C	T	0.237112	25.6287
	65	0.00315485	1.6e-06	8	0.0151438	65428296	rs13270248	G	A	0.13793	23.0415
	66	0.00235432	7.90005e-09	8	-0.0135837	22088975	rs13282783	T	C	0.285899	33.2892
	67	0.00234529	2.80001e-06	8	-0.0109813	103639193	rs7840343	A	G	0.286632	21.9236
	68	0.00503141	5.39995e-07	8	0.0252136	34285545	rs80318442	G	T	0.048387	25.1124
	69	0.00250817	2.39999e-07	8	-0.0129504	93177709	rs7825157	T	C	0.76645	26.6594
	70	0.00213619	3.79997e-07	8	-0.0108441	9173358	rs7012814	A	G	0.474035	25.7695
	71	0.00273191	6.1e-09	9	0.0158824	7054124	rs56348300	G	C	0.184619	33.7985
	72	0.0023902	3.09999e-06	9	0.0111416	122581537	rs2416721	T	A	0.730502	21.7282
	73	0.00218223	4.79999e-06	9	-0.00998426	9471965	rs4451355	T	A	0.619696	20.9329
	74	0.00230966	1.2e-06	9	0.0112202	11379382	rs1160807	T	C	0.693549	23.5995
	75	0.00500526	8.70001e-08	9	0.0267854	81821528	rs72748419	G	T	0.047039	28.6379
	76	0.0029523	4e-06	9	0.0136146	34394209	rs142655113	A	G	0.151578	21.2661
	77	0.00211787	1.89998e-06	10	0.0100955	75760702	rs12357316	G	A	0.525272	22.7224
	78	0.00216898	1.89998e-08	10	-0.0121906	129152608	rs10764990	A	G	0.607155	31.5891
	79	0.00232402	1.7e-06	10	0.0111186	131475845	rs7095819	A	G	0.305039	22.8886
	80	0.00229161	2.59998e-06	10	-0.0107698	65344397	rs12765951	C	G	0.31146	22.0868
	81	0.0022823	1.6e-08	10	0.0129023	86850616	rs2351187	A	G	0.318935	31.9585
	82	0.0021142	2.39999e-07	10	-0.0109173	87448297	rs2351822	A	C	0.504752	26.6647
	83	0.00240435	2.90001e-07	10	-0.012338	10205581	rs56019762	A	G	0.265396	26.3325
	84	0.00211975	1.29999e-09	10	-0.0128727	12692902	rs10752269	A	G	0.506082	36.8781
	85	0.0021188	7.29995e-07	10	0.0104968	94485621	rs2497305	T	C	0.476253	24.5432
	86	0.00218456	9.69996e-07	10	0.0106992	107444714	rs1421488	A	G	0.382253	23.9868
	87	0.00818074	4e-07	10	0.0414755	29998422	rs75396527	A	G	0.01819	25.7037
	88	0.00219355	7.89951e-12	11	0.0150037	16286183	rs10741694	C	T	0.627915	46.7843
	89	0.00232419	1.2e-06	11	-0.011267	13292281	rs12295734	C	G	0.705321	23.5002
	90	0.0023049	5.60003e-08	11	0.0125211	47260319	rs901746	G	A	0.302152	29.5107
	91	0.0027075	1.89998e-07	11	-0.0140953	27679916	rs6265	T	C	0.188448	27.1025
	92	0.00224973	2.99999e-09	11	-0.0133414	59192089	rs1453548	A	T	0.664929	35.1674
	93	0.00219309	7.79992e-08	11	0.011783	118970878	rs603826	C	A	0.37138	28.8667
	94	0.00260905	2e-08	11	-0.0146481	1679769	rs17245213	A	G	0.208046	31.5207
	95	0.00339916	8.30004e-07	12	0.0167514	104365450	rs4135060	A	G	0.109363	24.2861
	96	0.00285559	2.39994e-14	12	0.0217813	11284772	rs977474	T	C	0.833746	58.18
	97	0.00246657	1.6e-07	12	-0.0129215	72826693	rs10082992	A	C	0.244039	27.4433
	98	0.00294771	7.39997e-07	12	0.0145935	112040904	rs11613633	A	C	0.16513	24.5102
	99	0.00219021	5e-07	12	-0.0110072	72409782	rs10879354	T	C	0.610481	25.2569
	100	0.00268464	5.30005e-07	13	0.0134647	35930744	rs1197850	G	T	0.193006	25.1547
	101	0.0027166	3.50002e-08	13	-0.0149842	56444529	rs2645929	G	A	0.813066	30.4238
	102	0.00218817	2.1e-06	13	0.0103804	89234115	rs9521405	G	A	0.625421	22.5042
	103	0.00216546	3.69999e-08	13	-0.0119163	111531264	rs6829	T	C	0.596155	30.2817
	104	0.00213314	3.79997e-08	13	-0.0117331	80168720	rs2783129	G	C	0.484878	30.2541
	105	0.00216733	2.90001e-06	13	-0.010135	31818884	rs1475283	G	A	0.59435	21.8673
	106	0.00245655	4.09996e-08	13	-0.0134812	100272019	rs17576658	A	G	0.247081	30.1165
	107	0.00213027	9.59997e-07	14	0.0104376	29735938	rs1950709	A	G	0.541283	24.0066
	108	0.00218864	1.40001e-06	14	0.0105589	69466699	rs1275193	A	C	0.374913	23.2748
	109	0.0022183	8.19993e-08	14	0.011894	80102233	rs34940743	G	A	0.347218	28.7484
	110	0.00240098	2.30144e-109	15	0.0533453	75027880	rs2472297	T	C	0.262049	493.643
	111	0.00243763	2.19999e-06	15	0.0115423	69590707	rs7172571	A	G	0.748285	22.4206
	112	0.00239605	9.69996e-07	15	0.0117333	40630913	rs72733403	T	C	0.272816	23.9799
	113	0.00294243	3.69999e-10	15	-0.0184399	60902512	rs12591786	T	C	0.158804	39.2738
	114	0.00289017	2.99999e-06	16	-0.0134991	2367878	rs323065	T	C	0.174201	21.8153
	115	0.00212806	6.49995e-08	16	-0.0114998	73915896	rs12446615	G	A	0.567429	29.2019
	116	0.00580893	4.60002e-06	16	-0.0266111	82867950	rs12920407	A	G	0.034712	20.9861
	117	0.0021433	4.90004e-11	16	-0.0140923	53799847	rs9937354	A	G	0.424074	43.2311
	118	0.00248078	6.90001e-08	16	-0.0133777	3316340	rs224240	A	G	0.240571	29.0793
	119	0.00220122	2.59998e-08	16	0.0122457	24717600	rs9302428	G	C	0.635799	30.9484
	120	0.00218206	7.79992e-08	16	0.0117213	62904022	rs1428831	G	A	0.381622	28.8547
	121	0.00220628	5.49997e-07	17	0.0110512	61971635	rs2665811	C	T	0.638353	25.0897
	122	0.00212758	4.39997e-07	17	0.0107427	77797634	rs1285244	G	A	0.462694	25.4949
	123	0.00241846	2.5e-06	17	0.0113902	27658905	rs58864227	T	C	0.317696	22.1811
	124	0.00298901	4.30002e-06	17	0.0137428	15959537	rs11657857	A	G	0.14766	21.1395
	125	0.00218318	4e-08	17	-0.0119879	40819809	rs2279844	A	G	0.379343	30.1512
	126	0.00220689	3.79997e-06	18	-0.0101945	31612400	rs1941356	T	C	0.638236	21.3387
	127	0.00272786	8.9e-08	18	0.0145871	52753099	rs62092408	A	G	0.191106	28.5951
	128	0.00214573	2.69998e-06	19	-0.0100688	47769120	rs7248282	T	C	0.420129	22.0193
	129	0.0022472	1.69981e-11	19	0.0151149	19410622	rs4808193	C	T	0.335324	45.2403
	130	0.00340427	1.79999e-06	19	0.0162536	42588999	rs11878917	A	G	0.109678	22.7955
	131	0.00232117	1.7e-08	19	-0.0131035	4338173	rs57631352	G	A	0.296859	31.8683
	132	0.00213128	3.40001e-07	19	-0.0108706	30913098	rs1433071	G	T	0.453083	26.015
	133	0.00226287	2.59998e-07	20	0.0116607	59787651	rs6129076	T	C	0.674069	26.5539
	134	0.00220582	1.79999e-07	20	-0.0115097	11845930	rs6033239	T	G	0.361881	27.2261
	135	0.00263421	3.29989e-11	20	0.0174715	62900120	rs2273447	T	A	0.203788	43.9904
	136	0.00280312	2.19999e-06	21	-0.0132794	31343659	rs457534	C	T	0.174004	22.4425
	137	0.00212804	3.79997e-06	21	-0.00983436	17633645	rs2251012	C	T	0.535304	21.3565
	138	0.0021746	4.19952e-12	21	0.015068	34343828	rs4817505	C	T	0.38998	48.0121
	139	0.00218438	5.89997e-08	21	0.011845	47692798	rs2839188	T	C	0.377863	29.4044
	140	0.00255257	7.8001e-11	22	0.0166007	41798896	rs132904	C	G	0.778651	42.2956
	141	0.00215485	1.29987e-31	22	0.0252071	24820268	rs9624470	A	G	0.580054	136.839
	142	0.00212113	1.2e-06	22	-0.0103163	20081852	rs1640297	C	T	0.496274	23.6544
Coffee intake	1	0.00167734	1.89998e-06	1	-0.00798337	150612360	rs4970968	T	G	0.635666	22.6531
	2	0.00161892	9.80009e-07	1	0.00792474	104446782	rs1182580	T	C	0.473557	23.9617
	3	0.00198419	4e-09	1	0.0116767	177855517	rs516636	A	C	0.208913	34.6315
	4	0.00184972	4.19952e-11	1	0.0122025	96274668	rs4615895	A	G	0.740926	43.5195
	5	0.00332201	3.50002e-07	1	-0.0169235	56906358	rs78308709	C	T	0.064107	25.9523
	6	0.00194995	1e-06	1	-0.00952625	44020394	rs2842183	C	T	0.219105	23.8668
	7	0.00168534	2.5e-06	1	0.00794074	40049184	rs11206378	A	G	0.644433	22.1996
	8	0.00171872	9.80009e-08	1	-0.00916246	50524326	rs6691876	A	C	0.673322	28.4192
	9	0.00281067	2.5e-06	1	0.0132433	227527871	rs144620429	T	C	0.091272	22.2009
	10	0.00162183	1.40001e-06	2	0.00781928	23801620	rs6544966	T	C	0.498437	23.2445
	11	0.00162375	5.19996e-07	2	0.00814937	146316319	rs10193706	C	A	0.523265	25.1888
	12	0.00176969	4.49997e-06	2	-0.00811436	141269025	rs7585210	A	C	0.703917	21.0238
	13	0.00165695	1e-15	2	0.0132935	27742603	rs780093	C	T	0.615839	64.3662
	14	0.0021386	9.79941e-15	2	0.0165558	637498	rs13387939	A	C	0.828363	59.9293
	15	0.00161288	3.29997e-06	2	0.00749698	160631948	rs7590617	G	A	0.502577	21.6056
	16	0.00233576	7.79992e-08	2	0.0125477	32563426	rs11678584	T	A	0.139373	28.8582
	17	0.00236585	1.7e-08	2	-0.0133431	62780440	rs1527961	C	T	0.1349	31.808
	18	0.00212611	7.69999e-07	2	0.0105066	6566079	rs730632	T	C	0.178755	24.4203
	19	0.00186429	2.80001e-08	2	0.01035	49368391	rs12989746	T	G	0.249928	30.8214
	20	0.00166995	7.19996e-07	2	-0.00827745	129082091	rs2595223	C	T	0.594764	24.5688
	21	0.00164591	2.5e-06	3	0.00775127	134157263	rs13088645	A	T	0.419514	22.1785
	22	0.00242354	1.7e-06	3	-0.0116006	22172572	rs13096450	G	A	0.128084	22.9118
	23	0.00166757	7.49998e-07	3	0.00825204	29142706	rs34715167	T	C	0.375558	24.488
	24	0.00345948	2.30001e-06	3	-0.0163567	83791546	rs73123665	G	A	0.058482	22.3546
	25	0.00230536	5.99998e-07	3	-0.0115101	50528092	rs763030	C	G	0.144872	24.9275
	26	0.00163369	1.29999e-06	3	0.0079027	71498561	rs55716899	C	T	0.428559	23.3997
	27	0.00288669	4.70002e-06	3	0.0132188	6835383	rs77350503	C	T	0.093611	20.9692
	28	0.00171687	1.29999e-06	4	0.00831566	30861964	rs1447365	G	A	0.668261	23.4594
	29	0.00175623	2e-08	4	0.00985502	17424930	rs2597805	T	C	0.682463	31.4884
	30	0.00183257	1.09999e-06	4	-0.00893604	67075938	rs2350804	T	C	0.72614	23.7775
	31	0.00179152	2.39999e-06	4	-0.00844732	152639284	rs12649199	A	G	0.284214	22.2327
	32	0.00166052	1.79999e-09	4	0.00998689	106075498	rs2189234	G	T	0.617795	36.1718
	33	0.00163313	4.09996e-06	4	0.00752073	45186139	rs10938398	A	G	0.43387	21.2069
	34	0.00254559	7.90005e-07	4	-0.0125686	89052323	rs2231142	T	G	0.112884	24.3778
	35	0.00221005	1.29987e-11	5	0.0149472	87943710	rs13163336	A	C	0.15761	45.7418
	36	0.0016954	8.30004e-07	5	0.00835702	164999502	rs10053913	G	A	0.35574	24.2972
	37	0.00189353	1.09999e-06	5	0.00921619	163927085	rs874573	T	A	0.240062	23.6895
	38	0.00616333	4.39997e-06	5	-0.0282869	103089955	rs116814395	A	T	0.020339	21.0639
	39	0.00163705	8.70001e-08	5	-0.00876266	133864599	rs329122	A	G	0.419815	28.6514
	40	0.00170562	2.39994e-11	5	-0.0113972	7391462	rs12514566	A	G	0.337107	44.6509
	41	0.0016218	5.60003e-09	6	-0.00945121	98312143	rs1338549	G	T	0.533932	33.9608
	42	0.00177995	1.09999e-09	6	0.0108577	108983527	rs9398171	T	C	0.71064	37.2099
	43	0.00161011	1.29999e-07	6	-0.00849812	32024832	rs6937318	C	T	0.508932	27.8569
	44	0.00161924	1.7e-06	6	0.00775612	42940810	rs9296406	C	T	0.540804	22.9438
	45	0.00170743	4.79999e-10	6	-0.0106317	51179260	rs2465037	A	C	0.343017	38.7719
	46	0.00590644	4.60002e-06	6	-0.0270569	139889377	rs56349356	A	G	0.021231	20.9847
	47	0.0017121	8.30004e-07	6	0.00843609	164680854	rs7743687	C	T	0.335081	24.2785
	48	0.00197048	5.30005e-08	7	-0.0107221	89649411	rs6969878	G	A	0.212997	29.6083
	49	0.00244429	5.00035e-11	7	-0.0160639	17570479	rs73075167	T	A	0.12918	43.1911
	50	0.00161437	5.99998e-07	7	0.00805665	91863700	rs2027950	C	G	0.478028	24.9058
	51	0.00166468	4e-08	7	0.00913864	32930597	rs7811609	T	C	0.374746	30.137
	52	0.00221371	2.59998e-06	7	0.010406	12098979	rs13437947	A	G	0.158042	22.0965
	53	0.00167288	1.1995e-120	7	0.039072	17284577	rs4410790	C	T	0.632141	545.506
	54	0.0016606	2.39999e-06	7	0.00783105	140169706	rs55780162	G	A	0.380815	22.2386
	55	0.0016404	2.80001e-06	7	0.00768888	103416295	rs17155888	A	T	0.425324	21.9697
	56	0.00309373	9.80009e-07	7	0.0151478	113463095	rs28490963	A	G	0.07376	23.9735
	57	0.00237033	7.50067e-15	7	0.0184292	73037956	rs34060476	G	A	0.133855	60.4496
	58	0.00178517	5.40008e-29	7	0.0199509	75615006	rs1057868	T	C	0.284986	124.9
	59	0.00203957	4.49997e-06	7	-0.00935074	88661253	rs2373834	G	A	0.805342	21.019
	60	0.00171097	2.90001e-07	7	-0.00877658	1669295	rs35303290	T	C	0.334288	26.3126
	61	0.00185374	1.89998e-09	8	-0.0111372	109128653	rs442355	C	G	0.254435	36.0954
	62	0.00162709	3.29997e-06	8	0.00757185	8218967	rs4840338	G	A	0.521685	21.656
	63	0.0040086	2.99999e-06	8	-0.0187189	64604836	rs16930598	A	G	0.04291	21.8059
	64	0.00160504	1.5e-06	8	0.00772571	76230087	rs6989976	G	A	0.611954	23.1688
	65	0.00431659	3.89996e-09	8	-0.0254259	33790200	rs78267637	G	C	0.038115	34.6952
	66	0.00255927	6.1e-07	8	0.0127624	65496059	rs9650210	A	C	0.112471	24.8674
	67	0.00479584	2.99999e-06	8	0.0224116	14842749	rs117514553	G	A	0.029348	21.8381
	68	0.00551702	7.90005e-07	8	0.027238	121700140	rs76852278	A	C	0.022683	24.3747
	69	0.00162895	1.89998e-08	8	-0.00915347	110443480	rs6469262	C	T	0.564966	31.5758
	70	0.00254317	3.09999e-06	8	-0.0118593	93645556	rs55895231	G	A	0.11589	21.7453
	71	0.00201036	1e-06	9	0.00982363	8867519	rs723145	G	A	0.79774	23.8778
	72	0.00164159	1e-08	9	-0.00939786	27953724	rs10119174	C	G	0.571035	32.7738
	73	0.00164982	9.59997e-07	9	0.00808439	92245020	rs4877113	G	A	0.393534	24.0115
	74	0.00279445	2.1e-06	9	0.0132629	126852356	rs4836963	A	G	0.098024	22.5259
	75	0.00163964	3.29997e-06	9	-0.00762258	96311256	rs10992783	T	C	0.418651	21.6125
	76	0.00203364	1.2e-06	9	0.00985949	23705541	rs56212739	A	G	0.195274	23.5049
	77	0.00311938	2.5e-07	10	0.0160924	134196286	rs76881016	G	A	0.072173	26.6136
	78	0.00164027	1.6e-07	10	0.00860301	117954101	rs2577374	A	G	0.587341	27.5086
	79	0.00617871	6.19998e-09	10	0.0359086	135315795	rs117810762	A	G	0.017881	33.7753
	80	0.00204207	5.89997e-07	11	-0.0102005	74424075	rs11236225	G	A	0.201949	24.9517
	81	0.00171552	1e-06	11	-0.00838043	113060336	rs4938000	C	T	0.660564	23.8638
	82	0.00162571	5.49997e-08	11	0.00883536	115473374	rs2126069	T	C	0.484986	29.5366
	83	0.00193488	1.5e-06	11	0.00931952	77729455	rs2372891	A	T	0.227749	23.1994
	84	0.00203021	8.40001e-08	11	-0.0108784	82798226	rs17144566	T	C	0.19648	28.7109
	85	0.00172372	3.50002e-06	11	-0.00799356	132621422	rs4937720	G	C	0.66936	21.5053
	86	0.00174173	7.29995e-08	11	-0.00937649	56267616	rs641727	G	T	0.312329	28.9812
	87	0.00174659	2e-06	11	0.00830272	1561077	rs11032480	G	C	0.691716	22.5973
	88	0.00413331	2e-07	12	-0.0214982	97413066	rs73228435	A	G	0.040892	27.0524
	89	0.00217536	1.29987e-11	12	-0.0147305	11316437	rs61928609	C	A	0.835328	45.8533
	90	0.00162196	3.59998e-06	13	-0.00751752	45882511	rs7989746	C	A	0.467373	21.4816
	91	0.00177269	9.49992e-07	13	-0.00868802	109313157	rs13378240	T	A	0.293173	24.0201
	92	0.00196768	3.29997e-06	13	0.0091491	23659244	rs71429826	A	C	0.221581	21.6195
	93	0.00163912	1.5e-06	13	0.00789038	40806355	rs13378244	A	G	0.41927	23.1725
	94	0.00164078	9.09997e-07	14	0.00805597	44807913	rs1959205	C	G	0.573251	24.1064
	95	0.00163355	3.89996e-07	14	-0.00828484	99957703	rs2400677	C	T	0.574294	25.7218
	96	0.00163419	8.09991e-07	14	0.00806177	39568182	rs12891244	G	C	0.575219	24.3363
	97	0.00173964	1e-07	15	-0.0092605	91437388	rs2521501	T	A	0.322039	28.3366
	98	0.00182733	1.09901e-142	15	0.0464708	75027880	rs2472297	T	C	0.262883	646.732
	99	0.00551601	1.89998e-08	15	-0.0310299	75174251	rs117968677	A	G	0.024207	31.6453
	100	0.00162917	1.40001e-06	16	0.00786905	7459614	rs10500356	C	T	0.441636	23.3297
	101	0.00172771	2.30001e-06	16	-0.0081689	1252441	rs4984636	C	T	0.320663	22.3555
	102	0.00164436	1.69981e-29	16	0.0185426	53800954	rs1421085	C	T	0.40357	127.159
	103	0.0023313	9.29994e-07	16	-0.0114386	19977420	rs56791931	T	G	0.143448	24.074
	104	0.00173692	1.29999e-09	16	0.0105333	70927078	rs8056750	T	C	0.359129	36.7762
	105	0.00168174	9.40005e-07	16	0.00824709	83385118	rs12930957	C	T	0.641842	24.0482
	106	0.00164989	3.40001e-06	17	0.00766347	78930171	rs8068193	A	G	0.406522	21.5744
	107	0.00164162	3.69999e-11	17	-0.0108602	17845800	rs7224815	T	A	0.407832	43.7651
	108	0.00187872	4.09996e-08	17	-0.0103075	46155786	rs62064918	T	C	0.244545	30.101
	109	0.00223845	8.60003e-09	17	0.0128864	60150383	rs57918684	A	G	0.154747	33.1411
	110	0.00189543	5.60015e-20	18	0.0173461	57852587	rs476828	C	T	0.237409	83.7503
	111	0.00161917	3.79997e-08	18	-0.00890339	55032486	rs1942965	C	T	0.504585	30.236
	112	0.00169853	2.29985e-11	18	-0.0113533	40950954	rs630194	C	T	0.343374	44.6782
	113	0.00170546	4.30002e-07	18	-0.0086196	19028164	rs12604773	G	A	0.662603	25.544
	114	0.00170002	3.69999e-06	18	0.00786658	73002747	rs9953004	T	C	0.345919	21.4122
	115	0.00171018	4.30002e-06	19	0.00785948	4300415	rs34276507	A	G	0.341586	21.1204
	116	0.00163351	8.9002e-15	19	0.0126667	41353107	rs56113850	C	T	0.578109	60.1286
	117	0.00185225	2.1e-06	19	-0.00878223	2552646	rs62121718	G	A	0.260961	22.4806
	118	0.00187898	2.69998e-08	19	0.0104504	18495908	rs75347775	A	G	0.244531	30.9328
	119	0.00166919	4.49997e-10	20	0.0104106	45840459	rs6063085	C	A	0.373473	38.899
	120	0.0016537	2.80001e-06	20	-0.00775256	35569824	rs6030315	A	C	0.394128	21.9773
	121	0.00163929	2.5e-10	20	0.0103704	62891820	rs6062682	T	C	0.464546	40.02
	122	0.00183597	4.30002e-09	22	-0.0107777	41215672	rs13054099	C	T	0.261004	34.4603
	123	0.00680848	3.29989e-11	22	-0.0451683	24870527	rs17842490	G	A	0.014248	44.0114
Beer/cider intake	1	0.00765528	9.40005e-07	2	0.0375326	27731212	rs3817588	C	T	0.193605	24.0371
	2	0.017012	1.79999e-06	2	0.0812209	148397262	rs72863060	T	G	0.032125	22.7935
	3	0.00686687	4.09996e-06	2	-0.0316228	242716058	rs12473044	A	G	0.263505	21.2065
	4	0.00841332	1.40001e-06	4	0.0406119	101136908	rs6839368	A	T	0.152948	23.3001
	5	0.0176562	7.10003e-10	4	0.108821	100239319	rs1229984	C	T	0.970816	37.9855
	6	0.0125599	4e-07	5	-0.0636448	165938991	rs1450627	T	G	0.938593	25.6768
	7	0.0157794	8.19993e-07	6	0.0777933	62792379	rs12191420	A	G	0.037745	24.3047
	8	0.0128201	2.30001e-07	9	0.06633	87643179	rs62565255	T	C	0.058138	26.7685
	9	0.0193722	4.49997e-06	11	-0.0888812	108338339	rs72992184	G	C	0.024481	21.0498
	10	0.0171498	2.39999e-06	12	0.0808961	2875121	rs75510754	T	C	0.046997	22.2497
	11	0.0121449	3.40001e-08	12	0.0670129	20413592	rs184257876	T	C	0.071721	30.445
	12	0.00704154	2.90001e-06	13	-0.03293	54677251	rs2408991	C	G	0.242752	21.8693
	13	0.0176948	1.6e-06	17	0.0848282	33953109	rs225253	A	G	0.029616	22.9814
	14	0.00644615	3.59998e-06	19	0.0298618	49164952	rs281392	G	A	0.664689	21.4594
	15	0.0116421	9.69996e-07	19	0.0570262	17951752	rs3212737	C	G	0.074089	23.9924
Red wine intake	1	0.0277984	1.09999e-06	1	0.135479	175717886	rs61808187	A	G	0.016327	23.7515
	2	0.0158877	2.99999e-06	1	0.0742391	210542433	rs61828659	C	A	0.044234	21.8338
	3	0.0106838	2e-06	3	0.0507759	161203534	rs17478663	A	G	0.103343	22.5866
	4	0.0105388	1.40001e-06	4	0.0507763	59979999	rs4860371	G	T	0.892712	23.2127
	5	0.0145178	4.79999e-06	4	0.0663817	167666748	rs116478398	T	C	0.053226	20.9065
	6	0.0191271	1e-09	4	0.116844	100239319	rs1229984	C	T	0.970816	37.3165
	7	0.0107461	6.69993e-08	5	0.058012	152907065	rs566577	T	C	0.89771	29.1421
	8	0.033067	4.30002e-06	6	0.151991	42764931	rs114966038	G	A	0.01095	21.1268
	9	0.00911322	3.2e-06	8	0.0424498	135026266	rs7820063	T	C	0.151749	21.6967
	10	0.00653347	1.5e-06	13	0.0314764	28958955	rs3751395	A	C	0.458991	23.2097
	11	0.00897303	1.79999e-06	22	0.0428376	21359706	rs402236	G	A	0.841475	22.7908

## Sheet: Table S4B
The Instrumental variable(IVs) of High FODMAP diet.
Trait	Number	SE	P value	Chr	Beta	Position	SNP	EA	NEA	EAF	F statistic
Apple intake	1	0.00901548	1.6e-07	1	0.0472787	72740073	rs12127789	T	G	0.121124	27.5005
	2	0.0078383	1.5e-06	2	0.0377494	80216784	rs1347300	G	A	0.167436	23.1933
	3	0.00590119	1.7e-07	3	-0.030842	65604869	rs2030733	C	T	0.447871	27.3145
	4	0.00848218	4.90004e-06	3	0.0387688	62027634	rs17767097	T	C	0.140115	20.8899
	5	0.00615138	6.4e-07	4	0.0306316	106897695	rs28373108	A	G	0.350855	24.796
	6	0.00660709	1.5e-07	4	0.0346773	57885174	rs1401190	C	T	0.266806	27.5459
	7	0.00791389	2.1e-06	4	-0.0375718	40917861	rs10938443	C	T	0.834251	22.5388
	8	0.0059774	3.09999e-06	5	0.0278743	59096923	rs2963826	T	C	0.41106	21.7455
	9	0.0210667	2.19999e-07	5	0.109134	178145550	rs116587918	C	T	0.019878	26.8358
	10	0.027093	3.09999e-06	5	0.126433	149914611	rs111964094	T	C	0.013151	21.7768
	11	0.00796855	1e-06	5	0.0389094	36076446	rs62354196	T	C	0.160972	23.8417
	12	0.0163089	2.59998e-06	7	-0.0766235	76441310	rs38618	G	A	0.033399	22.073
	13	0.0120755	1.89998e-06	8	-0.0575678	144497988	rs57320778	C	T	0.064728	22.7267
	14	0.0160018	1.5e-06	9	-0.0770879	137320481	rs7853153	A	G	0.035373	23.2071
	15	0.00584598	1.5e-06	10	-0.0281051	86691046	rs7902193	C	T	0.492293	23.1123
	16	0.0132959	3.09999e-06	12	-0.0619975	50425446	rs61926112	T	C	0.050663	21.742
	17	0.00596154	2.69998e-06	16	-0.0279944	13613319	rs7195117	G	A	0.584225	22.0502
	18	0.00736728	2.80001e-06	17	-0.0345022	77345161	rs12948969	T	G	0.197293	21.9314
Cherry intake	1	0.00193204	1.79999e-06	1	0.00923177	38735619	rs2773155	T	G	0.526964	22.831
	2	0.0114786	8.50002e-07	1	0.0565213	203254335	rs55895617	G	A	0.0077	24.2456
	3	0.0019864	1.5e-07	1	0.0104457	119783223	rs6676180	A	T	0.37181	27.6521
	4	0.00468299	3.79997e-06	2	0.0216438	173271777	rs78163226	T	C	0.044904	21.3603
	5	0.00421729	4.20001e-08	4	0.0231163	18700399	rs16897428	G	A	0.054335	30.0439
	6	0.00618718	6.90001e-09	5	0.0358373	11165191	rs61757194	A	G	0.024834	33.5484
	7	0.00212584	5.99998e-07	8	-0.0106075	106445201	rs72671686	T	G	0.283593	24.8973
	8	0.00951606	3.40001e-06	8	0.0442158	140589141	rs139337488	G	A	0.012207	21.5887
	9	0.00428001	4.60002e-06	9	-0.0196096	18863560	rs7039790	A	C	0.052587	20.9911
	10	0.00647879	1.79999e-06	9	0.0309521	104093240	rs74465951	T	G	0.022841	22.8233
	11	0.0114804	7.29995e-07	9	0.0568628	113119879	rs149357475	T	C	0.007907	24.5318
	12	0.0117576	4.39997e-07	10	0.05941	98774555	rs118161273	A	G	0.00753	25.531
	13	0.00629409	3.59998e-08	10	0.0346822	103241146	rs72839391	A	G	0.023542	30.3623
	14	0.00197806	3.29997e-06	10	-0.00920599	29238423	rs12784730	G	A	0.392305	21.6595
	15	0.00209073	3.29997e-06	11	-0.00972984	68936494	rs4488206	A	C	0.300771	21.6572
	16	0.00205239	4.90004e-06	13	0.00937485	70635314	rs9572347	C	T	0.319293	20.8639
	17	0.00369317	1.29999e-06	17	0.017878	4374584	rs12601020	C	A	0.074026	23.4329
Mango intake	1	0.00501824	2.30001e-06	1	-0.0236908	110018148	rs530565	T	C	0.980623	22.2866
	2	0.00955598	4.90004e-06	2	0.0436725	64086069	rs143611250	C	A	0.005668	20.8859
	3	0.00628106	4.39997e-06	2	0.028836	210252670	rs141346780	A	G	0.012679	21.0761
	4	0.0043846	2.5e-06	3	0.0206423	123947777	rs77258559	A	G	0.025458	22.1637
	5	0.00541335	1.29999e-06	3	-0.0261856	434786	rs11710157	T	G	0.983312	23.398
	6	0.00214711	3.29997e-06	4	0.00998349	157564538	rs2293122	C	G	0.117653	21.6194
	7	0.00389176	4e-07	5	0.0197277	31886705	rs78673059	A	G	0.032456	25.6949
	8	0.00671813	5e-07	5	0.0337711	40300562	rs145866231	A	G	0.011295	25.2685
	9	0.00824789	4.39997e-08	6	0.0451503	119003934	rs71559841	A	G	0.011309	29.9655
	10	0.00148387	3.69999e-07	7	0.00754694	154435502	rs2316231	A	G	0.331687	25.8664
	11	0.00496317	3.89996e-06	8	0.0229208	15332476	rs144431141	G	C	0.020601	21.3269
	12	0.00162533	7.90005e-07	8	0.00802758	56416733	rs2622567	T	G	0.241303	24.3934
	13	0.00409715	1.5e-06	9	0.0196959	92877962	rs76723741	C	T	0.034162	23.1086
	14	0.00348946	4.90004e-08	9	0.0190378	10158398	rs13296704	G	A	0.041058	29.7648
	15	0.00320468	2.80001e-08	9	0.0178035	7848143	rs10976627	A	G	0.049002	30.8623
	16	0.00711864	2.59998e-06	10	0.0334437	68143441	rs117322135	T	C	0.011321	22.071
	17	0.00330953	4.60002e-06	10	0.0151581	7530618	rs11595945	T	C	0.047375	20.977
	18	0.00405465	3.50002e-06	11	0.0188027	134568942	rs11223956	C	T	0.030067	21.5041
	19	0.0038038	2.59998e-06	12	0.0178857	125291006	rs838905	G	A	0.035063	22.1087
	20	0.00893147	3.09999e-06	12	0.0416503	92660212	rs17837122	C	A	0.006147	21.7459
	21	0.00413682	1.79999e-06	13	0.0197505	102708503	rs72662496	T	A	0.029959	22.7934
	22	0.00159544	1.6e-06	13	0.00764654	29108441	rs912525	C	T	0.257205	22.9697
	23	0.00266939	1.5e-06	14	0.012839	93104959	rs11623618	A	G	0.072232	23.1326
	24	0.0014708	1.7e-06	14	0.00703554	46303170	rs8009412	A	G	0.333841	22.881
	25	0.00355963	1.5e-07	16	0.0187057	84288736	rs117770183	A	G	0.040857	27.6137
	26	0.00140288	4.79999e-07	20	-0.00706414	10654563	rs1051412	C	A	0.493631	25.355
	27	0.00726456	6.1e-09	20	0.0422435	55889997	rs144115688	C	T	0.009758	33.8133
Garlic intake	1	0.00848311	2.39999e-06	2	0.0400314	51455139	rs2111374	C	T	0.048293	22.2678
	2	0.0200085	3.79997e-06	2	0.0924885	208850232	rs17640594	A	C	0.008176	21.3665
	3	0.00848595	1.29999e-06	4	0.0410348	118425466	rs6835673	G	A	0.048881	23.3825
	4	0.00966569	3.50002e-06	5	0.0448587	38812945	rs60010968	A	T	0.036838	21.5384
	5	0.00367043	8e-07	5	-0.0181167	168698134	rs56317696	A	G	0.417073	24.3619
	6	0.0194093	3.29997e-06	8	0.0902589	19106287	rs149467747	A	G	0.011465	21.6245
	7	0.0082255	6.69993e-07	9	-0.0408856	138636813	rs141575721	A	G	0.055512	24.706
	8	0.00726437	4.60002e-06	9	-0.0332846	9763424	rs77374784	G	A	0.067635	20.9931
	9	0.0126384	2.19999e-06	10	0.0598765	94308010	rs143374250	A	G	0.021249	22.4448
	10	0.00634671	1.89998e-06	10	0.0302547	8945897	rs72780997	C	A	0.089403	22.7235
	11	0.0101995	2.1e-06	10	-0.0483353	52046204	rs2574953	G	A	0.966576	22.4573
	12	0.00687773	2.90001e-06	11	-0.0321944	122491158	rs11600909	A	G	0.07589	21.9107
	13	0.00812013	3.29997e-07	11	0.0414552	62194434	rs74679312	G	A	0.056373	26.0627
	14	0.0103711	3.2e-06	12	0.0482851	31838498	rs4584661	T	G	0.031369	21.6752
	15	0.00981203	3.69999e-06	12	0.0453822	19203858	rs56269735	C	A	0.035272	21.3914
	16	0.0122868	3.69999e-06	14	0.0568411	21409706	rs138637793	T	A	0.023213	21.401
	17	0.0136454	6.29999e-07	18	0.0679688	71534510	rs78818759	T	C	0.019292	24.8104
	18	0.00544606	2e-06	18	-0.025862	27656513	rs62081074	A	T	0.128906	22.55
	19	0.0143176	2.1e-06	21	0.0679682	23352565	rs147518355	C	A	0.0185	22.535
Celery intake	1	0.00584692	6.59994e-07	1	-0.0290729	87863382	rs12136373	T	C	0.123831	24.7234
	2	0.00380404	2.80001e-06	1	0.0178344	233666793	rs2173148	G	A	0.535509	21.9793
	3	0.0121165	2.5e-06	2	0.0570173	190977152	rs72909401	A	C	0.025355	22.1435
	4	0.0164004	3.2e-06	2	0.0763616	134312486	rs116191942	A	G	0.013894	21.6784
	5	0.0120272	1.40001e-07	3	0.0634036	132881888	rs79810016	A	G	0.025374	27.7898
	6	0.00487529	4e-06	3	-0.0224943	149074563	rs59063355	T	C	0.186916	21.2878
	7	0.0110288	5e-07	7	0.0554273	155701424	rs73169197	C	G	0.032547	25.2568
	8	0.0251052	5.30005e-07	7	0.125879	133533843	rs144837581	C	T	0.006434	25.14
	9	0.0130032	4.70002e-06	8	0.0595517	114109825	rs139795526	C	T	0.02216	20.9737
	10	0.013726	3.79997e-06	8	0.0634662	73565431	rs117343799	T	C	0.020973	21.3788
	11	0.024424	2e-06	9	0.116011	23873875	rs12551354	C	G	0.006405	22.5606
	12	0.00906243	1.2e-06	9	0.0440159	128663931	rs9409285	G	C	0.047299	23.5894
	13	0.0255191	2.69998e-06	12	0.11966	50982016	rs143043085	G	C	0.006612	21.9864
	14	0.00535975	4.90004e-06	14	-0.0244884	78380437	rs61990752	C	T	0.147666	20.8746
	15	0.00385436	2.5e-06	17	0.0181342	28651363	rs3110454	T	C	0.419121	22.135
Milk intake	1	0.00316901	1.09999e-06	1	-0.0154353	44974119	rs781770	T	C	0.191487	23.723
	2	0.00785697	4.70002e-06	1	0.0359507	2256290	rs115526621	T	C	0.026708	20.9359
	3	0.012243	1.40001e-07	2	0.0643908	39603005	rs191749866	C	T	0.01121	27.6604
	4	0.00882584	9.29994e-07	2	0.0433072	53848173	rs71413244	A	T	0.021434	24.0766
	5	0.0109414	2.30001e-06	3	0.0516626	85494102	rs13072001	C	A	0.014389	22.2943
	6	0.0105993	2.90001e-06	5	0.049561	142952674	rs143934486	G	A	0.014525	21.8631
	7	0.00273945	3.2e-06	6	-0.0127513	110661454	rs9400375	G	A	0.329046	21.6655
	8	0.00343062	1.2e-06	6	-0.016638	137592006	rs2807888	A	G	0.84204	23.5203
	9	0.0036392	8.99995e-07	6	0.0178798	77803688	rs62435191	A	G	0.138374	24.1379
	10	0.00279613	2.59998e-06	6	-0.0131524	73561338	rs9342975	A	C	0.693387	22.1249
	11	0.00268764	2.80001e-06	7	-0.0125871	10390312	rs1549862	C	A	0.317875	21.9329
	12	0.00919504	2.80001e-06	7	0.0430578	152092773	rs191821864	G	A	0.021078	21.9272
	13	0.00395456	3.79997e-06	12	-0.0182786	115138644	rs6489968	A	G	0.888279	21.3637
	14	0.00846466	4.49997e-06	14	0.0388396	95557284	rs145140220	G	A	0.023614	21.0532
	15	0.00255596	3.69999e-06	17	-0.0118263	30124654	rs12947049	A	C	0.599701	21.408
	16	0.00609529	8.30004e-07	17	0.030039	43196013	rs3744761	T	C	0.044365	24.2867
	17	0.00303001	6.90001e-07	18	0.0150401	39827563	rs56674454	C	T	0.218843	24.6377
	18	0.0026175	8.9e-07	18	0.0128655	56667779	rs34980790	C	T	0.362062	24.1583
	19	0.00749339	3.2e-06	19	0.0348826	385145	rs117951732	G	T	0.030505	21.6694
	20	0.00281142	4.09996e-06	20	0.0129441	56351895	rs6025776	A	C	0.273824	21.1972
	21	0.00717061	4.20001e-06	22	0.0329761	37755022	rs73164589	A	G	0.03199	21.1482

## Sheet: Table S4C
The Instrumental variable(IVs) of other diet.
Trait	Number	SE	P value	Chr	Beta	Position	SNP	EA	NEA	EAF	F statistic
Fresh fruit intake	1	0.00137761	1.10002e-21	1	-0.0131742	72729142	rs1620977	G	A	0.730517	91.4522
	2	0.00130342	5.99998e-08	1	-0.00706281	98755006	rs11165976	T	C	0.325698	29.3619
	3	0.00122283	3.29997e-06	1	-0.00568387	241141391	rs1478254	T	C	0.511864	21.605
	4	0.00123992	1.29999e-06	1	-0.00599623	88715934	rs7412939	C	G	0.577329	23.3866
	5	0.00156835	4.39997e-06	1	0.0072029	226849603	rs3768380	G	A	0.18709	21.0924
	6	0.0015033	3.69999e-10	1	0.00942073	204564714	rs12044599	G	A	0.21008	39.2714
	7	0.00169613	1.50003e-11	1	0.0114466	153992909	rs2790688	T	C	0.154068	45.5442
	8	0.00122836	2.5e-06	1	0.00577955	174266642	rs7555067	T	C	0.451059	22.1378
	9	0.00136078	1.09999e-08	1	0.00776806	97304868	rs559734	C	G	0.711817	32.5872
	10	0.00125414	1.7e-10	1	-0.00801014	65945906	rs7554485	C	T	0.611539	40.7931
	11	0.0013374	2.99999e-07	2	-0.00684852	112995810	rs2254860	G	A	0.297893	26.2222
	12	0.00125421	2.39999e-06	2	-0.00591083	161915810	rs7579662	A	G	0.392575	22.2103
	13	0.00196025	1.50003e-12	2	-0.0138606	651365	rs2867113	A	G	0.130942	49.9965
	14	0.00131215	4.79999e-09	2	0.00768104	225467840	rs111915841	C	G	0.322994	34.2666
	15	0.00368081	2.99999e-06	2	0.0171997	43975647	rs115163723	T	C	0.029449	21.835
	16	0.00129268	6.59933e-11	2	-0.00843921	45157336	rs4953150	T	C	0.344088	42.6206
	17	0.00172779	2e-07	2	0.0089861	207294387	rs2042464	T	A	0.151073	27.0495
	18	0.00127627	4.49997e-07	2	0.00644093	171922537	rs34627141	T	C	0.355207	25.4689
	19	0.00139033	7.29995e-09	2	0.00804043	58072660	rs17049185	T	G	0.267872	33.4442
	20	0.00206881	4.09996e-06	2	-0.00952714	59278195	rs55860703	G	T	0.097892	21.2071
	21	0.00178416	1.89998e-06	2	-0.00849879	188728752	rs72897648	T	C	0.136908	22.6905
	22	0.0012287	4.49997e-10	2	-0.00766096	146298007	rs10192394	T	C	0.528785	38.8752
	23	0.00265591	4.49997e-06	2	-0.0121845	236601676	rs115165749	T	C	0.056009	21.0468
	24	0.0012631	3.40001e-06	2	0.00586875	241193279	rs12695010	A	G	0.378796	21.5881
	25	0.00166993	1.40001e-06	2	0.00805099	10974489	rs11903377	T	C	0.16193	23.2434
	26	0.00181982	1e-06	2	0.00888513	172780086	rs6758494	C	T	0.128824	23.8379
	27	0.0012744	3.40017e-11	2	-0.00844567	60235568	rs11896330	A	G	0.632839	43.9192
	28	0.00122339	2.80001e-09	2	-0.00726908	104094008	rs817223	C	T	0.481314	35.3043
	29	0.00123349	1.6e-06	2	0.0059244	59154466	rs4672269	A	T	0.434835	23.0683
	30	0.001266	6.1e-10	3	-0.00783382	85642479	rs1375566	A	G	0.627412	38.2893
	31	0.00122321	8.40001e-08	3	0.00655327	167173116	rs13064438	T	A	0.49582	28.702
	32	0.00123707	4.20001e-07	3	0.00626156	80453261	rs4583602	A	G	0.439824	25.6197
	33	0.00129574	5.30005e-07	3	0.00649982	58370792	rs11130633	C	T	0.665787	25.1631
	34	0.00155324	3.50002e-09	3	0.00917471	185824903	rs1356292	T	C	0.807546	34.8904
	35	0.00161533	2.30001e-06	3	0.00763016	146262021	rs2609858	A	G	0.174288	22.3122
	36	0.00122746	4.79999e-07	3	0.0061791	116309057	rs938914	C	T	0.455807	25.3416
	37	0.00267857	4.39997e-06	3	0.0122965	3080527	rs163543	T	C	0.941427	21.0744
	38	0.00150517	5.69994e-08	3	-0.00817202	35636709	rs11129657	C	T	0.21028	29.4772
	39	0.00122355	2.09991e-13	3	0.00898012	21038260	rs13072255	C	A	0.493966	53.8665
	40	0.00123354	1.40001e-10	4	0.00791271	59882235	rs12641371	T	C	0.433148	41.1474
	41	0.0015279	4.49997e-06	4	-0.00700951	176855221	rs62334820	T	C	0.201276	21.0467
	42	0.00123035	6.90001e-07	4	-0.00610667	138882529	rs4863749	G	T	0.542547	24.6348
	43	0.00140531	2.80001e-06	4	0.0065832	40966909	rs11931740	A	G	0.254562	21.9446
	44	0.00232024	3.29997e-07	5	0.0118424	101375195	rs56013513	C	T	0.075266	26.0502
	45	0.00122657	1.6e-07	5	0.00642118	60549520	rs62366215	G	C	0.480367	27.4058
	46	0.00133446	2.80001e-07	5	0.00685415	108479058	rs10059461	T	G	0.29819	26.3812
	47	0.00170676	7.10003e-07	5	-0.0084624	2303160	rs67250895	G	A	0.154527	24.5833
	48	0.00140381	4e-06	5	0.00647362	158271680	rs17056301	C	T	0.256581	21.2655
	49	0.00268371	4.70002e-06	5	-0.0122865	141302226	rs74976306	A	G	0.057956	20.9596
	50	0.00122365	5.99998e-10	5	-0.00757392	92950673	rs10064431	C	T	0.522495	38.3111
	51	0.00122061	2.39999e-09	5	0.00728855	95902093	rs149449	A	G	0.489167	35.6555
	52	0.00122472	2.5e-06	5	-0.00576991	68044531	rs7703932	T	C	0.477698	22.1954
	53	0.00222402	1.79999e-06	6	0.0106239	123758414	rs9320934	A	G	0.08235	22.8186
	54	0.00158967	3.29997e-06	6	-0.00739152	35383699	rs67056409	G	A	0.19123	21.6198
	55	0.00126956	5.69994e-07	6	0.0063478	158453211	rs9347904	T	C	0.365011	24.9999
	56	0.00131414	5.39995e-07	6	0.00658734	7307342	rs11758313	T	C	0.313943	25.1267
	57	0.00126583	4.49997e-08	6	-0.0069217	31875712	rs586346	C	T	0.635353	29.9001
	58	0.00129655	2.99999e-06	6	0.00605545	16519398	rs3806137	G	A	0.333556	21.8128
	59	0.001228	1.7e-07	6	-0.00641588	69275508	rs4708180	A	G	0.541618	27.2969
	60	0.00144389	4.19952e-20	6	0.0132585	51187787	rs994270	G	C	0.235126	84.3177
	61	0.00125166	1.2e-06	6	0.00607555	92340664	rs387722	T	C	0.600678	23.5612
	62	0.00122194	1.2e-07	6	-0.00647169	87994572	rs4707358	A	G	0.527429	28.0501
	63	0.00122015	9.20005e-08	6	-0.00651742	98780531	rs62420599	C	T	0.504774	28.5314
	64	0.00122891	1.29987e-11	6	0.00832073	50782834	rs2143081	A	G	0.539822	45.8438
	65	0.00202158	6.69993e-07	7	0.0100477	4989005	rs7778914	A	G	0.894901	24.703
	66	0.00122813	2.80001e-08	7	0.0068183	35078743	rs329274	G	A	0.485636	30.8221
	67	0.00131044	1.29999e-06	7	-0.00633725	8792148	rs2189620	C	T	0.681362	23.3865
	68	0.00141599	8.30004e-09	7	-0.00815943	127595077	rs12536253	C	G	0.24901	33.2045
	69	0.001236	4.49997e-06	7	-0.00566984	109687420	rs1723625	A	C	0.572101	21.0428
	70	0.00124545	4e-07	7	0.00631432	1542124	rs3752712	A	G	0.404613	25.7039
	71	0.00125592	2e-08	7	-0.00704676	153495206	rs10271924	T	C	0.492595	31.4813
	72	0.00123152	1.5e-07	7	0.00646929	49625649	rs4585695	C	T	0.43752	27.5949
	73	0.00126299	4.10015e-54	7	0.0195637	143723137	rs10249294	A	G	0.372973	239.939
	74	0.00246598	9.29994e-08	8	-0.0131689	770903	rs117118401	A	T	0.06662	28.5179
	75	0.00142051	1.5e-06	8	0.00682793	15119313	rs11990258	A	G	0.246482	23.104
	76	0.0012406	2.1e-09	8	0.00743079	57436577	rs1866823	A	G	0.544469	35.876
	77	0.00194457	3.79997e-06	8	0.00898489	124761727	rs4870866	T	C	0.116007	21.3489
	78	0.00126569	2.69998e-06	8	0.0059368	25675709	rs7014421	G	T	0.371866	22.0013
	79	0.00145251	2.99999e-08	8	-0.00804815	10209623	rs7818437	C	T	0.235903	30.701
	80	0.00129959	1.29999e-08	9	0.00738857	1734863	rs4302893	A	G	0.334189	32.3226
	81	0.00125874	1.5e-08	9	0.00712915	5780121	rs2093654	G	A	0.388133	32.0776
	82	0.00223396	2.1e-06	9	-0.0106068	124893355	rs1411451	T	C	0.082308	22.5432
	83	0.00129919	5.69994e-09	9	0.00756738	96217447	rs7869969	G	A	0.330836	33.9269
	84	0.00147438	1.89998e-07	9	-0.00768593	114992714	rs6477901	T	C	0.779056	27.1752
	85	0.0012669	3.59998e-06	9	-0.00586687	128501879	rs7864529	C	A	0.632723	21.445
	86	0.00151925	5e-07	9	0.00763354	116140667	rs1746137	T	C	0.21745	25.2459
	87	0.00148477	1.40001e-06	9	-0.00717343	34253097	rs17258783	T	C	0.216246	23.3418
	88	0.00137406	1.89998e-08	9	0.00772163	23274223	rs6475724	T	C	0.727296	31.5795
	89	0.00123831	1.40001e-06	10	0.00596971	68674026	rs1916383	T	C	0.448836	23.2405
	90	0.00342557	4.60002e-06	10	0.0156939	84296245	rs117061004	A	G	0.032823	20.9891
	91	0.00135696	8.10028e-20	10	0.0123642	22098701	rs10828266	G	A	0.715634	83.0225
	92	0.00126801	7.39997e-09	10	0.00732973	125134393	rs11248509	T	A	0.371237	33.414
	93	0.00135361	3.40001e-08	10	0.00747457	107577033	rs12780952	A	G	0.286382	30.4918
	94	0.00122289	3.79997e-08	10	-0.00672322	65313819	rs9919429	G	A	0.486008	30.2258
	95	0.00128576	1.89998e-09	11	-0.00771754	8825774	rs10840126	G	A	0.376121	36.0277
	96	0.00130784	4.39997e-06	11	-0.00600473	27677041	rs7124442	T	C	0.678983	21.0803
	97	0.00125099	4.20001e-06	11	0.00575479	105737020	rs642544	G	T	0.414008	21.1616
	98	0.00126932	3.40001e-10	11	0.00796969	63981507	rs60452247	A	G	0.363079	39.422
	99	0.00212339	5.30005e-09	11	0.0123929	33759092	rs11032362	A	G	0.090976	34.0631
	100	0.00128277	2.09991e-12	11	0.00901088	47527052	rs10838724	T	G	0.367992	49.3441
	101	0.00128767	2e-06	11	-0.00612268	88265307	rs10501667	G	A	0.351487	22.6085
	102	0.00123358	9.59997e-07	12	-0.00604447	39111206	rs12424190	T	A	0.440031	24.0093
	103	0.0012341	1.09999e-06	12	0.00600446	49467330	rs10875917	T	G	0.433434	23.6726
	104	0.00176592	3.29997e-07	12	-0.00901821	51924030	rs7313901	C	T	0.141749	26.0793
	105	0.00137614	9.80009e-10	13	-0.00841258	55924013	rs7982441	C	T	0.731883	37.3707
	106	0.00123287	1.7e-08	13	0.00695315	100650708	rs9517948	T	C	0.451352	31.8073
	107	0.00249984	3.50002e-06	13	-0.0116025	48724166	rs1172553	A	G	0.93625	21.5415
	108	0.00139402	2.99999e-06	13	0.00651235	36480042	rs11147593	A	G	0.740774	21.8241
	109	0.00122843	1e-06	13	-0.00600135	67216739	rs9529108	G	C	0.540305	23.8669
	110	0.00124738	1.7e-09	14	0.00751549	32071665	rs12885598	A	G	0.596671	36.3007
	111	0.0020297	4.00037e-19	14	-0.0181417	22038125	rs34162196	T	C	0.1008	79.8896
	112	0.00124386	1.29999e-06	14	-0.00602046	60650086	rs216526	G	A	0.408712	23.4269
	113	0.0014185	1.09999e-06	14	-0.00691433	93819216	rs11622939	T	C	0.247928	23.7596
	114	0.00147345	2.49977e-14	14	0.0112324	79943606	rs28479795	T	C	0.221473	58.1129
	115	0.00123896	3.89996e-06	15	-0.00571793	47594706	rs1466781	C	T	0.419952	21.2991
	116	0.0027	1.09999e-06	15	-0.0131798	64937848	rs2899700	G	A	0.946125	23.828
	117	0.0019939	6.29999e-07	15	-0.00993025	56396132	rs17238607	A	G	0.105257	24.8034
	118	0.00138628	1.89998e-07	15	-0.00722295	75027880	rs2472297	T	C	0.261409	27.1472
	119	0.00178024	1.6e-08	16	0.0100607	72756598	rs71386977	C	G	0.137822	31.9372
	120	0.00124161	1.09999e-09	16	-0.00757523	19279380	rs1051547	C	T	0.561537	37.2237
	121	0.00124634	1.29999e-07	16	0.00658415	30026469	rs11649274	A	G	0.401129	27.9077
	122	0.00127167	2.69998e-06	16	0.00597004	65597931	rs4513099	G	A	0.377012	22.0396
	123	0.0012888	5e-07	16	-0.00647943	6936908	rs12446517	G	T	0.345474	25.2755
	124	0.00125476	3.29997e-06	16	-0.00583375	64663399	rs11075545	C	A	0.613813	21.6159
	125	0.00122398	1.10002e-16	16	-0.0101452	73602926	rs862227	G	A	0.457858	68.7022
	126	0.00123262	3.40001e-06	16	0.00572877	7613941	rs62009931	C	G	0.498794	21.6004
	127	0.00137694	1.7e-06	17	-0.00659465	79368016	rs10459965	T	A	0.27024	22.9378
	128	0.00200985	3.59998e-06	17	0.00931659	46752387	rs3110611	T	C	0.103016	21.4874
	129	0.00608106	3.2e-09	17	0.035995	58443095	rs139042899	C	A	0.013469	35.0368
	130	0.00123314	7.39997e-08	17	0.00663438	42517354	rs9635715	C	T	0.4493	28.945
	131	0.00122272	2e-06	17	-0.00581367	2291863	rs898751	T	C	0.492903	22.6071
	132	0.00136149	3.69999e-14	18	0.0103088	57971625	rs111526888	G	A	0.279947	57.3305
	133	0.00124903	2.69998e-08	18	-0.00694613	24131659	rs8095324	G	A	0.404041	30.927
	134	0.00124771	1.80011e-14	18	0.0095625	44800515	rs2048522	T	A	0.434968	58.7373
	135	0.00184091	2e-06	19	0.00874374	45415935	rs7256200	T	G	0.126884	22.5594
	136	0.00127708	1.9002e-12	19	-0.00899731	49261368	rs739320	C	T	0.60575	49.6349
	137	0.00125477	7.10003e-10	19	-0.00773361	10961273	rs11085749	A	G	0.387076	37.9869
	138	0.00122369	4.39997e-06	19	0.00561988	30914944	rs10412051	T	C	0.533268	21.0916
	139	0.00122265	1.10002e-11	19	0.00830429	46190268	rs1964272	A	G	0.48389	46.1316
	140	0.0012379	3.79997e-06	19	-0.00571967	47763127	rs1035390	C	T	0.420477	21.3486
	141	0.00324738	4.90004e-06	19	0.0148315	13210620	rs62109907	T	C	0.036739	20.8594
	142	0.00157322	4.49997e-06	20	0.00721338	62441599	rs6062322	T	A	0.188541	21.0231
	143	0.00122832	2.59998e-07	20	-0.00632202	20369855	rs6137015	A	G	0.524952	26.4903
	144	0.001245	1.5e-07	20	0.00653474	44904838	rs2425840	C	A	0.409513	27.5496
	145	0.00127912	2.90001e-06	20	-0.00598296	11893242	rs67667422	G	T	0.35472	21.878
	146	0.00657193	1.09999e-06	20	-0.0319764	31020883	rs56016114	C	A	0.009136	23.674
	147	0.00217511	9.69996e-08	21	-0.0115972	33073125	rs8132845	T	A	0.087479	28.4277
	148	0.00214064	2.59998e-06	21	0.0100557	44088683	rs71320537	T	C	0.086659	22.0666
	149	0.00142737	7.90005e-08	22	-0.00766526	31581166	rs5749227	G	A	0.755793	28.8389
	150	0.00130442	1.79999e-06	22	-0.00623313	42466950	rs133377	T	C	0.675407	22.8337
Dried fruit intake	1	0.00183744	2.80001e-08	1	0.0102051	72270797	rs12137234	T	C	0.303772	30.8465
	2	0.00238518	2.90001e-09	1	-0.0141613	98327133	rs75641275	C	A	0.143372	35.2502
	3	0.00169759	2.90001e-06	1	0.00793848	185089901	rs6700484	G	C	0.410381	21.8679
	4	0.00286217	4.70002e-06	1	-0.0131076	171423167	rs12727104	A	G	0.094319	20.9727
	5	0.00167902	9.80009e-09	1	-0.00962858	241054465	rs261809	G	A	0.540636	32.886
	6	0.0022203	5.19996e-07	1	0.0111394	154659342	rs954212	G	A	0.176806	25.1709
	7	0.00713696	5.19996e-07	1	-0.035816	151371547	rs193003548	T	C	0.014785	25.1841
	8	0.00173034	1.09999e-08	1	0.00987818	44031793	rs11586016	C	G	0.371004	32.5903
	9	0.00170546	6.20012e-17	1	0.0142595	72748669	rs3101339	C	A	0.603285	69.9074
	10	0.00455999	2.30001e-06	1	-0.0215347	32415997	rs149367378	T	G	0.036979	22.3022
	11	0.00198541	8.70001e-09	1	0.0114265	91191582	rs72720396	G	A	0.229157	33.1226
	12	0.0016915	4.60002e-07	1	0.00852684	117864047	rs1289870	T	C	0.575664	25.4115
	13	0.005296	2.1e-06	1	0.0251035	17604875	rs142119647	G	A	0.026081	22.4683
	14	0.00172787	9.40005e-08	1	0.00922342	57757524	rs597941	T	C	0.373556	28.4944
	15	0.00270643	6.19998e-07	1	0.0134898	6156915	rs2235792	A	G	0.10777	24.8436
	16	0.00170943	2.1e-06	1	-0.00810151	96669859	rs35030273	A	T	0.410949	22.4609
	17	0.0020058	4.40048e-11	1	0.0132178	204603861	rs11811826	A	T	0.224231	43.4251
	18	0.00170863	1.6e-06	2	-0.00818915	207918695	rs6712271	A	G	0.397992	22.971
	19	0.00168729	6.69993e-10	2	-0.0104154	60718347	rs7599488	T	C	0.426408	38.104
	20	0.00176246	1.29999e-06	2	0.00852847	72502270	rs10192800	A	G	0.342789	23.4154
	21	0.00192097	1.79999e-07	2	0.0100272	188879205	rs2165150	A	C	0.744263	27.2468
	22	0.00194261	7.49998e-07	2	-0.00961434	145723284	rs2579020	T	A	0.244526	24.4943
	23	0.00178688	8.79995e-07	2	-0.00878384	172646528	rs13016580	A	G	0.320315	24.1644
	24	0.00167506	7.19996e-08	2	0.0090235	49417986	rs10178071	T	C	0.521376	29.0193
	25	0.00365775	2.19999e-06	2	0.017301	213196561	rs13029034	A	G	0.055935	22.3724
	26	0.00315965	7.90005e-08	2	-0.0169632	98275354	rs11692435	A	G	0.08258	28.8228
	27	0.00167381	8.79995e-09	2	-0.00962821	60231826	rs7582086	T	G	0.468273	33.0885
	28	0.00167139	2.19989e-12	2	0.01173	101022726	rs4149513	A	G	0.493537	49.2536
	29	0.00177001	2.30001e-07	2	-0.00915459	85638865	rs62162747	C	T	0.334342	26.75
	30	0.00262767	1.7e-06	2	0.0125626	115835313	rs58563230	G	A	0.11408	22.8568
	31	0.00204011	2.1e-08	2	-0.0114381	166183577	rs17184707	T	C	0.212811	31.4339
	32	0.00269552	7.79992e-07	2	-0.0133191	28288020	rs35456421	T	C	0.109089	24.4153
	33	0.00173875	3.40001e-07	2	-0.00886483	170944488	rs13018443	C	T	0.365527	25.9935
	34	0.00179433	6.59994e-08	2	0.00969189	225467840	rs111915841	C	G	0.32262	29.175
	35	0.00186689	4.70002e-06	3	0.00854631	177492986	rs13071694	A	G	0.278019	20.9565
	36	0.00171869	8.10009e-09	3	0.00991231	147239337	rs57499472	C	T	0.404131	33.2623
	37	0.00180743	3.09999e-06	3	-0.00843244	118390575	rs6438468	A	C	0.687489	21.7661
	38	0.00205367	2.69998e-06	3	-0.00964311	35684594	rs3796183	C	T	0.209987	22.0481
	39	0.00173478	2.99999e-06	3	0.00810673	141091595	rs13098180	A	T	0.381283	21.8374
	40	0.00260638	1.89998e-07	3	-0.0135707	89095401	rs60574043	T	C	0.116868	27.1098
	41	0.00167957	4.09996e-06	3	0.00773244	146370310	rs57946797	A	T	0.469117	21.1951
	42	0.00353337	6.90001e-08	3	0.0190588	115037579	rs116385168	C	T	0.059616	29.0945
	43	0.00185921	1.10002e-13	3	-0.0138099	18763543	rs4269101	G	T	0.718948	55.1724
	44	0.00262156	1e-06	3	0.0128155	59788525	rs565226	G	T	0.885339	23.8973
	45	0.00167268	3.79997e-06	3	-0.0077309	71609276	rs830605	T	C	0.494998	21.3615
	46	0.00168073	1.5e-07	3	-0.00883096	18197008	rs9310545	C	A	0.51604	27.6069
	47	0.00175438	2.90001e-06	3	0.00820459	25332732	rs322672	C	T	0.350654	21.8708
	48	0.0018852	5.60003e-09	3	0.0109896	43931484	rs6765212	T	C	0.270909	33.9818
	49	0.00221127	4.90004e-06	3	0.0101077	2568403	rs35792972	G	A	0.173309	20.8939
	50	0.00190046	2.30001e-06	3	-0.00897923	188879596	rs9860336	T	C	0.26642	22.3233
	51	0.0018423	3.89996e-09	4	0.0108465	2862190	rs10026792	A	G	0.290404	34.6622
	52	0.00167187	1.7e-06	4	0.00799679	152601146	rs907237	G	T	0.490017	22.8783
	53	0.00543744	1.5e-06	4	-0.0261399	37346857	rs115141576	T	C	0.024317	23.1109
	54	0.00175417	1.6e-06	4	-0.00841387	57815766	rs13111442	C	A	0.653578	23.0063
	55	0.00167357	1.79999e-08	4	0.00941595	37175523	rs1648404	T	C	0.476112	31.6547
	56	0.00175932	5.80003e-08	4	-0.00954265	106133184	rs6533183	T	C	0.656671	29.4202
	57	0.00184908	1.89998e-07	4	-0.00963622	59822257	rs12644768	G	A	0.285691	27.1581
	58	0.00167864	2.1e-06	4	0.00795701	55526702	rs3819391	G	A	0.55891	22.4689
	59	0.00229371	4.90004e-07	5	-0.011541	92608809	rs72784460	T	C	0.159806	25.3167
	60	0.00584627	4.90004e-06	5	0.0267064	125564863	rs12516172	T	C	0.021807	20.8675
	61	0.00236407	1.6e-06	5	0.0113528	147964658	rs10040819	A	C	0.148827	23.0613
	62	0.0016833	8.70001e-07	5	0.00827878	3226096	rs4866437	A	G	0.530975	24.1884
	63	0.00291743	2.69998e-06	5	0.0136906	154771346	rs13361944	C	T	0.091212	22.0213
	64	0.00168364	2.59998e-06	5	0.00791935	167314580	rs11134477	A	G	0.553548	22.1248
	65	0.00178855	4.60002e-06	5	-0.00819703	43191033	rs7730004	T	C	0.67763	21.0043
	66	0.00172743	8.9e-08	5	-0.00923639	60559156	rs36198109	A	G	0.38425	28.5892
	67	0.00172916	7.49998e-07	5	0.00855684	166996722	rs1549212	T	C	0.626408	24.4881
	68	0.00176113	1.79999e-06	6	-0.00840976	62639359	rs7742849	A	G	0.342034	22.8025
	69	0.00277607	8.80035e-12	6	0.0189482	25430149	rs2328887	C	T	0.899467	46.5879
	70	0.00173536	2.90001e-07	6	0.0088966	152202007	rs3757323	C	T	0.63114	26.2825
	71	0.00183854	1.2e-06	6	-0.0089411	153375907	rs7749708	T	C	0.29394	23.6501
	72	0.00435565	9.40005e-07	6	-0.0213607	88212666	rs76352965	C	T	0.039429	24.0504
	73	0.00171452	5.19996e-14	6	-0.0129055	31540429	rs746868	G	C	0.614662	56.6582
	74	0.00227685	6.80002e-08	6	-0.0122843	32625369	rs536421612	A	G	0.237761	29.1092
	75	0.00203109	3.59998e-06	6	0.00940598	118338992	rs9489296	T	A	0.223028	21.4461
	76	0.00168183	7.19946e-13	6	0.0120673	98547979	rs9385269	T	C	0.524565	51.4818
	77	0.00213457	4.49997e-07	6	-0.0107715	84113685	rs112887546	A	C	0.192863	25.4642
	78	0.00199105	6.59994e-08	6	-0.0107567	56548359	rs4073960	A	G	0.228388	29.1872
	79	0.00178604	1.09999e-10	7	-0.0115362	132716502	rs7808471	C	T	0.322136	41.7197
	80	0.00217099	2.99985e-17	7	0.0183338	2109821	rs11772627	C	G	0.18202	71.316
	81	0.00167712	3.69999e-06	7	0.00775727	3541944	rs10236399	C	G	0.524586	21.3938
	82	0.00218829	1.09999e-06	7	0.0106544	24747277	rs2521754	G	C	0.179775	23.7053
	83	0.00179651	2e-07	7	-0.00934835	111329102	rs1419750	G	A	0.677315	27.0775
	84	0.00169394	2.99999e-06	7	0.00791702	136596457	rs7810473	G	A	0.419149	21.8437
	85	0.00335166	3.2e-06	7	0.0156059	102389213	rs117451379	T	C	0.069327	21.6798
	86	0.00217463	2.69998e-06	7	0.0102007	44389625	rs10262162	A	G	0.180138	22.0033
	87	0.00167714	3.89996e-09	7	-0.00987659	153485282	rs2533273	A	C	0.48453	34.6795
	88	0.00177263	2.90001e-06	7	-0.00829195	21892846	rs10268994	A	G	0.663942	21.8814
	89	0.00168959	2.99999e-06	8	0.00788911	143778381	rs2585176	T	A	0.424751	21.8017
	90	0.00170073	1.29999e-07	8	0.00898688	86314855	rs10087278	A	G	0.591305	27.9219
	91	0.00261123	5.99998e-07	8	0.0130354	31982676	rs7835197	C	T	0.881448	24.9205
	92	0.00177444	3.50002e-06	8	0.00823313	78946874	rs1947897	C	G	0.332245	21.5281
	93	0.00178709	5.1e-09	8	-0.0104463	144258705	rs7829800	G	A	0.671041	34.1688
	94	0.00228005	2.19999e-07	8	-0.0118157	18053598	rs1000214	G	T	0.840083	26.8552
	95	0.00167824	1.7e-06	8	-0.00802978	143363229	rs34819186	C	A	0.472419	22.8927
	96	0.0016734	2.90001e-06	9	-0.00782245	15837531	rs9298741	G	A	0.509952	21.8516
	97	0.0017308	1.2e-07	9	0.00917096	82886585	rs10156491	A	G	0.373814	28.0759
	98	0.00201598	1.29999e-07	9	-0.0106447	115089045	rs7047847	T	C	0.779092	27.88
	99	0.00177944	2e-07	9	0.00925314	1666496	rs4740634	G	A	0.330528	27.0402
	100	0.00167565	1e-06	9	-0.00819273	87252243	rs7045666	A	G	0.45702	23.905
	101	0.00234923	1.29999e-08	10	-0.013361	126723567	rs893856	A	G	0.148988	32.3463
	102	0.00185722	1.99986e-19	10	0.016739	22058137	rs10740991	C	G	0.717606	81.2326
	103	0.00167167	9.09997e-09	10	0.00960741	64988931	rs7916868	T	A	0.503499	33.0301
	104	0.00181754	2.90001e-06	10	-0.00850244	774516	rs11253371	G	A	0.307284	21.8835
	105	0.00312712	1.5e-07	10	-0.0164422	87857822	rs7923809	C	T	0.078175	27.6458
	106	0.00167767	1.09999e-06	11	0.00816604	115693410	rs2508819	C	T	0.462221	23.6923
	107	0.00174294	2.19999e-06	11	-0.00825435	133734461	rs4937841	T	A	0.368383	22.4284
	108	0.00175056	4.39997e-06	11	-0.00803404	10551106	rs9300104	C	T	0.650401	21.0626
	109	0.00181919	1.59993e-16	11	-0.015009	66292908	rs10896126	G	A	0.303582	68.0684
	110	0.00183883	1.6e-06	11	-0.00882362	28466083	rs7941325	A	G	0.290956	23.0255
	111	0.00168442	5.69994e-10	11	0.0104396	43622423	rs11037497	C	G	0.446175	38.4118
	112	0.00167819	7.79992e-07	11	0.00828943	79883835	rs12797895	C	T	0.520123	24.3986
	113	0.00242117	7.79992e-08	11	0.0130066	61514821	rs4963390	G	A	0.139195	28.8586
	114	0.00534078	1.2e-07	11	0.028243	44868967	rs7119021	A	G	0.025215	27.9647
	115	0.00201707	5.1e-07	11	-0.0101318	1041967	rs72842424	A	C	0.223554	25.2307
	116	0.00167077	2.90001e-09	11	0.00991719	95523433	rs1622515	G	A	0.484704	35.2324
	117	0.00190081	5.10035e-12	12	0.0131215	108618630	rs3764002	T	C	0.261416	47.6527
	118	0.0020326	7.59994e-08	12	0.0109286	73309402	rs979678	G	A	0.21824	28.9083
	119	0.00264029	1.5e-06	13	0.0126874	96058183	rs2389238	G	A	0.885596	23.0909
	120	0.00168855	2.59998e-06	13	0.00793662	30883339	rs4769824	T	C	0.436792	22.0923
	121	0.00169828	4.90004e-06	13	-0.00776209	47700334	rs1560525	G	T	0.562804	20.8899
	122	0.00184118	2.39999e-06	13	-0.00868261	112215941	rs7334175	T	C	0.706781	22.2385
	123	0.00189828	3.59998e-07	13	-0.00965823	58322621	rs9527691	A	G	0.264243	25.8864
	124	0.00204447	8.40001e-08	14	0.010955	20648951	rs67518212	C	T	0.213497	28.7119
	125	0.00175696	4.70002e-07	14	0.00884993	103903763	rs62007687	T	G	0.344398	25.372
	126	0.00167846	1.79999e-08	14	0.0094566	72170969	rs4140799	A	G	0.531856	31.7429
	127	0.00256646	6.1e-07	14	0.0128011	97460465	rs742877	A	C	0.122076	24.8785
	128	0.00168126	2.59998e-08	14	0.00935902	77433198	rs10129747	G	A	0.530254	30.9877
	129	0.00167634	2e-06	14	-0.00796549	62444178	rs2353857	A	C	0.475718	22.5787
	130	0.00258183	2.80001e-06	14	-0.012088	67939796	rs17184650	T	C	0.121669	21.9206
	131	0.00277168	7.10068e-16	14	-0.0223628	22038125	rs34162196	T	C	0.101001	65.0975
	132	0.00169948	1.79999e-06	14	0.00810594	38039969	rs1950826	T	C	0.589608	22.7495
	133	0.00170407	1.79999e-07	15	-0.00890041	98314128	rs11073575	C	T	0.580053	27.2799
	134	0.00281551	4.39997e-06	15	-0.0129214	53107255	rs62023502	A	G	0.097835	21.0622
	135	0.00258382	4.39997e-08	15	-0.0141434	45319982	rs11632215	C	A	0.120179	29.9627
	136	0.00174235	8.9e-09	15	-0.0100206	47821612	rs1797235	C	G	0.374623	33.0761
	137	0.00171571	6.80002e-09	16	0.00994346	52105988	rs1582322	G	A	0.604805	33.5881
	138	0.00185402	4.39997e-06	16	-0.00851448	24728227	rs12708665	G	A	0.715368	21.0904
	139	0.00290068	1.6e-06	16	-0.0139129	51208161	rs34419562	A	G	0.09511	23.0056
	140	0.00173031	1.2e-06	16	-0.00838877	7247154	rs7203102	T	C	0.630799	23.5043
	141	0.00171168	2.99999e-06	16	0.00798951	30820866	rs62057232	C	T	0.39035	21.7868
	142	0.00167238	4.30002e-08	16	-0.0091646	73602926	rs862227	G	A	0.458327	30.03
	143	0.00277818	1e-06	16	0.0135819	82842132	rs12600070	A	C	0.101618	23.9
	144	0.00190977	2.80001e-06	16	-0.00895129	64365361	rs982671	A	G	0.257658	21.9688
	145	0.00293795	1.40001e-08	17	-0.0166666	1373612	rs8081370	T	C	0.910232	32.1813
	146	0.00226174	3.2e-09	17	0.0133946	56419228	rs62084586	C	T	0.165729	35.0729
	147	0.00167196	8.40001e-08	17	-0.00895925	2291863	rs898751	T	C	0.493004	28.7137
	148	0.00171916	7.39997e-07	17	0.00851281	25576289	rs1812195	G	A	0.401295	24.5195
	149	0.00167202	7.70016e-13	18	0.0119836	21117571	rs4800488	A	C	0.489858	51.3676
	150	0.0018176	4.90004e-08	18	0.00991215	60233646	rs11152349	A	G	0.302856	29.7397
	151	0.00177833	2.5e-07	18	0.00916628	35145122	rs11082011	T	C	0.667672	26.568
	152	0.00197514	5.89997e-09	18	0.0114962	57850583	rs17175518	A	C	0.232775	33.8775
	153	0.00394233	2e-06	18	0.018731	23200504	rs74611672	C	T	0.047356	22.5743
	154	0.00167459	2.59998e-07	19	0.00862298	18814330	rs4808846	G	A	0.480602	26.5152
	155	0.00171519	6.1e-08	19	-0.00928966	10961273	rs11085749	A	G	0.387338	29.3341
	156	0.00168148	1.6e-06	19	-0.00806898	30110805	rs12462942	C	T	0.538928	23.0278
	157	0.00225502	3.2e-06	19	-0.0104964	32157499	rs17592481	T	G	0.164693	21.666
	158	0.00231362	6.70039e-18	19	0.0199445	45411941	rs429358	C	T	0.154208	74.3122
	159	0.00280587	1.7e-06	20	0.013416	10625804	rs1801140	G	T	0.098129	22.8617
	160	0.00187856	1.40001e-06	20	0.00905522	49522796	rs6126123	G	A	0.271811	23.2352
	161	0.00657567	3.09999e-06	20	-0.0306696	48824878	rs75265668	A	G	0.017561	21.7538
	162	0.00212467	4.39997e-07	21	-0.0107295	23077546	rs1735720	G	T	0.191686	25.502
	163	0.00184851	3.89996e-07	22	0.00937793	31775982	rs9609271	T	G	0.287692	25.7376
Cooked vegetable intake	1	0.0016885	4.30002e-06	1	-0.00775693	165590968	rs1913837	G	C	0.686914	21.1045
	2	0.00156367	2.69998e-06	1	-0.00734322	190028576	rs1534749	C	T	0.530491	22.0537
	3	0.00160199	3.09999e-07	1	0.00819376	213549960	rs2033597	C	T	0.611469	26.1604
	4	0.00156216	5.69994e-09	1	0.0091021	153913770	rs2252508	G	A	0.480256	33.9493
	5	0.00162787	1.79999e-06	1	-0.00777365	87913176	rs11162019	T	C	0.362057	22.8039
	6	0.002198	8.79995e-07	1	0.0108071	214457698	rs12079852	A	G	0.150843	24.1747
	7	0.00265472	1.7e-06	1	-0.0127135	245354548	rs7513532	A	G	0.102898	22.9346
	8	0.00218825	8.30004e-08	1	0.011732	204403311	rs2271424	C	T	0.149715	28.7441
	9	0.00560265	1.29999e-06	2	0.0270982	134746202	rs111765914	C	G	0.019877	23.3933
	10	0.00482814	6.49995e-07	2	-0.024022	157475464	rs114380720	A	G	0.027035	24.7546
	11	0.00212304	4.90004e-06	2	-0.00970254	116017266	rs67201082	G	T	0.161323	20.8859
	12	0.00652289	4.09996e-06	2	-0.030042	98316794	rs72815648	A	G	0.014488	21.2117
	13	0.00640237	3.2e-06	2	0.0298056	18518590	rs2222134	T	C	0.983494	21.6727
	14	0.00707329	9.09997e-07	2	-0.0347332	241910466	rs56026156	T	C	0.012264	24.1126
	15	0.00208302	5.30005e-09	2	-0.0121578	172525884	rs2102738	C	A	0.172403	34.066
	16	0.00166011	2.69998e-07	2	-0.0085427	79702840	rs4852492	T	C	0.671241	26.4798
	17	0.00156423	7.8001e-11	2	0.0101744	104159785	rs4851029	G	T	0.526969	42.3072
	18	0.00572213	8.40001e-07	2	-0.0281802	102766634	rs113993820	T	G	0.019316	24.2533
	19	0.00358111	2.90001e-06	2	-0.0167443	200107967	rs114193689	G	C	0.051031	21.8623
	20	0.00156884	4.30002e-07	3	-0.0079334	158056654	rs11710570	C	T	0.448045	25.5717
	21	0.00156166	9.40005e-08	3	0.00833483	74768098	rs11924675	T	G	0.488619	28.4852
	22	0.00194258	5.39995e-07	3	-0.00973427	51689306	rs60123882	G	A	0.205711	25.11
	23	0.00454513	8.70001e-07	3	-0.022358	71170319	rs17653477	G	A	0.030373	24.1975
	24	0.00157752	7.90005e-07	3	-0.00778785	117307567	rs1875517	A	G	0.428867	24.3716
	25	0.00809909	4.09996e-06	3	0.0372974	136844366	rs150671711	T	C	0.010063	21.2072
	26	0.00159079	1.20005e-13	3	0.0117995	25121444	rs12629972	C	T	0.588311	55.0173
	27	0.00554619	4.09996e-07	3	-0.0280778	139439220	rs115403726	T	C	0.020962	25.6292
	28	0.00199254	4.49997e-06	3	-0.00913919	108119473	rs111608385	T	C	0.189461	21.0378
	29	0.00157316	1e-06	3	0.00769453	10449459	rs34903	T	C	0.458766	23.923
	30	0.00189436	3.89996e-06	3	0.00874514	180624900	rs62291414	C	T	0.216781	21.3111
	31	0.00174078	1.89998e-06	4	0.00828639	38736550	rs2890620	C	T	0.280601	22.659
	32	0.00164143	2.39999e-06	4	0.00774598	188980863	rs12642480	C	T	0.647682	22.2693
	33	0.0018547	4.30002e-08	4	-0.0101604	42137653	rs28450747	A	G	0.23257	30.0104
	34	0.00190638	1.09999e-06	4	0.00928642	10543372	rs7667638	G	A	0.786334	23.7288
	35	0.00179363	3.40001e-06	4	0.00832804	28247071	rs13115533	A	T	0.262737	21.5585
	36	0.00168096	2.90001e-07	4	0.00862471	93786775	rs6532382	A	G	0.320273	26.3252
	37	0.00158362	1.40001e-06	5	-0.0076384	151905461	rs34299746	T	G	0.421156	23.2649
	38	0.00215725	6.4e-07	5	-0.0107391	113435505	rs1352243	A	G	0.156036	24.7818
	39	0.00654004	2.59998e-06	5	0.0307186	5948588	rs140868590	C	T	0.016187	22.0618
	40	0.00171107	2.30001e-06	5	-0.00808488	164685326	rs1541913	T	C	0.298724	22.3259
	41	0.00174063	3.69999e-08	5	0.00958122	141217079	rs1816263	C	T	0.280188	30.2989
	42	0.00179311	1.29999e-06	5	0.00867179	172450020	rs2339744	A	G	0.259053	23.3885
	43	0.00157402	2.99999e-06	5	-0.00734803	24921272	rs333537	T	C	0.552774	21.7931
	44	0.00191049	1.7e-06	6	0.00914104	165748148	rs17784909	G	A	0.211858	22.8928
	45	0.00183561	1.7e-07	6	-0.00960505	115155798	rs9400763	T	C	0.761392	27.3802
	46	0.00235165	1.2e-06	6	-0.0114035	83336744	rs111793227	T	C	0.130089	23.5141
	47	0.00164689	2.69998e-06	6	-0.00772302	84108065	rs4706990	T	A	0.342471	21.9909
	48	0.00243881	3.29997e-06	6	-0.0113389	8906594	rs7743389	T	C	0.882737	21.6164
	49	0.00160923	2.1e-09	6	-0.00964215	31005139	rs2844672	A	G	0.624125	35.9013
	50	0.00164847	4.09996e-06	6	0.00759538	155623709	rs335352	A	G	0.660937	21.2293
	51	0.00206535	2.39999e-06	6	-0.00973969	30080496	rs2844793	A	G	0.171476	22.2383
	52	0.00171677	4.70002e-06	6	0.00785547	43813711	rs9472139	C	G	0.291207	20.9372
	53	0.00156933	1.09999e-06	7	0.00765697	21400762	rs7803655	A	G	0.459313	23.8058
	54	0.00168283	3.50002e-06	7	-0.0078112	126034791	rs10248006	A	G	0.68715	21.5453
	55	0.00161717	8e-07	7	0.00797978	77814476	rs4730098	A	G	0.62866	24.3483
	56	0.00191655	1.6e-06	7	-0.0091902	103668474	rs62485872	T	G	0.213997	22.9936
	57	0.00165	2.80001e-07	8	-0.00847771	113926117	rs28437380	G	A	0.336949	26.399
	58	0.00161897	1.40001e-08	8	0.00918737	10266706	rs12550717	A	G	0.372413	32.2035
	59	0.00177121	2.39999e-06	8	-0.00835976	33088271	rs4072717	T	C	0.264367	22.2764
	60	0.0032181	2.19999e-06	8	0.0152248	78376182	rs264820	T	G	0.061695	22.3822
	61	0.00157684	3.2e-07	8	-0.00805592	27889972	rs12682588	C	T	0.474406	26.1008
	62	0.00769489	2.30001e-06	8	0.0363519	82846017	rs117024221	A	C	0.01136	22.3176
	63	0.00183004	1.40001e-08	9	0.0103715	83121545	rs11138705	C	G	0.757204	32.1189
	64	0.00517375	4.90004e-06	9	-0.0236441	114781676	rs74542895	T	C	0.023707	20.8849
	65	0.00191798	7.79992e-07	9	0.00947346	34155112	rs1969964	A	G	0.2101	24.3965
	66	0.00163687	1.80011e-11	9	0.0110063	96345328	rs10156602	G	A	0.361369	45.2119
	67	0.00218027	8.50002e-07	10	0.0107357	129026189	rs11016841	G	A	0.151342	24.2459
	68	0.0015679	1.6e-09	10	-0.00945755	118040352	rs2052063	T	C	0.515902	36.3847
	69	0.00163223	4.60045e-11	11	-0.0107461	13349559	rs28711392	C	T	0.367132	43.3448
	70	0.00194474	2.19999e-06	11	-0.00921242	104486062	rs34006433	G	A	0.201789	22.44
	71	0.00159767	2.5e-08	11	-0.00890406	84788804	rs349062	C	G	0.39275	31.0599
	72	0.00420601	3.2e-06	11	0.0195886	123407544	rs1794191	G	T	0.963551	21.6902
	73	0.00157145	1e-06	12	-0.00768721	54600543	rs1317996	C	G	0.489645	23.9295
	74	0.00174698	1.09999e-06	12	-0.00851127	125789014	rs56814511	T	C	0.297363	23.7362
	75	0.00164918	2e-06	12	-0.00783503	109849297	rs6606711	G	A	0.344936	22.5706
	76	0.00156026	1.2e-07	12	-0.00826432	24240259	rs7975681	C	T	0.500889	28.0555
	77	0.00168589	1.29999e-08	13	-0.0095798	59474383	rs10161952	C	A	0.31274	32.2888
	78	0.00186132	1.29999e-06	13	0.00902271	90719301	rs7984840	T	G	0.228453	23.4979
	79	0.00158456	6.1e-08	14	-0.00858016	99704427	rs10129582	G	A	0.432983	29.3205
	80	0.00167465	5e-07	14	-0.00841422	32473139	rs9630374	T	C	0.320574	25.2451
	81	0.00196238	1.6e-07	14	-0.01029	80339440	rs8015697	T	G	0.803492	27.4956
	82	0.00163028	1.09999e-06	15	-0.0079367	63544106	rs1444405	A	G	0.359835	23.7003
	83	0.00187074	7.00003e-07	15	0.0092814	48009488	rs28420942	A	G	0.228605	24.6149
	84	0.00247214	1.6e-07	15	0.0129418	33396219	rs62000008	G	T	0.114631	27.4057
	85	0.00171988	4.79999e-07	15	0.00865652	29803243	rs67476894	A	G	0.296412	25.3331
	86	0.00224797	3.69999e-06	16	-0.0104046	64339094	rs2917705	A	G	0.140617	21.4224
	87	0.00439829	1.89998e-06	16	-0.0209338	586061	rs12924790	G	C	0.032553	22.653
	88	0.00159054	8.30042e-11	16	0.0103316	53800954	rs1421085	C	T	0.40346	42.1934
	89	0.00276777	4.30002e-06	17	-0.0127228	27055311	rs58413281	T	C	0.087025	21.1302
	90	0.00164976	3.89996e-06	19	0.0076206	34311481	rs29938	C	T	0.658813	21.3371
	91	0.00161465	4.49987e-13	19	0.0116877	49259529	rs838133	G	A	0.549575	52.3962
	92	0.00227542	2.30001e-06	19	0.0107425	30012512	rs13346101	A	G	0.136236	22.2887
	93	0.00236292	2.69998e-06	20	0.0110804	32466983	rs6088332	T	C	0.126576	21.9893
	94	0.0016162	7.19996e-08	20	-0.00870352	15773571	rs16996551	T	C	0.378791	29
	95	0.00236416	1.5e-07	20	0.0124248	34646012	rs2746089	C	T	0.867055	27.62
	96	0.00192208	3.89996e-08	22	0.0105584	48977215	rs34155012	T	C	0.227386	30.1753
Salad / raw vegetable intake	1	0.00153067	2.39999e-06	1	-0.00721895	58862172	rs338925	C	T	0.674697	22.2425
	2	0.00145133	2e-06	1	0.00690114	72837500	rs11209952	T	C	0.59763	22.6104
	3	0.00144212	2.80001e-08	1	-0.00800801	153761750	rs9427220	T	A	0.554661	30.835
	4	0.0032722	3.29997e-06	1	0.0152292	176467395	rs71645290	T	C	0.050026	21.6607
	5	0.00286535	4.20001e-06	1	-0.0131849	35794177	rs115312977	T	G	0.066503	21.1737
	6	0.00142835	8.09991e-07	1	0.00704448	96700240	rs17457620	T	C	0.490541	24.3235
	7	0.00156868	1.29999e-06	1	0.00758253	109891403	rs3879447	T	C	0.709716	23.3646
	8	0.00311517	3.79997e-08	1	0.017133	231866480	rs4083969	G	C	0.057217	30.2483
	9	0.00153185	1.29999e-06	2	0.00740567	225454907	rs72974269	T	C	0.317163	23.3719
	10	0.00333325	3.2e-07	2	-0.0170308	422144	rs62107261	C	T	0.048247	26.1055
	11	0.00216468	3.09999e-06	2	-0.0100901	20386297	rs62109696	A	G	0.124075	21.7271
	12	0.00151472	4.20001e-06	2	-0.00697061	157110464	rs1528458	G	T	0.332652	21.1775
	13	0.00515997	5.30005e-08	2	-0.0280819	57516670	rs75525887	C	G	0.021056	29.6181
	14	0.00142698	1.2e-06	2	-0.00692732	104076655	rs266070	G	A	0.535535	23.5664
	15	0.0019136	1.40001e-07	2	-0.0100814	127163515	rs13020607	C	T	0.166083	27.7548
	16	0.0051321	6.80002e-08	2	-0.0276917	100772180	rs62150280	G	T	0.019736	29.1143
	17	0.00172815	2.39999e-07	2	0.00892712	59991047	rs11125813	A	G	0.218934	26.6844
	18	0.00245982	3.29997e-07	2	-0.0125555	27293982	rs12373799	A	G	0.096051	26.0531
	19	0.00142664	4e-06	3	-0.00658195	46332840	rs6441954	C	T	0.467716	21.2852
	20	0.00372886	4.60002e-06	3	-0.017092	1594678	rs2314765	G	T	0.039549	21.0103
	21	0.00168656	7.00003e-07	3	-0.00836741	44303185	rs12630752	G	A	0.233456	24.6137
	22	0.00150771	5.1e-08	3	0.00821484	85158566	rs9837462	A	C	0.342977	29.6866
	23	0.00142959	8.60003e-07	3	-0.00703443	69043012	rs7433849	C	T	0.541426	24.2121
	24	0.00142892	1.89998e-07	3	0.00743656	118420088	rs2866121	A	C	0.491496	27.0848
	25	0.00145086	8.00018e-18	3	0.0124765	25110415	rs7619139	A	T	0.589193	73.949
	26	0.00317938	3.2e-06	3	0.014801	114733556	rs116493405	A	G	0.053837	21.6718
	27	0.0016695	2.30001e-06	3	-0.00788254	104375385	rs62258905	T	G	0.24193	22.2924
	28	0.00143029	2.39999e-08	4	0.00797933	63738189	rs13102393	G	C	0.499077	31.1231
	29	0.00186456	9.40005e-07	4	-0.00914338	46734901	rs9790574	T	C	0.180409	24.0469
	30	0.00143836	5.39995e-07	4	0.00720688	117921750	rs1946911	C	G	0.560517	25.1048
	31	0.0016068	4.60002e-06	4	-0.00736108	42170528	rs6824864	T	C	0.27244	20.9873
	32	0.00342902	3.89996e-06	4	-0.0158263	81664429	rs72866712	T	A	0.044971	21.3018
	33	0.00590554	4.30002e-06	4	-0.0271451	16887894	rs79199842	A	G	0.015259	21.1282
	34	0.00856157	8.70001e-07	4	-0.0421201	16432764	rs141446542	A	T	0.007236	24.203
	35	0.00529595	4.90004e-06	4	0.0242019	141986153	rs148140950	C	G	0.021108	20.8838
	36	0.00143565	2e-09	5	-0.00860795	87822672	rs2194027	A	T	0.484664	35.9501
	37	0.00145877	4e-06	5	-0.00672321	60754661	rs12517711	C	T	0.391336	21.2411
	38	0.00230735	1.09999e-06	5	0.0112495	149153043	rs13167468	C	T	0.108726	23.7705
	39	0.00330129	6.90001e-07	5	-0.0163859	56814463	rs58214669	T	C	0.049006	24.6361
	40	0.00150536	3.79997e-06	5	0.00695802	166408664	rs402360	C	T	0.363166	21.3643
	41	0.00182044	9.69996e-07	5	-0.00891755	164640976	rs6879110	C	A	0.190492	23.9959
	42	0.00181338	7.19996e-10	5	0.0111744	137717681	rs17460017	T	A	0.190124	37.9725
	43	0.00621759	3.79997e-06	6	0.0287545	32192217	rs16869875	T	C	0.013221	21.3878
	44	0.00155878	4.70002e-07	6	0.00785584	69197250	rs9342711	G	A	0.300663	25.3988
	45	0.00176637	8.99912e-13	6	-0.0126218	30737591	rs3095337	C	G	0.203909	51.0596
	46	0.00327126	6.59994e-08	6	-0.0176674	56474219	rs191948657	A	T	0.049748	29.1684
	47	0.00352774	2.19999e-08	6	-0.0197339	92348945	rs75248709	T	C	0.045947	31.2918
	48	0.00160303	2.39999e-06	6	-0.0075622	115510990	rs9387295	A	G	0.271351	22.2542
	49	0.00169411	1.29999e-09	6	-0.0102862	396321	rs12203592	T	C	0.219338	36.8659
	50	0.00142812	2.30001e-07	6	0.00738454	88098009	rs9359749	A	T	0.470375	26.7372
	51	0.00173299	4.30002e-07	6	0.00876271	19058692	rs9383456	G	A	0.784931	25.5672
	52	0.00153327	5.49997e-09	7	0.00894101	35215670	rs57221424	G	C	0.321733	34.0043
	53	0.00142901	1.40001e-06	7	0.00689776	10858638	rs6460754	C	T	0.539491	23.2993
	54	0.00146121	1.2e-06	7	-0.00708882	114184098	rs7458242	A	G	0.60185	23.5353
	55	0.00185732	1e-09	7	-0.0113438	77730153	rs62461186	C	A	0.179827	37.3028
	56	0.00156199	1.39991e-15	8	0.012474	64618026	rs790561	G	A	0.704134	63.7754
	57	0.00197644	4.39997e-08	8	-0.0108184	83061099	rs7821179	C	G	0.846577	29.961
	58	0.00144371	7.90005e-08	8	-0.0077534	4849150	rs2924716	G	T	0.511872	28.8418
	59	0.00153135	1.2e-07	8	0.00810469	35314837	rs2897290	T	C	0.405164	28.0106
	60	0.00193969	1.29999e-07	9	0.0102272	9061283	rs324499	A	T	0.838747	27.8001
	61	0.00150549	8.40001e-07	9	0.00741674	92178487	rs2183298	T	C	0.344853	24.2699
	62	0.00155902	5.60003e-07	9	-0.00780319	13755456	rs1011530	A	C	0.705244	25.0518
	63	0.00164475	5.39995e-07	9	-0.00824027	11709678	rs10960118	A	G	0.251631	25.1004
	64	0.00151342	1.40001e-09	9	-0.00916475	128645617	rs10819082	A	G	0.66734	36.6708
	65	0.00164183	1.7e-06	9	-0.00785693	75924896	rs7045800	C	T	0.745309	22.9006
	66	0.00154095	2.30001e-07	10	-0.00797655	118049333	rs75830063	G	T	0.311589	26.7948
	67	0.00216159	1.2e-06	10	0.010498	12159472	rs2658193	C	A	0.874574	23.5866
	68	0.00313514	5.1e-07	10	-0.0157406	596939	rs78706681	A	G	0.054483	25.2073
	69	0.00142831	4.20001e-06	10	-0.00656982	78602758	rs2395441	A	G	0.542016	21.1573
	70	0.00190253	3.69999e-07	10	0.00966783	103815495	rs67497633	A	G	0.168461	25.8222
	71	0.00159025	1.39991e-12	10	0.0112719	22037809	rs6482190	G	A	0.719408	50.2414
	72	0.00377612	4.39997e-07	10	0.0190804	80416410	rs146555011	T	C	0.037669	25.5318
	73	0.00142893	1.6e-07	11	-0.00748736	111340452	rs638089	T	C	0.518052	27.4558
	74	0.00256639	1.29999e-06	11	-0.0124247	43619977	rs61884825	A	G	0.084901	23.4382
	75	0.00600596	4e-06	11	-0.027696	56181053	rs140806757	C	T	0.014466	21.2651
	76	0.00143507	2.30001e-07	11	-0.00742291	11787253	rs11824377	G	A	0.561266	26.7547
	77	0.00154021	1.09999e-06	11	0.00750001	21433028	rs4923594	T	C	0.688064	23.7117
	78	0.00152909	2e-06	11	-0.00727017	134247895	rs11223775	T	C	0.340754	22.6059
	79	0.00163873	3.09999e-07	12	-0.00838643	98778360	rs4762485	T	C	0.257137	26.1901
	80	0.00153893	1.7e-07	12	-0.00804053	109862335	rs7970482	A	G	0.311354	27.2979
	81	0.00281969	4.60002e-07	12	0.014222	49899635	rs11609549	T	C	0.068831	25.44
	82	0.00180794	8.10009e-09	13	-0.0104258	54933682	rs1890012	G	T	0.19473	33.2544
	83	0.00213685	3.89996e-06	13	0.00986925	96928908	rs2149314	A	T	0.872676	21.3313
	84	0.00265516	4.20001e-06	13	-0.0122108	108709340	rs1004549	C	A	0.909769	21.1497
	85	0.00143788	1.2e-06	13	-0.00699101	48976738	rs59128343	T	C	0.56463	23.6392
	86	0.00153837	3.40001e-07	13	-0.00784897	59454139	rs56367474	T	C	0.313191	26.0317
	87	0.00215196	2.30001e-07	13	-0.0111258	82116469	rs9531213	G	C	0.12717	26.7296
	88	0.00317724	1.09999e-06	14	0.0154666	98327132	rs117443106	C	T	0.053075	23.6967
	89	0.00143932	3.79997e-06	14	-0.00665574	20586432	rs9323534	T	C	0.433467	21.3834
	90	0.00788164	1.79999e-06	14	0.037676	79203148	rs112179509	T	G	0.008359	22.8504
	91	0.0016123	6.4e-07	15	0.00802489	78191757	rs12910046	C	T	0.267434	24.7733
	92	0.00695158	3.40001e-06	15	-0.0322893	96274470	rs12324270	C	A	0.010666	21.5749
	93	0.00166573	2e-08	15	-0.00935	97011280	rs12908495	A	C	0.242533	31.5074
	94	0.00175987	1.29999e-07	15	0.0092934	35925895	rs71466817	T	C	0.211939	27.886
	95	0.00173916	2.30001e-07	16	0.00899063	82431542	rs1019957	G	C	0.221198	26.7239
	96	0.00159085	1.40001e-07	16	-0.00836985	19992996	rs1011939	A	G	0.715949	27.6806
	97	0.00158949	7.00003e-07	16	0.00788493	82609717	rs4782717	C	T	0.715916	24.6081
	98	0.00221314	4.49997e-06	16	-0.010151	30622942	rs112750937	C	G	0.126653	21.0377
	99	0.00142564	1e-08	16	0.00816444	31195279	rs1052352	T	C	0.52355	32.7968
	100	0.00182535	3.2e-06	16	0.00849987	75050068	rs76566997	A	G	0.191171	21.6835
	101	0.00170647	6.4e-07	17	-0.00849479	80061545	rs6502052	G	C	0.774669	24.7803
	102	0.0014749	4.79999e-08	17	-0.00805142	43854655	rs34186148	C	G	0.370054	29.8001
	103	0.00148959	1e-06	17	-0.00727899	2298974	rs2447090	G	A	0.361406	23.8785
	104	0.00254436	9.69996e-07	17	0.0124617	30577131	rs4381643	A	G	0.08652	23.9881
	105	0.00143722	4.49997e-07	17	-0.00725229	67423274	rs817555	A	G	0.455008	25.4625
	106	0.00142481	3.69999e-09	18	-0.00839985	38106410	rs4291983	A	C	0.517576	34.7558
	107	0.0020108	2.1e-06	18	0.00954611	1884329	rs2289322	T	G	0.147161	22.5379
	108	0.0016245	1.89998e-06	18	0.00774446	45170374	rs9959961	C	G	0.259723	22.7269
	109	0.00142547	1.40001e-06	18	0.00688056	24999015	rs6508486	A	G	0.467169	23.2986
	110	0.0023241	1.89998e-07	19	0.0120967	49279227	rs62132810	A	G	0.113144	27.0908
	111	0.00147959	5.39995e-07	20	0.00741461	62008975	rs6090392	T	G	0.372367	25.1126
	112	0.00526168	3.40001e-06	21	-0.0244394	23880499	rs149615912	T	C	0.019399	21.574
	113	0.00149904	1.79999e-06	21	-0.00715495	40713833	rs2776307	G	C	0.344712	22.7816
	114	0.00157797	2.99999e-08	21	0.0087404	19049865	rs8130508	A	G	0.289686	30.6805
Cereal intake	1	0.00455172	7.00003e-07	1	-0.0225802	228565208	rs55755045	T	C	0.040283	24.6095
	2	0.00178895	4.09996e-06	1	0.0082386	177308311	rs35640420	C	G	0.483027	21.2084
	3	0.00215579	4.49997e-07	1	0.0108758	197599030	rs10737693	C	T	0.781287	25.4512
	4	0.00193279	1.7e-09	1	0.0116473	44248272	rs12354267	C	T	0.309145	36.3144
	5	0.00589679	1e-06	1	0.0288423	27284913	rs79598313	T	C	0.023403	23.9236
	6	0.00306344	5.30005e-07	1	-0.0153599	99510445	rs56246631	A	G	0.093373	25.1395
	7	0.00321885	4.09996e-06	1	0.0148251	114628032	rs79725647	C	T	0.08632	21.2125
	8	0.00196427	5.39995e-07	1	0.00984441	225650626	rs10799311	A	G	0.708818	25.1174
	9	0.00181557	1e-06	1	0.00887171	240225383	rs6429176	G	A	0.593354	23.8774
	10	0.00181431	5.1e-07	1	-0.00911194	150635374	rs72702504	C	G	0.404574	25.223
	11	0.00178578	2.99999e-06	1	0.00833567	79382535	rs977915	T	C	0.523768	21.7883
	12	0.00236254	9.59997e-07	1	-0.0115739	32197257	rs3766823	A	G	0.171987	23.9993
	13	0.00179068	5.39995e-08	1	0.00973731	210606369	rs11119497	A	G	0.454723	29.5692
	14	0.00188546	1.29999e-07	1	-0.00996522	77775853	rs9439799	C	T	0.337131	27.9343
	15	0.0022053	1.7e-10	1	0.0140866	113097633	rs10857964	C	T	0.205117	40.8014
	16	0.00327322	6.80002e-08	1	0.017664	66530055	rs1500962	A	C	0.080983	29.1223
	17	0.00181425	1.89998e-06	1	-0.00864907	96467373	rs616243	T	C	0.407879	22.727
	18	0.00185097	9.29994e-08	1	0.00988328	150354276	rs834233	A	G	0.361396	28.5103
	19	0.0020189	1.79999e-09	1	-0.0121483	153797015	rs112780312	A	G	0.274969	36.2076
	20	0.00646336	1.2e-06	2	-0.03136	226966172	rs141612194	G	A	0.020752	23.5415
	21	0.00206041	2.70023e-11	2	-0.013728	60204427	rs6545770	T	A	0.748101	44.3921
	22	0.00198597	2.80001e-07	2	-0.0101948	79634004	rs1376619	T	A	0.278611	26.3518
	23	0.0017821	6.59994e-08	2	-0.00962671	146146452	rs34338764	T	A	0.480583	29.1803
	24	0.00183715	1.79999e-06	2	-0.00877134	22564293	rs2339515	T	G	0.380297	22.7951
	25	0.00179304	3.89996e-06	2	-0.00827572	183470617	rs10931025	T	C	0.439488	21.3025
	26	0.00184556	1.40001e-06	2	-0.00890958	162101261	rs11678980	A	G	0.461578	23.3054
	27	0.00201241	1.5e-08	2	0.0114	136608646	rs4988235	A	G	0.736893	32.0904
	28	0.00511457	5.80003e-07	2	-0.0255556	51273591	rs17515422	T	A	0.032851	24.9662
	29	0.0018609	2.1e-07	2	0.00965066	212587885	rs34227840	C	T	0.361331	26.8947
	30	0.00179982	2.59998e-06	2	-0.00845957	199497285	rs1455349	G	A	0.462608	22.0921
	31	0.00210367	4.09996e-06	2	-0.00968506	239059902	rs7588480	C	T	0.762765	21.1957
	32	0.00199799	2.19999e-07	2	-0.0103444	24451534	rs55860688	C	T	0.273956	26.8054
	33	0.00180474	1.59993e-11	2	-0.0121653	45189441	rs184643	A	G	0.56672	45.4375
	34	0.00188628	6.69993e-07	2	0.00937718	2294426	rs10190125	A	G	0.349724	24.7133
	35	0.00687931	3.50002e-07	2	0.0350638	65781598	rs62139606	C	T	0.017218	25.9792
	36	0.00190724	2.5e-06	2	0.00898671	171635393	rs9973711	T	C	0.324272	22.2018
	37	0.00178601	4.60002e-06	2	0.00818009	215405743	rs7580517	A	T	0.517063	20.9771
	38	0.00185123	3.29997e-06	2	-0.00861254	35035364	rs396370	T	C	0.384115	21.6441
	39	0.00180194	7.90005e-08	2	0.00967425	35436262	rs9308964	T	C	0.564909	28.8239
	40	0.00294048	4e-06	3	-0.0135645	155744689	rs9866512	C	T	0.102055	21.2799
	41	0.00181499	9.70063e-21	3	-0.016951	25110415	rs7619139	A	T	0.588533	87.2248
	42	0.00209243	2.69998e-06	3	0.00981375	165903730	rs17662627	C	G	0.241635	21.9971
	43	0.00180031	2.99985e-11	3	0.0119674	141140968	rs9846396	T	C	0.441556	44.1879
	44	0.00186455	2.59998e-06	3	-0.00875691	81888255	rs2873054	C	A	0.352902	22.0573
	45	0.00185163	9.49992e-07	3	-0.00907693	190525380	rs9870005	G	A	0.362088	24.0308
	46	0.00184665	1.2e-08	3	0.0105252	35775115	rs67723420	A	T	0.376335	32.4855
	47	0.00182114	2.59998e-06	3	0.00856457	94075026	rs13066686	A	C	0.406224	22.1168
	48	0.00233912	1.79999e-06	3	0.0111796	50420554	rs2236950	A	C	0.175879	22.8426
	49	0.00419623	9.59997e-07	3	0.0205644	108311784	rs11922147	C	T	0.048682	24.0166
	50	0.00204865	9.29994e-07	4	0.0100523	57794660	rs2412770	T	C	0.252649	24.0765
	51	0.00190863	1.09999e-06	4	-0.00930843	140892872	rs1397440	C	T	0.674595	23.7852
	52	0.00181501	2.1e-10	4	-0.0115334	93465297	rs11097340	T	C	0.399592	40.3789
	53	0.00178368	3.50002e-07	4	-0.00908971	28208849	rs7656184	G	A	0.507466	25.9695
	54	0.00248167	2.59998e-07	4	-0.0127821	77128253	rs72655538	C	G	0.153007	26.5286
	55	0.00204248	8.50002e-07	4	-0.0100572	42120509	rs2880666	G	A	0.260127	24.2458
	56	0.00183426	5.00035e-12	4	-0.0126647	39414993	rs11940694	G	A	0.604068	47.6723
	57	0.00207131	2.99999e-08	4	-0.0114779	123009766	rs3115230	A	C	0.752001	30.7067
	58	0.00196396	4.20001e-07	4	0.00993403	102346073	rs2433300	T	C	0.711055	25.5849
	59	0.00375776	4.30002e-06	5	-0.0172683	149797863	rs2569098	C	T	0.060942	21.1173
	60	0.00322812	1.89998e-08	5	-0.0181581	59650336	rs79642906	A	G	0.083314	31.6402
	61	0.00555086	4.70002e-06	5	-0.025416	12655634	rs73043802	A	G	0.026448	20.9649
	62	0.00187295	2.39999e-07	5	0.00966731	122335174	rs62377431	C	T	0.358464	26.6414
	63	0.00911703	2.99999e-06	5	0.0425586	12715834	rs138306181	T	C	0.01099	21.7904
	64	0.00289378	4.49987e-12	5	0.0200293	87469663	rs10057775	C	T	0.893563	47.907
	65	0.00219899	7.19996e-07	5	-0.0108967	49900904	rs72753733	G	A	0.216557	24.5551
	66	0.00235837	9.29994e-08	5	0.0125954	45119647	rs12523398	A	T	0.174463	28.5232
	67	0.00236484	4.60002e-07	5	-0.0119211	166674933	rs1158065	A	C	0.171573	25.4113
	68	0.00299285	4.09996e-06	5	0.0137916	137763798	rs17599026	T	C	0.098076	21.2353
	69	0.00178744	1.7e-06	5	-0.00854971	106901629	rs164972	T	A	0.478244	22.879
	70	0.00181017	3.79997e-10	6	-0.0113368	125170409	rs1853931	A	G	0.531294	39.223
	71	0.00180119	1e-07	6	-0.00958278	9261654	rs9366380	G	C	0.556442	28.3049
	72	0.00185413	6.29999e-08	6	-0.0100303	116312893	rs9488822	T	A	0.36808	29.2648
	73	0.00178933	3.09999e-08	6	0.00990084	50789176	rs2817377	A	G	0.537948	30.6169
	74	0.00210976	7.59976e-11	6	0.0137325	19721681	rs6918737	A	T	0.234488	42.3673
	75	0.00462115	1.5e-07	6	0.0242871	142855375	rs78970535	A	C	0.042195	27.6216
	76	0.00191141	2.1e-07	6	-0.00991553	30467120	rs56393452	A	C	0.603263	26.9105
	77	0.00179017	2.99999e-06	6	0.00836595	70121861	rs9354833	C	T	0.544005	21.8394
	78	0.00179165	1.29987e-22	6	0.0175265	98310484	rs9374896	T	C	0.466274	95.6934
	79	0.00306132	5.99998e-07	6	-0.0152819	88197928	rs75775827	A	G	0.093684	24.9193
	80	0.00210238	5.30029e-18	6	0.0181793	51258579	rs2504706	C	T	0.234682	74.7704
	81	0.00201719	5.30005e-08	6	-0.0109747	129439669	rs2494936	T	A	0.732552	29.5999
	82	0.00178947	4.09996e-06	7	-0.00824277	117505487	rs7796203	A	G	0.543372	21.2176
	83	0.0026602	1.6e-10	7	0.0170117	73025975	rs13234131	G	A	0.128369	40.8945
	84	0.00179111	1.89998e-07	7	0.00932655	115104563	rs4730682	C	T	0.493001	27.1141
	85	0.00353669	4.70002e-06	7	-0.016184	91479659	rs17732534	G	T	0.07264	20.94
	86	0.00326884	1.40001e-06	7	0.0157564	102102343	rs11764446	C	T	0.918863	23.234
	87	0.00179265	2.1e-06	7	-0.00851048	78120735	rs10260232	T	C	0.504308	22.538
	88	0.00225709	1.7e-08	7	0.0127309	1989976	rs62442924	T	C	0.194276	31.814
	89	0.00184697	3.40001e-09	7	-0.0109143	17284577	rs4410790	C	T	0.630668	34.9197
	90	0.00207107	4.70002e-07	7	0.0104352	133770621	rs62462533	A	G	0.245666	25.3869
	91	0.00195749	3.09999e-06	8	-0.0091346	91881334	rs1604918	G	T	0.296206	21.776
	92	0.00194488	5.30005e-08	8	0.0105809	30852826	rs2725370	C	T	0.696241	29.5977
	93	0.00210523	9.90011e-10	8	-0.0128656	64391730	rs4739095	A	G	0.765732	37.3473
	94	0.00178895	2e-06	8	-0.00850525	31169385	rs11780710	T	G	0.511341	22.6035
	95	0.00205271	7.39997e-08	8	0.0110473	57387368	rs2582404	T	C	0.745216	28.9638
	96	0.0018288	2.1e-08	8	0.0102465	76758514	rs2927238	G	T	0.613181	31.3918
	97	0.00183959	1.2e-06	8	-0.0089447	143626485	rs13265333	C	G	0.39821	23.6422
	98	0.00182281	2.1e-06	8	-0.00865465	104365623	rs844137	T	C	0.450385	22.5431
	99	0.00179164	6.69993e-07	8	-0.00890407	116521566	rs10093834	A	T	0.546712	24.6987
	100	0.0030947	7.79992e-09	8	0.0178679	9183358	rs9987289	G	A	0.908767	33.3356
	101	0.00502613	5.19996e-07	9	0.0252283	35742002	rs186852039	T	C	0.03239	25.1945
	102	0.00197163	2.59998e-06	9	0.00926488	110038538	rs2005143	C	T	0.287579	22.0814
	103	0.00205256	1.29999e-06	9	-0.00992917	15328258	rs1215171	C	G	0.254526	23.4009
	104	0.00196591	6.1e-07	9	0.00980587	28974908	rs10812904	G	A	0.711327	24.8796
	105	0.00223306	1.5e-06	9	0.0107379	134910165	rs4526484	C	A	0.797994	23.1226
	106	0.00190573	9.79941e-11	9	-0.0123289	86752641	rs2799849	T	C	0.678123	41.8527
	107	0.00252002	1.09999e-10	9	-0.0162685	128528978	rs7040561	A	T	0.850635	41.6759
	108	0.00178216	3.79997e-06	9	0.00823631	86549939	rs10124390	A	C	0.505606	21.3585
	109	0.00191155	1.29999e-07	9	-0.0100854	136149500	rs529565	C	T	0.317956	27.8364
	110	0.00516233	4.30002e-06	9	0.0237396	9840211	rs10122671	T	C	0.031145	21.1472
	111	0.00186529	1.09999e-07	9	0.00989008	11018582	rs10809287	T	C	0.64428	28.1129
	112	0.001944	9.59997e-07	10	0.0095246	102626510	rs61873510	T	G	0.327992	24.0049
	113	0.00183094	2.30001e-06	10	0.0086553	107777742	rs4917456	G	A	0.559476	22.3467
	114	0.00181668	2.1e-06	10	0.00861057	13533053	rs11258417	T	C	0.403267	22.4649
	115	0.0018367	8.79995e-07	10	0.00903106	131678286	rs10829656	G	C	0.624084	24.1768
	116	0.00322908	5.49997e-07	10	0.0161693	2291059	rs12414768	G	A	0.083638	25.074
	117	0.0020089	2.69998e-07	10	0.0103258	75524759	rs12413039	G	C	0.267667	26.4198
	118	0.00316984	4.39997e-06	10	-0.0145591	10203159	rs149604870	T	C	0.088371	21.0956
	119	0.00237612	1e-07	10	-0.0126398	32616346	rs78959390	T	C	0.169291	28.2971
	120	0.00685058	1.2e-06	10	0.0332118	114890672	rs141407081	T	C	0.018798	23.5033
	121	0.00193366	1.5e-09	11	0.0116885	28742220	rs491711	C	A	0.311975	36.5389
	122	0.00179076	1.5e-09	11	-0.0108269	121553314	rs627185	G	C	0.544427	36.5537
	123	0.001802	1.89998e-06	11	-0.0085937	99337450	rs2656195	G	T	0.56683	22.7431
	124	0.00228248	2.5e-06	11	-0.0107522	33887542	rs4007	A	T	0.192504	22.1911
	125	0.00179687	2e-09	11	0.0107836	40966859	rs10837531	G	C	0.455002	36.0157
	126	0.00316728	1.40001e-07	11	-0.0166643	99213171	rs76187305	G	T	0.088524	27.6821
	127	0.00222868	7.90005e-07	11	-0.0110058	132275295	rs2212484	T	G	0.202532	24.3863
	128	0.00245669	1.29999e-09	11	-0.0149019	77916279	rs2450126	G	A	0.156746	36.7943
	129	0.00261324	4.79999e-06	11	0.0119462	63883985	rs614397	C	T	0.86577	20.8977
	130	0.00186325	2.30001e-09	11	0.0111343	46210773	rs11038810	G	A	0.644091	35.7093
	131	0.00179386	1.2e-06	12	-0.00871276	122972252	rs4758657	C	G	0.553204	23.5902
	132	0.00182687	2.5e-06	12	0.00859907	129472847	rs6486751	G	A	0.60377	22.1557
	133	0.00210708	2.59998e-06	12	-0.00990266	99656023	rs11109785	T	A	0.243863	22.0872
	134	0.00195616	2.5e-07	12	0.0100875	107966276	rs11113399	C	T	0.292968	26.5923
	135	0.00179131	2.80001e-06	12	0.00839255	24005101	rs7306606	T	C	0.527025	21.9505
	136	0.00248867	1.40001e-06	12	0.0119942	63545680	rs3021529	A	G	0.154243	23.2277
	137	0.00190303	4e-06	12	0.00877599	74886325	rs10879791	T	C	0.333405	21.2666
	138	0.00199609	4.49997e-07	12	0.0100773	122234574	rs1060104	G	C	0.722788	25.4874
	139	0.00186389	4.49997e-06	13	-0.00854805	63551758	rs2875243	T	G	0.355517	21.0325
	140	0.00249126	6.80002e-07	13	0.0123709	111963037	rs7999064	G	A	0.849495	24.6583
	141	0.00216042	1.89998e-07	13	0.0112457	28088100	rs9319377	C	A	0.21792	27.0953
	142	0.00189534	3.79997e-06	13	-0.0087637	34364905	rs7330712	T	C	0.335122	21.3796
	143	0.00303885	6.59994e-07	13	0.0151081	45361752	rs9316106	G	A	0.095698	24.7172
	144	0.00195787	3.79997e-06	13	-0.00904575	57672931	rs9569600	G	A	0.296716	21.3461
	145	0.00179007	4e-06	14	-0.00825378	98818823	rs12887676	C	T	0.517836	21.26
	146	0.00565498	3.59998e-07	14	0.0287694	77549578	rs117419440	C	G	0.027306	25.882
	147	0.00183143	4.30002e-07	14	-0.0092555	101005236	rs12892571	G	A	0.389656	25.5398
	148	0.0018253	1.89998e-06	14	-0.00868893	30122409	rs17115145	T	C	0.401301	22.6601
	149	0.00202189	4.49987e-15	15	-0.0158518	75027880	rs2472297	T	C	0.261458	61.4667
	150	0.00218295	1.40001e-07	15	0.011507	95241413	rs34234069	T	C	0.211983	27.7866
	151	0.00992364	3.29997e-06	15	-0.0461749	37450983	rs143747365	G	A	0.010287	21.6505
	152	0.00204022	3.09999e-06	15	0.00951594	78001011	rs62009152	C	T	0.257472	21.7544
	153	0.00205362	1.09999e-06	16	0.0100125	85335735	rs2968426	C	G	0.745292	23.7708
	154	0.00182752	6.19998e-07	16	-0.0091072	72214276	rs11643192	A	C	0.389605	24.8338
	155	0.0018399	1.2e-07	16	0.0097362	54030749	rs1966434	A	G	0.388497	28.002
	156	0.00207762	1e-06	16	0.0101454	10003192	rs2008342	C	A	0.258234	23.8454
	157	0.00187882	1.7e-06	16	0.0089984	70978362	rs2456141	A	G	0.651026	22.9381
	158	0.00181843	2.30001e-09	16	0.0108629	73912588	rs1104608	C	G	0.426239	35.6859
	159	0.00247848	1.2e-08	17	-0.0141222	27382061	rs68136852	A	C	0.152389	32.4662
	160	0.00181689	1.6e-06	17	0.00872523	79972424	rs6502045	C	T	0.583889	23.0619
	161	0.00213233	2e-07	17	-0.0110802	4800304	rs2302316	A	G	0.231759	27.0013
	162	0.00241652	2.19999e-06	17	-0.011431	42353708	rs62081186	A	C	0.165967	22.3762
	163	0.00310735	4.70002e-06	17	-0.0142277	64224955	rs8178823	C	A	0.094573	20.9646
	164	0.00179925	9.49992e-09	17	-0.0103258	38125856	rs3859193	A	T	0.470074	32.9354
	165	0.0018395	6.80002e-07	18	-0.00913616	31636536	rs62097852	T	C	0.377111	24.6675
	166	0.0019805	5.1e-07	18	-0.00994454	55868948	rs4941367	G	A	0.283645	25.2126
	167	0.00254108	3.19963e-22	18	-0.0246368	1839564	rs8097544	G	A	0.145206	94.0005
	168	0.001805	6.90001e-07	18	0.00895782	50026142	rs6508144	G	C	0.568243	24.6291
	169	0.00207585	1.5e-06	18	0.00999888	42669425	rs11876432	G	C	0.246393	23.2011
	170	0.00190373	2.1e-07	18	0.00988102	57882787	rs489693	A	C	0.324121	26.9396
	171	0.0018093	4.30002e-06	18	0.00831321	74167077	rs678870	G	A	0.569493	21.1113
	172	0.00194889	4.49997e-09	18	0.0114312	6407483	rs4797242	A	C	0.297207	34.4038
	173	0.00228744	1.2e-08	19	-0.0130354	31211647	rs6510177	C	T	0.805589	32.4749
	174	0.00363312	1.09999e-09	19	0.0221411	42752078	rs78854891	C	T	0.065728	37.1396
	175	0.00279947	1.09999e-08	19	0.0160114	18818335	rs11670024	G	A	0.115508	32.7118
	176	0.00264746	1.09999e-06	19	0.0128909	18476711	rs3195944	G	A	0.136548	23.7086
	177	0.00188134	4.79999e-06	19	0.00860103	5353576	rs8111216	A	C	0.377314	20.9009
	178	0.00184331	3.90032e-29	19	-0.0206515	49259529	rs838133	G	A	0.549201	125.518
	179	0.00227695	2.70023e-15	19	0.0180024	45422846	rs56131196	A	G	0.188724	62.5103
	180	0.0018358	2.19999e-07	20	0.0095059	43455745	rs2903760	T	C	0.379501	26.8123
	181	0.00210401	4.30002e-06	20	0.0096676	12897812	rs17811999	T	A	0.234153	21.1125
	182	0.00180776	2.1e-06	20	-0.00857655	62911229	rs6062362	G	A	0.437698	22.5083
	183	0.00178222	2.69998e-07	20	-0.00916706	32955423	rs6087577	G	A	0.508353	26.4567
	184	0.00183382	3.59998e-06	21	0.00849884	42016014	rs2205137	G	A	0.610092	21.4785
	185	0.00292421	4.09996e-06	21	-0.0134696	47767295	rs75756987	C	G	0.103818	21.2173
	186	0.00436466	2.5e-07	22	0.0224967	20209974	rs117477397	T	G	0.045232	26.5665
	187	0.00322434	2.80001e-06	22	0.015109	32595919	rs117753937	T	C	0.083717	21.9577
	188	0.00212796	1e-07	22	0.0113312	28174969	rs1297594	C	G	0.76099	28.3546

## Sheet: Table S5A
The Instrumental variable(IVs) of Efferocytosis.
Chr	Position	SNP	EA	NEA	Beta	P value	SE	N	EAF	Proteins	F statistic
chr17	31794082	rs28509314	A	G	0.0797	6.755e-10	0.012914	35352	0.11539	AXL	38.0886
chr17	34075131	rs11658161	G	A	-0.0809	2.251e-10	0.012754	35359	0.1198	AXL	40.235
chr17	34174081	rs2079663	G	A	-0.0614	1.093e-10	0.009514	35360	0.259	AXL	41.6496
chr17	34196278	rs75161959	T	C	-0.1541	8.701e-9	0.02678	35362	0.02545	AXL	33.1119
chr17	34254233	rs2857655	A	T	0.1453	5.344e-16	0.017931	35361	0.05559	AXL	65.6632
chr17	34299488	rs8081356	T	C	0.0621	1.67e-13	0.008423	35361	0.38762	AXL	54.3563
chr17	34305359	rs11652256	A	G	-0.1607	1.396e-10	0.025045	35361	0.02724	AXL	41.1708
chr17	34388631	rs141044460	T	C	-0.1324	1.529e-9	0.021916	35361	0.03617	AXL	36.4967
chr17	34406135	rs149408900	A	G	-0.1821	1.247e-9	0.02998	35361	0.01932	AXL	36.8941
chr17	34451640	rs1030603	T	C	-0.1271	1.527e-10	0.019851	35359	0.046	AXL	40.9946
chr17	34456968	rs295066	A	C	-0.061	6.366e-9	0.010505	35358	0.19413	AXL	33.7184
chr17	34460183	rs115033786	G	A	-0.2928	2.07e-11	0.043695	35357	0.00933	AXL	44.9033
chr17	34464955	rs1437220	C	T	-0.1241	1.038e-8	0.021679	35357	0.03787	AXL	32.7691
chr17	34477434	rs719744	C	G	0.0535	7.747e-10	0.008699	35357	0.34036	AXL	37.8241
chr17	34485656	rs295097	T	C	-0.2419	2.449e-21	0.025506	35357	0.02712	AXL	89.9471
chr17	34492345	rs72829249	A	G	0.104	4.268e-8	0.01898	35357	0.04843	AXL	30.0244
chr17	34559913	rs143728110	T	G	-0.3483	1.706e-22	0.035694	35359	0.01399	AXL	95.2174
chr17	34596791	rs2338967	G	T	-0.0652	6.387e-15	0.008363	35356	0.41472	AXL	60.7814
chr17	34644982	rs1860277	C	T	-0.1308	1.385e-21	0.013706	35351	0.10023	AXL	91.0739
chr17	34651406	rs12952924	T	A	0.0804	1.048e-8	0.014049	35353	0.09704	AXL	32.7508
chr17	34660867	rs373906019	T	C	-0.5485	4.524e-12	0.079266	35351	0.00296	AXL	47.8828
chr17	34670852	rs117675047	T	C	-0.2873	7.175e-12	0.041916	35359	0.00969	AXL	46.9798
chr17	34673501	rs7504004	C	T	0.0888	1.407e-12	0.012536	35359	0.12457	AXL	50.1774
chr17	34719854	rs79768914	T	G	-0.1428	3.185e-11	0.021513	35358	0.03916	AXL	44.061
chr17	34842900	rs142179867	A	C	-0.1822	5.742e-12	0.02646	35359	0.02495	AXL	47.4151
chr17	35173190	rs1825063	G	A	0.0699	1.75e-15	0.008784	35358	0.33421	AXL	63.3242
chr17	35253142	rs9898386	A	G	-0.2752	2.435e-12	0.039275	35356	0.01078	AXL	49.0981
chr17	35291725	rs72825924	A	G	-0.0974	1.175e-17	0.011385	35354	0.15762	AXL	73.19
chr17	35308621	rs151173584	T	A	-0.5892	3.578e-13	0.081038	35354	0.00269	AXL	52.8625
chr17	35309763	rs148885210	A	G	0.1433	4.042e-9	0.024361	35354	0.02983	AXL	34.6021
chr17	35350476	rs1047268	G	A	0.1047	8.763e-9	0.018199	35355	0.053	AXL	33.0977
chr17	35353488	rs112159604	T	G	0.1958	3.223e-11	0.029506	35355	0.01969	AXL	44.0357
chr17	35431658	rs1081735	C	G	0.0697	1.955e-15	0.008774	35355	0.32969	AXL	63.1059
chr17	35437731	rs75604467	T	A	-0.2573	2.25e-20	0.027817	35355	0.02268	AXL	85.5577
chr17	35452945	rs143719578	G	T	-0.1733	2.604e-12	0.024766	35355	0.02858	AXL	48.965
chr17	35459772	rs72825988	A	G	-0.2391	5.698e-9	0.041044	35355	0.01039	AXL	33.9359
chr17	35496079	rs117307642	T	C	0.1114	3.098e-17	0.013195	35351	0.11234	AXL	71.2774
chr17	35498044	rs56262947	AAGTCACAGAGCGGCCGCCCAGAGCGGC	GAGTCACAGAGCGGCCGCCCAGAGCGGC	-0.1997	1.623e-18	0.022743	35349	0.03357	AXL	77.1011
chr17	35498126	rs145295470	T	C	-0.2574	3.079e-11	0.038749	35349	0.01168	AXL	44.1262
chr17	35554209	rs116654184	A	C	-0.1877	4.396e-9	0.031984	35357	0.01775	AXL	34.44
chr17	35556493	rs117517474	C	T	-0.2306	8.626e-9	0.040064	35358	0.01071	AXL	33.1291
chr17	35575265	rs1046321	CCCCCCCCAG	TCCCCCCCAG	0.0523	2.814e-10	0.00829	35359	0.48499	AXL	39.801
chr17	35646643	rs11870475	C	T	0.1602	2.029e-11	0.023896	35360	0.03225	AXL	44.9443
chr17	35649914	rs117619352	A	G	-0.2419	2.64e-10	0.038284	35360	0.01211	AXL	39.9243
chr17	35707893	rs140950972	G	C	-0.1393	5.0189999999999997e-11	0.021201	35360	0.04064	AXL	43.1707
chr17	35764321	rs145033564	C	G	0.1537	3.245e-12	0.022062	35356	0.03752	AXL	48.5353
chr17	35783975	rs62078170	G	T	0.0834	1.855e-10	0.013087	35356	0.11053	AXL	40.6118
chr17	35787968	rs76259166	A	G	-0.1193	9.404e-19	0.013492	35356	0.10316	AXL	78.1859
chr17	35798827	rs113119027	T	C	-0.1368	4.1920000000000004e-09	0.023279	35356	0.03323	AXL	34.5337
chr17	35833027	rs112903425	T	C	-0.215	2.816e-11	0.032302	35358	0.01802	AXL	44.3015
chr17	35834855	rs141462616	A	C	0.2184	1.688e-8	0.038715	35358	0.01152	AXL	31.8234
chr17	35880482	rs1800825	G	A	0.2259	1.544e-22	0.023126	35358	0.03231	AXL	95.4182
chr17	35911590	rs56125084	C	T	0.1534	3.807e-8	0.027893	35358	0.02337	AXL	30.2455
chr17	35943578	rs117265188	T	C	0.1023	1.741e-8	0.018151	35355	0.0561	AXL	31.7651
chr17	35953251	rs12940509	A	G	0.0556	3.199e-11	0.008377	35350	0.44565	AXL	44.0527
chr17	35959741	rs2526333	T	C	0.0884	1.267e-13	0.011931	35354	0.13947	AXL	54.8973
chr17	35959906	rs113132408	T	C	-0.2928	2.621e-16	0.035753	35354	0.01368	AXL	67.0683
chr17	35965750	rs74691421	C	T	-0.1942	2.322e-15	0.024512	35352	0.02937	AXL	62.7684
chr17	35965836	rs145146434	A	G	-0.1628	2.481e-12	0.023243	35352	0.03127	AXL	49.0596
chr17	35983454	rs71381488	C	T	-0.1028	5.574e-18	0.011897	35353	0.14202	AXL	74.664
chr17	35984351	rs16971802	C	T	0.2085	2.705e-28	0.018901	35355	0.05008	AXL	121.687
chr17	35990393	rs2051847	G	A	-0.0548	7.149e-9	0.009469	35356	0.25507	AXL	33.4929
chr17	35994252	rs78949257	T	C	-0.1881	2.159e-16	0.022903	35357	0.0322	AXL	67.4517
chr17	36026955	rs12951688	G	A	-0.0846	8.322e-24	0.00841	35354	0.42478	AXL	101.193
chr17	36030108	rs854666	G	A	0.1059	4.133e-23	0.010696	35357	0.182	AXL	98.0278
chr17	36036557	rs56121841	G	T	0.0928	7.53e-22	0.00966	35358	0.23905	AXL	92.2872
chr17	36041115	rs146211397	TGATGATGATGATGATGATGATGATGATGATGATGA	TGATGATGATGATGATGATGATGATGATGATGATGATAT	-0.1958	8.353e-30	0.017267	35355	0.06091	AXL	128.585
chr17	36050714	rs145550637	A	G	0.2797	3.544e-10	0.044589	35358	0.00889	AXL	39.3486
chr17	36065936	rs2735835	A	G	0.0891	7.358e-27	0.008304	35357	0.44576	AXL	115.128
chr17	36069442	rs72831789	A	T	-0.2049	7.593e-64	0.012146	35359	0.13424	AXL	284.589
chr17	36078554	rs189751325	A	G	0.2021	1.135e-8	0.035399	35357	0.01437	AXL	32.595
chr17	36083801	rs1620728	C	G	0.1844	2.504e-85	0.00942	35356	0.29159	AXL	383.195
chr17	36096821	rs113121180	G	C	-0.215	1.37e-69	0.012193	35357	0.1311	AXL	310.925
chr17	36111360	rs117847081	C	A	-0.3306	1.569e-31	0.028299	35356	0.02267	AXL	136.478
chr17	36118192	rs8069750	T	G	0.07	2.341e-15	0.008836	35354	0.38875	AXL	62.7603
chr17	36121125	rs4796158	A	G	-0.0597	1.043e-11	0.008779	35354	0.36962	AXL	46.2443
chr17	36121235	rs12452580	G	A	-0.4256	1.654e-19	0.047111	35356	0.0074400000000000004	AXL	81.6129
chr17	36127234	rs117138687	A	G	0.1371	2.764e-8	0.024677	35356	0.02847	AXL	30.8667
chr17	36129682	rs4796163	G	C	0.079	6.226e-20	0.008643	35355	0.40318	AXL	83.5459
chr17	36134779	rs138916930	C	T	0.2206	1.918e-21	0.023198	35356	0.03288	AXL	90.4295
chr17	36142694	rs1974502	T	C	-0.0738	4.573e-14	0.009783	35355	0.23311	AXL	56.9074
chr17	36142801	rs34979007	ACCCGCCACCACGCCCGGCTAATTTTTTTTTTGT	ACCCGCCACCCAGCCCGGCTAATTTTTTTTTTGT	0.1811	9.91e-39	0.013914	35355	0.09781	AXL	169.408
chr17	36142948	rs1974503	C	T	-0.0794	2.933e-20	0.00861	35353	0.42718	AXL	85.0422
chr17	36150487	rs1986242	A	G	0.3343	0	0.007018	35354	0.41136	AXL	2269.06
chr17	36157294	rs62078177	G	T	0.1255	2.751e-18	0.01439	35355	0.09368	AXL	76.0617
chr17	36159060	rs149370547	C	G	-0.5615	4.811e-122	0.023901	35355	0.03125	AXL	551.909
chr17	36164319	rs199877637	T	C	-0.1473	1.341e-40	0.011041	35355	0.18655	AXL	177.987
chr17	36182087	rs4796184	G	T	-0.0854	2.433e-12	0.012188	35355	0.14267	AXL	49.0965
chr17	36188577	rs62078202	A	G	0.1233	9.447e-29	0.011083	35352	0.17973	AXL	123.769
chr17	36201410	rs1848698	G	A	0.3701	8.393e-286	0.010244	35355	0.19586	AXL	1305.27
chr17	36207567	rs142542198	T	C	0.3787	4.247e-303	0.010177	35355	0.19698	AXL	1384.69
chr17	36207871	rs75691627	A	G	0.3424	7.429e-251	0.010122	35356	0.20989	AXL	1144.29
chr17	36213267	rs35968316	G	A	0.1574	4.907e-21	0.016725	35356	0.06228	AXL	88.5681
chr17	36239094	rs79465277	T	C	0.496	4.867e-82	0.025852	35357	0.02528	AXL	368.108
chr17	36392608	rs2625645	C	T	-0.4721	2.374e-210	0.015253	35359	0.08307	AXL	957.982
chr17	36398088	rs2661238	T	C	0.296	4.286e-11	0.04489	35359	0.00872	AXL	43.4795
chr17	36444207	rs77846814	T	C	-0.6279	1.446e-115	0.027479	35360	0.02253	AXL	522.131
chr17	36467153	rs113308217	C	T	-0.5422	7.425e-108	0.024577	35360	0.02784	AXL	486.7
chr17	36473009	rs28856610	T	C	-0.4023	1.623e-81	0.021037	35360	0.04064	AXL	365.706
chr17	36475373	rs55703408	C	T	-0.2175	1.747e-151	0.008296	35358	0.43424	AXL	687.355
chr17	36503271	rs79134714	T	C	0.158	1.549e-10	0.024686	35367	0.02939	AXL	40.965
chr17	36518076	rs117869551	A	G	0.1356	4.422e-13	0.018724	35367	0.051	AXL	52.4472
chr17	36537477	rs72818370	G	A	-0.5039	4.638e-66	0.029352	35366	0.02073	AXL	294.723
chr17	36546100	rs79010839	C	T	-0.1389	2.038e-24	0.013621	35367	0.10149	AXL	103.989
chr17	36550305	rs200496801	TCA	T	0.0824	6.76e-9	0.014215	35367	0.09373	AXL	33.6017
chr17	36552200	rs8081458	C	A	0.2163	1.218e-36	0.017108	35367	0.06217	AXL	159.851
chr17	36561131	rs117010890	CTTCTTTTTTTG	TTTCTTTTTTTG	0.2112	4.962e-28	0.019241	35367	0.04923	AXL	120.485
chr17	36567014	rs199712308	TA	T	0.2444	1.788e-58	0.015159	35367	0.07847	AXL	259.933
chr17	36577650	rs36088009	T	C	0.1221	1.044e-10	0.0189	35366	0.05058	AXL	41.7357
chr17	36588784	rs17692864	C	T	-0.3469	1.692e-75	0.018867	35367	0.05048	AXL	338.067
chr17	36618251	rs9330240	T	C	-0.4399	2.545e-146	0.017077	35366	0.0631	AXL	663.567
chr17	36630182	rs975577	A	G	-0.143	1.261e-59	0.008781	35362	0.33202	AXL	265.206
chr17	36634959	rs111887239	T	C	-0.447	6.941e-82	0.023321	35364	0.03194	AXL	367.384
chr17	36636746	rs757010	T	C	-0.0781	2.584e-8	0.014028	35364	0.0965	AXL	30.9963
chr17	36651869	rs368000699	TGTGTGTGTGTGTGTGTGTGTGTGTGTGTGAGAGA	TGTGTGTGTGTGTGTGTGTGTGTGTGTGTGAGAGAGA	0.1298	5.557e-9	0.022266	35355	0.03823	AXL	33.9833
chr17	36657926	rs4796235	A	G	0.07	4.405e-17	0.0083320000000000009	35353	0.46286	AXL	70.5826
chr17	36659522	rs60775791	C	T	0.1219	2.482e-20	0.013194000000000001	35358	0.11143	AXL	85.36
chr17	36678112	rs12951705	C	T	0.0678	5.112e-14	0.009005	35358	0.29848	AXL	56.6881
chr17	36699296	rs150227853	T	C	-0.3102	5.21e-19	0.034824	35368	0.01406	AXL	79.3462
chr17	36717112	rs143515858	T	C	0.1471	1.104e-10	0.022799	35368	0.03403	AXL	41.6288
chr17	36770888	rs368885197	TTCCCCTTCCCCTTCCCCTTCA	TTCCCCTTCCCCTTCA	-0.3717	3.083e-12	0.053299	35368	0.00643	AXL	48.6348
chr17	36804071	rs295850	A	T	0.0591	2.097e-11	0.008822	35368	0.33441	AXL	44.8788
chr17	36827560	rs77029858	C	A	-0.1436	4.766e-17	0.017111	35368	0.06244	AXL	70.4301
chr17	36849682	rs7359544	A	G	-0.1923	9.992e-13	0.026968	35365	0.02432	AXL	50.8465
chr17	36849999	rs35784476	T	C	0.0961	4.06e-10	0.015372	35365	0.08098	AXL	39.0828
chr17	36857786	rs76376209	T	C	0.0841	1.209e-11	0.012406	35367	0.12668	AXL	45.9545
chr17	36859404	rs904084	G	C	0.058	4.499e-10	0.009301	35367	0.26595	AXL	38.8863
chr17	36892888	rs8082436	G	A	0.068	6.223e-15	0.008719	35364	0.34901	AXL	60.8253
chr17	36899726	rs1874583	C	G	-0.0584	2.744e-9	0.009821	35366	0.22682	AXL	35.3602
chr17	36913357	rs140379398	A	G	-0.367	4.877e-30	0.032231	35363	0.01646	AXL	129.654
chr17	36914661	rs112305145	A	T	-0.1682	1.795e-8	0.029872	35363	0.01988	AXL	31.7047
chr17	36925213	rs150429808	G	C	-0.2251	1.679e-23	0.022532	35361	0.03478	AXL	99.8048
chr17	36931068	rs113016364	A	G	0.1568	2.059e-11	0.023397	35362	0.03171	AXL	44.913
chr17	36947563	rs56309891	A	G	-0.1058	1.617e-13	0.014342	35358	0.09361	AXL	54.4192
chr17	37036604	rs187066003	TTA	TAA	0.1877	3.378e-14	0.024753	35365	0.02955	AXL	57.5007
chr17	37062175	rs6607360	G	A	0.0599	3.927e-9	0.010175	35363	0.2091	AXL	34.6565
chr17	37077851	rs72826154	T	C	-0.1112	1.829e-10	0.017443	35365	0.06191	AXL	40.6413
chr17	37081324	rs10526935	GTGTGTGTGTGTGTGTG	GTG	-0.1643	1.374e-9	0.027119	35365	0.02347	AXL	36.7052
chr17	37263307	rs34565612	G	A	0.0795	3.332e-8	0.014394	35367	0.09195	AXL	30.505
chr17	37271253	rs5011489	T	C	-0.2044	2.359e-11	0.03059	35368	0.01913	AXL	44.6481
chr17	37323180	rs55815734	T	C	-0.0813	2.613e-8	0.014608	35366	0.08876	AXL	30.9742
chr17	37352036	rs200813568	TTCTC	TT	-0.1988	2.891e-9	0.033481	35368	0.01536	AXL	35.2562
chr17	37378173	rs78286030	C	T	0.1642	2.468e-8	0.02945	35366	0.01976	AXL	31.0868
chr17	37394253	rs12939093	A	C	-0.0775	4.116e-18	0.008933	35368	0.31049	AXL	75.2677
chr17	37399772	rs75240299	A	G	-0.0657	1.086e-9	0.010777	35368	0.17783	AXL	37.1651
chr17	37451693	rs140141016	A	G	0.1888	1.513e-9	0.031243	35368	0.01786	AXL	36.5173
chr17	37595308	rs80027550	A	G	-0.247	3.862e-18	0.028447	35367	0.02166	AXL	75.3913
chr17	37655184	rs140390916	G	C	-0.2492	1.865e-16	0.030278	35364	0.0189	AXL	67.7395
chr17	37729291	rs880411	CG	TG	0.1074	5.314e-18	0.012421	35360	0.12892	AXL	74.7645
chr17	37751420	rs113655573	C	A	-0.2547	1.575e-16	0.03087	35361	0.01724	AXL	68.0745
chr17	37768261	rs55681647	C	T	0.0605	3.429e-13	0.008315	35356	0.45104	AXL	52.9403
chr17	37793439	rs75795127	C	G	-0.1057	6.776e-10	0.017128	35363	0.06114	AXL	38.0835
chr17	37828643	rs9909036	G	A	-0.0756	1.784e-9	0.012566	35363	0.12567	AXL	36.1951
chr17	37833229	rs1962586	G	A	-0.0465	3.312e-8	0.008418	35362	0.43557	AXL	30.5132
chr17	37926707	rs3929278	C	G	-0.2424	1.333e-12	0.034185	35361	0.01595	AXL	50.2799
chr17	38210589	rs4297758	G	C	0.0844	3.076e-8	0.015243	35361	0.08525	AXL	30.658
chr17	38351748	rs56276557	A	G	-0.1826	1.444e-8	0.032215	35362	0.0174	AXL	32.1281
chr17	38428382	rs11871184	GGCCCCCCCACACA	GGCCCCCCCACACC	-0.5459	2.914e-8	0.098422	35360	0.00152	AXL	30.7639
chr17	38434204	rs56298030	T	C	-0.11	5.104e-10	0.017697	35363	0.05815	AXL	38.6355
chr17	38662195	rs117616900	A	G	-0.1139	2.052e-9	0.019003	35363	0.05005	AXL	35.9255
chr17	38740493	rs12601476	C	T	-0.0457	4.059e-8	0.008327	35365	0.46685	AXL	30.12
chr17	38776637	rs228294	CG	CA	-0.055	2.023e-8	0.009804	35365	0.23636	AXL	31.4716
chr17	38917423	rs16968529	A	T	-0.089	8.774e-10	0.014518	35368	0.09012	AXL	37.5808
chr17	38923956	rs182448733	A	G	-0.198	9.313e-10	0.032349	35368	0.01672	AXL	37.4635
chr17	38929990	rs58894740	ATTATTATTTTTTTTATTTTTTATTTTTTA	ATTATTTTTTTTTTTATTTTTTATTTTTTA	-0.2033	7.943e-14	0.027211	35367	0.02328	AXL	55.8195
chr17	39160321	rs35532222	TCTCAAAAAAAAAAAAAAAAG	TCTCAAAAAAAAAAAAAAAG	0.0975	9.266e-9	0.016975	35360	0.06359	AXL	32.9906
chr17	40927695	rs62068061	A	G	-0.0826	1.755e-8	0.01466	35369	0.08901	AXL	31.7462
chr3	45178643	rs9838883	T	C	0.0474	1.572e-8	0.008384	35336	0.36512	AXL	31.9635
chr3	45387850	rs61080193	G	A	0.1088	1.155e-8	0.019067	35334	0.04859	AXL	32.5606
chr3	45429231	rs62244094	T	G	0.0999	7.531e-21	0.010666	35335	0.17206	AXL	87.7259
chr3	45575391	rs11130070	ATCCCTTCACCCAGTGCCCTTCCCACTCCAGCC	ATCCCTTCACCCAGTGCCCTTCCCACTCCAGCT	0.0519	1.376e-10	0.008086	35334	0.46452	AXL	41.1972
chr3	45773256	rs17279465	G	A	0.0466	6.737e-9	0.008038	35334	0.47942	AXL	33.6106
chr3	45778209	rs2742396	T	C	0.0573	7.411e-12	0.008366	35333	0.36632	AXL	46.9109
chr3	45781426	rs4683140	C	T	-0.0607	5.08e-14	0.008061	35328	0.47508	AXL	56.7022
chr3	45829711	rs2064061	G	A	0.09	1.941e-28	0.008137	35334	0.4271	AXL	122.337
chr3	45874730	rs12639224	T	C	-0.0526	3.641e-9	0.008916	35333	0.28351	AXL	34.8042
chr3	46173178	rs2172247	C	T	0.0679	1.498e-16	0.008224	35331	0.40106	AXL	68.1669
chr3	46281089	rs34708505	TCTACTAAAAAAA	ACTACTAAAAAAA	-0.097	4.622e-33	0.008098	35331	0.4479	AXL	143.479
chr3	46342713	rs113341849	A	G	0.3179	2.348e-146	0.01234	35331	0.11937	AXL	663.668
chr3	46420653	rs4317138	T	C	0.086	5.303e-25	0.008327	35330	0.37236	AXL	106.664
chr3	46421413	rs35359910	A	C	-0.066	6.87e-9	0.011391	35330	0.14381	AXL	33.571
chr3	46504507	rs6804045	C	T	0.0882	9.02e-28	0.008075	35332	0.47061	AXL	119.303
chr3	46577270	rs6442005	C	A	-0.0504	4.317e-10	0.008074	35332	0.45848	AXL	38.9658
chr3	46587298	rs11718494	T	C	-0.0666	1.42e-16	0.00806	35332	0.45145	AXL	68.2776
chr3	46610971	rs7649184	G	A	0.0508	1.968e-9	0.008466	35331	0.34742	AXL	36.0057
chr3	46675107	rs6442017	G	A	-0.0791	8.906e-23	0.008052	35331	0.44145	AXL	96.504
chr3	46781549	rs34099889	ATTT	ATT	0.1636	9.412e-47	0.011394	35328	0.14457	AXL	206.165
chr3	46793760	rs7429588	C	T	0.0744	1.865e-17	0.008751	35329	0.28872	AXL	72.2821
chr3	47061792	rs116128856	T	A	0.1733	5.354e-18	0.020045	35331	0.04162	AXL	74.7455
chr3	47705591	rs11714840	GAAATGCCAACTAGGGTACAG	GAAATGCCAACTAGGGTAGAG	0.0551	7.151e-11	0.008454	35331	0.34721	AXL	42.4794
chr3	47920114	rs12631365	C	G	0.0528	9.796e-11	0.008161	35331	0.41993	AXL	41.8583
chr3	48219876	rs75747211	A	T	0.0926	1.883e-9	0.015414	35332	0.07373	AXL	36.0904
chr3	48726223	rs12635454	A	G	0.1437	8.132e-21	0.015356	35331	0.0731	AXL	87.5704
chr3	49770574	rs115506546	G	A	0.097	2.526e-9	0.016276	35332	0.06519	AXL	35.518
chr3	49986589	rs111439884	CGTCTCAAAAAAAAAAC	CGTCTCAAAAAAAAAAA	0.1321	4.359e-15	0.016841	35316	0.06495	AXL	61.5276
chr3	51711305	rs149905463	T	C	0.1395	1.266e-11	0.020598	35324	0.0389	AXL	45.8668
chr3	52431170	rs661777	A	G	0.1089	1.601e-9	0.018048	35337	0.05326	AXL	36.4081
chr3	54820967	rs144675185	A	G	0.2767	6.77e-9	0.047735	35336	0.00739	AXL	33.6004
chr1	203461532	rs2794457	T	C	-0.1314	1.708e-12	0.018621	35356	0.04695	LRP1	49.7949
chr1	203609216	rs56168738	A	G	-0.1476	2.333e-9	0.024712	35355	0.02554	LRP1	35.6744
chr1	195954073	rs1349566	C	A	0.1087	1.604e-9	0.018016	35328	0.054	RAB17	36.4034
chr1	195956965	rs9427906	C	T	0.0576	5.516e-12	0.008358	35329	0.38174	RAB17	47.4942
chr1	196027107	rs61820425	T	C	-0.0827	4.405e-9	0.014093	35327	0.09282	RAB17	34.4353
chr1	196027414	rs1869043	A	C	-0.0685	1.483e-13	0.009271	35327	0.25353	RAB17	54.5919
chr1	196058002	rs1451915	A	C	0.0796	1.11e-11	0.011721	35326	0.13641	RAB17	46.1208
chr1	196085731	rs35233566	A	G	0.1738	4.505e-16	0.021393	35328	0.03646	RAB17	66.0019
chr1	196113094	rs61822068	C	T	0.1952	2.741e-9	0.032827	35328	0.01551	RAB17	35.3588
chr1	196139611	rs12753234	T	G	0.0901	3.151e-11	0.013571	35328	0.09736	RAB17	44.0784
chr1	196158413	rs114009540	A	G	-0.1281	4.795e-9	0.021882	35328	0.03606	RAB17	34.2708
chr1	196240815	rs61820876	T	G	-0.1293	1.494e-46	0.009025	35328	0.27768	RAB17	205.259
chr1	196321121	rs12747013	A	G	0.2012	1.306e-20	0.021616	35327	0.03607	RAB17	86.6374
chr1	196358246	rs72732236	TA	TT	-0.1702	1.343e-18	0.019336	35327	0.04657	RAB17	77.4793
chr1	196361198	rs34251987	ACACCAGAC	ACACCAG	-0.211	5.478e-18	0.024413	35327	0.02815	RAB17	74.7003
chr1	196544193	rs4658039	G	A	0.0724	4.469e-19	0.008112	35329	0.46971	RAB17	79.6565
chr1	196560692	rs10801548	TGTTTTTTTTT	TGTTTTTTCTT	-0.054	4.718e-11	0.008207	35329	0.40817	RAB17	43.2931
chr1	196588317	rs147403462	C	T	-0.1672	1.036e-12	0.023465	35329	0.03055	RAB17	50.7728
chr1	196681302	rs17574369	T	C	0.1801	1.097e-10	0.02791	35329	0.02239	RAB17	41.6397
chr1	196695521	rs10922098	T	C	-0.292	1.543e-281	0.008144	35329	0.40011	RAB17	1285.55
chr1	196746205	rs34231058	A	G	-0.1503	1.51e-10	0.023468	35330	0.03026	RAB17	41.0172
chr1	196756689	rs800245	A	G	-0.1987	1.61e-117	0.008622	35329	0.31915	RAB17	531.104
chr1	196778042	rs114100584	A	G	-0.0786	1.998e-9	0.013104	35329	0.09973	RAB17	35.978
chr1	196786974	rs115911442	A	G	-0.1616	1.916e-22	0.016581	35329	0.05836	RAB17	94.9864
chr1	196792204	rs407754	C	T	-0.1462	1.735e-36	0.011589	35329	0.14146	RAB17	159.149
chr1	196805272	rs180892040	A	G	0.142	9.271e-28	0.013004	35329	0.09851	RAB17	119.24
chr1	196820352	rs442488	C	T	-0.1841	1.087e-118	0.007948	35328	0.48667	RAB17	536.527
chr1	196833228	rs462382	G	A	-0.1304	2.087e-59	0.008023	35326	0.39164	RAB17	264.169
chr1	196850551	rs426416	T	C	-0.1729	2.539e-48	0.011837	35329	0.13705	RAB17	213.357
chr1	196868047	rs147814709	C	T	0.1923	6.749e-10	0.031158	35329	0.01676	RAB17	38.0907
chr1	196880806	rs184080912	A	C	0.2054	1.936e-25	0.019705	35329	0.045	RAB17	108.655
chr1	196951771	rs114176389	T	G	-0.2449	2.199e-22	0.025164	35329	0.02649	RAB17	94.7149
chr1	197001615	rs111579393	C	A	-0.102	4.78e-27	0.009471	35329	0.23965	RAB17	115.987
chr1	197038695	rs112070696	CTGTCTCTAAATAAATAAATAAATAAATAAATAAATAAAT	CTGTCTCTAAATAAATAAATAAATAAATAAAT	0.1849	4.546e-90	0.009188	35328	0.2584	RAB17	404.978
chr1	197038695	rs112070696	CTGTCTCTAAATAAATAAATAAATAAATAAATAAATAAATAAAT	CTGTCTCTAAATAAATAAATAAATAAATAAAT	-0.1002	7.492e-22	0.01043	35328	0.18743	RAB17	92.2926
chr1	197057740	rs116525019	A	C	-0.1565	8.394e-12	0.022908	35329	0.03268	RAB17	46.6718
chr1	197074127	rs115660785	A	G	0.1906	9.912e-36	0.015276	35329	0.07418	RAB17	155.678
chr1	197194619	rs71131750	AAAAAAAAAAAAAAAAGAAGA	AAAAAAAAAAAAAAAGAAGA	0.0862	1.004e-20	0.009233	35326	0.28159	RAB17	87.1623
chr1	197196137	rs10801596	A	G	0.0885	4.585e-23	0.008948	35329	0.2909	RAB17	97.8216
chr1	197290266	rs10632386	GTGTGTGTGTGTGTGT	GTGTGTGTGTGTGT	0.1782	1.401e-74	0.009753	35328	0.22231	RAB17	333.84
chr1	197290266	rs10632386	GTGTGTGTGTGTGTGTGT	GTGTGTGTGTGTGT	-0.0561	1.452e-9	0.009273	35328	0.30901	RAB17	36.6003
chr1	197340966	rs1337169	C	T	-0.1205	3.272e-44	0.00864	35327	0.32703	RAB17	194.512
chr1	197341647	rs2786107	T	G	0.0873	3.584e-19	0.009755	35327	0.22318	RAB17	80.0892
chr1	197605531	rs145970654	T	C	-0.1802	4.777e-9	0.030778	35332	0.01746	RAB17	34.2791
chr1	197788716	rs3900909	T	C	0.1702	3.081e-14	0.02241	35328	0.03376	RAB17	57.6813
chr1	197973943	rs10922341	C	T	0.048	1.551e-8	0.008487	35334	0.35011	RAB17	31.987
chr1	198030778	rs6701977	G	A	0.0962	1.594e-15	0.012071	35333	0.12895	RAB17	63.5131
chr1	198210497	rs10801650	C	T	0.0678	4.206e-12	0.009783	35336	0.21943	RAB17	48.0303
chr1	198244825	rs72731908	ACCC	CCCC	-0.074	5.703e-9	0.012703	35336	0.11512	RAB17	33.9352
chr19	6713251	rs1047286	A	G	-0.0572	1.174e-9	0.009402	35363	0.24066	RAB17	37.0128
chr2	216622986	rs111696008	A	G	-0.1533	9.951e-9	0.026747	35350	0.02443	RAB17	32.8499
chr3	165713346	rs607351	C	T	0.0588	6.046e-13	0.008167	35329	0.41787	RAB17	51.8358
chr3	165726536	rs71302543	C	A	0.0769	1.46e-9	0.012713	35330	0.1174	RAB17	36.5895
chr3	165761011	rs1707652	T	C	0.1323	1.331e-52	0.008668	35330	0.3102	RAB17	232.96
chr3	165792099	rs3863087	A	G	-0.1283	2.83e-20	0.013908	35329	0.09559	RAB17	85.0989
chr3	165792099	rs3863087	C	G	0.1688	9.385e-23	0.017192	35329	0.06134	RAB17	96.4033
chr3	166080595	rs56147474	A	G	0.124	1.361e-22	0.012678	35332	0.11399	RAB17	95.6625
chr3	166165908	rs76990964	T	G	0.2325	1.001e-12	0.032607	35331	0.01636	RAB17	50.8422
chr3	166826843	rs9850484	C	T	-0.0476	7.927e-9	0.00825	35344	0.3818	RAB17	33.2894
chr3	167239055	rs4955716	C	T	0.0487	1.286e-8	0.008562	35345	0.32947	RAB17	32.3525
chr6	31015236	rs7760786	T	A	0.1011	5.904e-15	0.012952	35431	0.10893	RAB17	60.9296
chr6	31021607	rs9262525	T	C	0.1024	4.076e-16	0.012586	35430	0.11612	RAB17	66.1949
chr6	31026982	rs34632463	T	A	0.0995	2.479e-13	0.013593	35430	0.09254	RAB17	53.5816
chr6	31086734	rs3130955	A	C	0.0735	2.227e-17	0.008666	35430	0.31795	RAB17	71.9345
chr6	31189086	rs142447162	T	C	0.0988	8.672e-9	0.017168	35430	0.0579	RAB17	33.1188
chr6	31349514	rs2246021	CTATGT	ATATGT	0.1434	2.113e-8	0.025596	35430	0.02615	RAB17	31.3873
chr6	31354106	rs1056429	A	G	0.0705	3.398e-10	0.011227000000000001	35431	0.14978	RAB17	39.4322
chr6	31379256	rs9266636	G	A	0.0734	1.207e-15	0.009171	35431	0.26275	RAB17	64.0558
chr6	31444736	rs2395004	C	G	0.0482	3.387e-9	0.008153	35430	0.41954	RAB17	34.951
chr6	31471721	rs9267139	A	G	0.1192	1.661e-20	0.012842	35430	0.10872	RAB17	86.1563
chr6	31495154	rs2534681	A	T	0.0594	2.749e-13	0.00813	35431	0.43127	RAB17	53.3816
chr6	31567605	rs9281525	CTCTCTCTCTCTCTCTCTCTCC	TCTCTCTCTCTCTCTCTCTCC	0.0501	2.899e-9	0.008438	35430	0.35262	RAB17	35.253
chr6	31602089	rs9267515	A	G	0.0778	2.93e-17	0.009208	35426	0.26397	RAB17	71.3886
chr6	31783811	rs12213415	A	G	0.1357	8.456e-13	0.01897	35430	0.04825	RAB17	51.1711
chr6	31825077	rs34579055	TTTTTTTTT	TTTTTTT	0.0751	5.8e-10	0.012121	35429	0.12704	RAB17	38.3887
chr6	31832870	rs72548024	ATATT	ATTT	0.0888	2.146e-16	0.010811	35430	0.16365	RAB17	67.4674
chr6	31913938	rs147277810	CT	C	-0.0547	3.809e-10	0.008736	35432	0.30699	RAB17	39.2057
chr6	31913938	rs147277810	CTT	C	0.203	3.212e-29	0.018091	35432	0.05207	RAB17	125.912
chr6	31925480	rs17201417	C	A	-0.1712	3.953e-20	0.01863	35432	0.0479	RAB17	84.4465
chr6	31969985	rs114879139	C	G	0.2857	1.928e-39	0.021742	35432	0.03496	RAB17	172.672
chr6	31976816	rs550671	T	C	0.2115	4.603e-75	0.011537	35431	0.14045	RAB17	336.074
chr6	32005380	rs114382848	T	C	-0.15	1.69e-17	0.017619	35431	0.05071	RAB17	72.4803
chr6	32007800	rs147390813	C	T	0.104	2.24e-37	0.00814	35429	0.39378	RAB17	163.237
chr6	32039027	rs6451	A	C	0.1169	1.244e-19	0.012895	35431	0.10972	RAB17	82.1838
chr6	32040013	rs6477	G	C	0.1372	7.899e-42	0.010125	35430	0.23653	RAB17	183.619
chr6	32041524	rs7774739	G	A	0.1641	2.099e-48	0.011224	35428	0.17585	RAB17	213.758
chr6	32182519	rs184003	A	C	0.1198	6.405e-13	0.016658	35431	0.06403	RAB17	51.7211
chr6	32481499	rs112164276	G	A	0.1036	2.33e-11	0.0155	35430	0.07336	RAB17	44.6741
chr6	32501438	rs73403125	C	T	0.0449	8.939e-9	0.007809	35392	0.35016	RAB17	33.0599
chr6	32521968	rs41548618	G	C	0.06	4.083e-12	0.008653	35429	0.35223	RAB17	48.0805
chr6	32573565	rs9269401	C	T	0.0603	7.285e-13	0.008405	35428	0.28522	RAB17	51.4706
chr6	32581351	rs9269792	T	C	0.0702	4.677e-18	0.008105	35430	0.45332	RAB17	75.0185
chr6	32588854	rs34698520	T	C	0.0635	9.254e-11	0.009801	35424	0.31723	RAB17	41.9765
chr6	32598870	rs9270675	T	A	0.1225	1.461e-18	0.013932	35430	0.09125	RAB17	77.3117
chr6	32618459	rs11751024	A	C	0.0921	2.648e-29	0.008195	35430	0.39789	RAB17	126.305
chr6	32638792	rs9272526	A	G	0.0812	2.224e-14	0.010632	35429	0.14653	RAB17	58.3287
chr6	32638918	rs28435909	C	T	0.1192	4.551e-21	0.012655	35430	0.11367	RAB17	88.7214
chr6	32714617	rs3997848	G	T	0.0686	1.951e-14	0.008963	35424	0.28098	RAB17	58.5789
chr6	32714947	rs3873444	T	C	0.0743	5.814e-10	0.011993	35424	0.12786	RAB17	38.3815
chr6	32740347	rs5021453	G	A	0.0792	1.287e-20	0.008508	35429	0.34395	RAB17	86.6554
chr6	32767534	rs9276605	G	A	0.067	2.615e-16	0.008181	35429	0.41417	RAB17	67.0713
chr6	32783639	rs7749543	T	G	0.0803	4.092e-10	0.012847	35429	0.11083	RAB17	39.0686
chr6	33069182	rs2308929	A	G	0.059	2.479e-8	0.010583	35429	0.17592	RAB17	31.0804
chr1	196240815	rs61820876	T	G	-0.0641	2.356e-13	0.008749	35328	0.27768	MEGF10	53.6784
chr1	196695521	rs10922098	T	C	-0.1508	6.845e-80	0.007967	35329	0.40011	MEGF10	358.272
chr1	196756689	rs800245	A	G	-0.1043	1.623e-35	0.008386	35329	0.31915	MEGF10	154.689
chr1	196786974	rs115911442	A	G	-0.1018	2.232e-10	0.016045	35329	0.05836	MEGF10	40.2547
chr1	196792204	rs407754	C	T	-0.0798	1.233e-12	0.011237	35329	0.14146	MEGF10	50.4319
chr1	196805272	rs180892040	A	G	0.0727	7.915e-9	0.012599	35329	0.09851	MEGF10	33.2964
chr1	196820352	rs442488	C	T	-0.0998	3.831e-38	0.007729	35328	0.48667	MEGF10	166.73
chr1	196833228	rs462382	G	A	-0.0745	9.49e-22	0.007775	35326	0.39164	MEGF10	91.8146
chr1	196850551	rs426416	T	C	-0.0873	2.792e-14	0.011475	35329	0.13705	MEGF10	57.8793
chr1	196880806	rs184080912	A	C	0.1122	4.153e-9	0.019088	35329	0.045	MEGF10	34.5513
chr1	197001615	rs111579393	C	A	-0.0683	9.712e-14	0.009174	35329	0.23965	MEGF10	55.4273
chr1	197038695	rs112070696	CTGTCTCTAAATAAATAAATAAATAAATAAATAAATAAAT	CTGTCTCTAAATAAATAAATAAATAAATAAAT	0.0923	4.47e-25	0.008923	35328	0.2584	MEGF10	106.999
chr1	197038695	rs112070696	CTGTCTCTAAATAAATAAATAAATAAATAAATAAATAAATAAAT	CTGTCTCTAAATAAATAAATAAATAAATAAAT	-0.0566	2.047e-8	0.010093	35328	0.18743	MEGF10	31.4479
chr1	197074127	rs115660785	A	G	0.0818	3.24e-8	0.014798	35329	0.07418	MEGF10	30.5563
chr1	197290266	rs10632386	GTGTGTGTGTGTGTGT	GTGTGTGTGTGTGT	0.0905	1.187e-21	0.009467	35328	0.22231	MEGF10	91.3845
chr1	197340966	rs1337169	C	T	-0.0687	2.234e-16	0.008369	35327	0.32703	MEGF10	67.3855
chr3	165787389	rs1355538	G	A	-0.0646	6.017e-16	0.007986	35329	0.39847	MEGF10	65.4344
chr6	31379674	rs2244020	G	A	0.0466	3.844e-8	0.008476	35431	0.30983	MEGF10	30.2266
chr6	31471721	rs9267139	A	G	0.0698	2.332e-8	0.012497	35430	0.10872	MEGF10	31.196
chr6	31476410	rs12524498	T	G	0.1112	2.455e-9	0.018644	35432	0.04569	MEGF10	35.5739
chr6	31930134	rs147906938	A	T	0.1456	3.851e-13	0.020053	35432	0.03884	MEGF10	52.7186
chr6	31994805	rs428963	G	A	0.0653	6.92e-12	0.00952	35420	0.43133	MEGF10	47.0492
chr6	32007072	rs9501393	GGAG	CGAG	0.1035	5.349e-23	0.010481	35431	0.1548	MEGF10	97.5159
chr6	32007800	rs147390813	C	T	0.0638	8.084e-16	0.007923	35429	0.39378	MEGF10	64.8428
chr6	32040013	rs6477	G	C	0.079	1.045e-15	0.009849	35430	0.23653	MEGF10	64.3383
chr6	32041524	rs7774739	G	A	0.0865	2.338e-15	0.010919	35428	0.17585	MEGF10	62.7576
chr6	32487803	rs76359966	G	T	0.0477	3.332e-10	0.007593	35419	0.35973	MEGF10	39.4648
chr6	32487809	rs78897911	A	G	0.0477	3.332e-10	0.007593	35419	0.35973	MEGF10	39.4648
chr6	32487867	rs74671299	A	T	0.049	1.967e-10	0.0077	35421	0.32992	MEGF10	40.4959
chr6	32492067	rs77236357	T	G	0.046	2.661e-9	0.007729	35427	0.33345	MEGF10	35.4217
chr6	32501438	rs73403125	C	T	0.0473	4.361e-10	0.007579	35392	0.35016	MEGF10	38.9492
chr6	32557482	rs28455809	C	T	0.0658	1.276e-14	0.008536	35430	0.26647	MEGF10	59.4214
chr6	32618459	rs11751024	A	C	0.0569	9.055e-13	0.007965	35430	0.39789	MEGF10	51.0332
chr6	32621514	rs9271499	T	C	0.0472	1.587e-9	0.007821	35430	0.45686	MEGF10	36.4216
chr6	32638924	rs28636516	G	A	0.0561	8.697e-9	0.009749	35430	0.20034	MEGF10	33.1135
chr6	32740347	rs5021453	G	A	0.0532	1.191e-10	0.00826	35429	0.34395	MEGF10	41.4823
chr1	196240815	rs61820876	T	G	-0.0565	2.081e-10	0.00889	35328	0.27768	MSR1	40.3918
chr1	196366701	rs71631850	G	A	0.1148	5.827e-11	0.017532	35327	0.05346	MSR1	42.8767
chr1	196677131	rs572515	G	A	-0.1145	3.755e-45	0.00812	35329	0.3973	MSR1	198.838
chr1	196756689	rs800245	A	G	-0.0826	2.899e-22	0.008512	35329	0.31915	MSR1	94.1666
chr1	196786974	rs115911442	A	G	-0.0979	1.849e-9	0.016288	35329	0.05836	MSR1	36.1268
chr1	196820352	rs442488	C	T	-0.0769	1.12e-22	0.007847	35328	0.48667	MSR1	96.0385
chr1	196833228	rs462382	G	A	-0.062	4.262e-15	0.007901	35326	0.39164	MSR1	61.5771
chr1	197038695	rs112070696	CTGTCTCTAAATAAATAAATAAATAAATAAATAAATAAAT	CTGTCTCTAAATAAATAAATAAATAAATAAAT	0.0783	5.515e-18	0.00906	35328	0.2584	MSR1	74.6908
chr1	197042506	rs7518773	G	A	0.0494	5.158e-10	0.00795	35329	0.46607	MSR1	38.6118
chr1	197290266	rs10632386	GTGTGTGTGTGTGTGT	GTGTGTGTGTGTGT	0.0774	8.428e-16	0.009618	35328	0.22231	MSR1	64.7608
chr1	197340966	rs1337169	C	T	-0.0551	9.17e-11	0.008503	35327	0.32703	MSR1	41.9913
chr19	15096488	rs112012527	CCCCCCCCTTTTTTTTTT	CCCCCCCCCTTTTTTTTT	-0.1466	1.272e-15	0.018331	35362	0.04955	MSR1	63.9581
chr19	15137738	rs74340166	A	G	-0.1572	1.617e-20	0.016931	35366	0.05861	MSR1	86.2065
chr19	15242024	rs118126009	A	G	-0.1599	1.186e-14	0.020719	35366	0.03923	MSR1	59.5606
chr19	15284812	rs4808278	A	T	-0.0774	5.701e-10	0.012487	35366	0.1169	MSR1	38.4207
chr19	15314501	rs112364052	A	G	-0.2178	7.234e-9	0.037646	35366	0.01156	MSR1	33.4717
chr19	15316282	rs148251784	G	T	-0.2352	4.887e-10	0.037797	35366	0.01101	MSR1	38.7222
chr19	15469847	rs2304200	A	G	-0.2607	1.134e-92	0.012768	35370	0.10855	MSR1	416.904
chr19	15518497	rs371722046	AAAA	AA	-0.1372	7.096e-18	0.015929	35370	0.06887	MSR1	74.1876
chr19	15522178	rs112286017	G	A	0.1926	3.143e-13	0.026427	35370	0.02239	MSR1	53.115
chr19	15533896	rs200834269	GCTA	G	0.1686	4.641e-14	0.022356	35369	0.03178	MSR1	56.8757
chr19	15670227	rs17708401	A	G	-0.0929	1.189e-8	0.016295	35373	0.06247	MSR1	32.5029
chr19	15831506	rs141375474	T	C	-0.0856	3.753e-9	0.014521	35380	0.08232	MSR1	34.75
chr3	165761011	rs1707652	T	C	0.0583	1.073e-11	0.008578	35330	0.3102	MSR1	46.1918
chr6	31910331	rs6457457	T	C	0.0979	1.153e-9	0.016084	35432	0.06527	MSR1	37.0491
chr6	32007800	rs147390813	C	T	0.0456	1.413e-8	0.00804	35429	0.39378	MSR1	32.1675
chr6	32011488	rs9501602	G	A	0.0813	3.991e-8	0.014805	35431	0.08099	MSR1	30.1553
chr6	32041502	rs415620	C	T	0.0739	6.865e-11	0.011328	35427	0.16036	MSR1	42.5581
chr6	32041524	rs7774739	G	A	0.0647	5.315e-9	0.011084	35428	0.17585	MSR1	34.0734
chr6	32043539	rs4713498	T	G	0.1212	1.304e-13	0.016366	35432	0.06413	MSR1	54.8429
chr6	32638918	rs28435909	C	T	0.0724	6.637e-9	0.012483	35430	0.11367	MSR1	33.6387
chr1	196692375	rs10922094	CATTA	GATTA	-0.0868	2.999e-27	0.008028	35330	0.40155	GPR101	116.903
chr1	196756689	rs800245	A	G	-0.0612	3.803e-13	0.008427	35329	0.31915	GPR101	52.742
chr1	196820352	rs442488	C	T	-0.052	2.318e-11	0.007779	35328	0.48667	GPR101	44.6847
chr1	197038695	rs112070696	CTGTCTCTAAATAAATAAATAAATAAATAAATAAATAAAT	CTGTCTCTAAATAAATAAATAAATAAATAAAT	0.0568	2.462e-10	0.008974	35328	0.2584	GPR101	40.0613
chr1	197290266	rs10632386	GTGTGTGTGTGTGTGT	GTGTGTGTGTGTGT	0.0563	3.209e-9	0.009509	35328	0.22231	GPR101	35.0548
chr12	7074644	rs113747960	A	G	-0.0919	3.527e-14	0.012128	35380	0.12384	GPR101	57.4186
chr6	32007072	rs9501393	GGAG	CGAG	0.0577	4.458e-8	0.010545	35431	0.1548	GPR101	29.9405
chr6	32557514	rs28624101	T	C	0.0437	2.02e-8	0.007789	35421	0.36922	GPR101	31.4774
chr14	105863077	rs13379369	G	A	0.0637	6.388e-9	0.010971	34957	0.15348	HAVCR2	33.7121
chr14	105881132	rs2244917	G	C	0.046	1.201e-8	0.008071	34956	0.40629	HAVCR2	32.4834
chr14	105953426	rs11845234	C	T	0.0515	1.192e-10	0.007996	34957	0.44844	HAVCR2	41.4829
chr14	106000217	rs35646550	T	C	0.047	6.547e-9	0.0081	34956	0.40499	HAVCR2	33.6686
chr19	53689916	rs8104156	T	G	-0.0444	4.769e-8	0.008132	35353	0.3543	HAVCR2	29.8106
chr6	32625644	rs9271710	A	G	0.057	1.17e-12	0.008018	35430	0.36164	HAVCR2	50.5379
chr6	32638839	rs41268938	T	A	0.0511	1.666e-8	0.009055	35430	0.21557	HAVCR2	31.8467
chr1	196240815	rs61820876	T	G	-0.0567	1.327e-10	0.008826	35328	0.27768	NFATC4	41.2704
chr1	196366701	rs71631850	G	A	0.0986	1.535e-8	0.017428	35327	0.05346	NFATC4	32.008
chr1	196695521	rs10922098	T	C	-0.1263	2.414e-55	0.00806	35329	0.40011	NFATC4	245.548
chr1	196792204	rs407754	C	T	-0.0665	4.555e-9	0.011343	35329	0.14146	NFATC4	34.3706
chr1	196813976	rs61822232	C	T	-0.0441	3.218e-8	0.007976	35327	0.39859	NFATC4	30.5708
chr1	196820352	rs442488	C	T	-0.0797	1.732e-24	0.007804	35328	0.48667	NFATC4	104.299
chr1	196833228	rs462382	G	A	-0.0648	1.649e-16	0.007859	35326	0.39164	NFATC4	67.9854
chr1	196839800	rs465727	A	G	-0.0857	1.349e-20	0.009211	35329	0.30381	NFATC4	86.5661
chr1	197001615	rs111579393	C	A	-0.0569	7.948e-10	0.009258	35329	0.23965	NFATC4	37.7738
chr1	197038695	rs112070696	CTGTCTCTAAATAAATAAATAAATAAATAAATAAATAAAT	CTGTCTCTAAATAAATAAATAAATAAATAAAT	0.0783	3.703e-18	0.009013	35328	0.2584	NFATC4	75.4718
chr1	197178386	rs75990074	T	C	-0.1416	8.009e-9	0.024548	35329	0.02673	NFATC4	33.2732
chr1	197290266	rs10632386	GTGTGTGTGTGTGTGT	GTGTGTGTGTGTGT	0.077	7.706e-16	0.009555	35328	0.22231	NFATC4	64.9412
chr1	197340966	rs1337169	C	T	-0.0619	2.457e-13	0.008455	35327	0.32703	NFATC4	53.5987
chr3	165730789	rs9864801	TAGAGAG	TATAGAG	-0.0488	1.062e-9	0.008	35330	0.41936	NFATC4	37.21
chr3	165768357	rs11720167	G	T	0.0686	9.063e-12	0.010058	35330	0.19032	NFATC4	46.5184
chr6	31476410	rs12524498	T	G	0.1081	8.969e-9	0.018803	35432	0.04569	NFATC4	33.052
chr6	31932038	rs41285751	T	G	0.0905	3.156e-10	0.014386	35432	0.08277	NFATC4	39.5746
chr6	32009122	rs9501600	T	C	0.0821	7.703e-13	0.011456	35431	0.15016	NFATC4	51.3594
chr6	32041524	rs7774739	G	A	0.0694	3.058e-10	0.011023	35428	0.17585	NFATC4	39.6387
chr6	32624442	rs9271642	G	A	0.0449	1.953e-8	0.007995	35430	0.41291	NFATC4	31.5396
chr1	152992214	rs115041442	T	C	-0.1404	3.879e-8	0.025545000000000002	35353	0.02598	CPT1B	30.208
chr1	152992823	rs76418562	AAAAAAAAAACGC	AAAAAAAAACGC	-0.1399	4.006e-8	0.02548	35353	0.02609	CPT1B	30.1465
chr1	196085731	rs35233566	A	G	0.1197	1.618e-8	0.021191	35328	0.03646	CPT1B	31.907
chr1	196240815	rs61820876	T	G	-0.1028	1.426e-30	0.008944	35328	0.27768	CPT1B	132.106
chr1	196358246	rs72732236	TA	TT	-0.1258	5.14e-11	0.019157	35327	0.04657	CPT1B	43.1227
chr1	196361198	rs34251987	ACACCAGAC	ACACCAG	-0.1783	1.611e-13	0.024168	35327	0.02815	CPT1B	54.4279
chr1	196574869	rs17700085	A	G	-0.1941	1.191e-15	0.024246	35329	0.02799	CPT1B	64.0871
chr1	196578844	rs12726412	C	T	0.1376	1.716e-16	0.016698	35329	0.06009	CPT1B	67.906
chr1	196695521	rs10922098	T	C	-0.1831	5.306e-112	0.008142	35329	0.40011	CPT1B	505.725
chr1	196786974	rs115911442	A	G	-0.1489	1.189e-19	0.016417	35329	0.05836	CPT1B	82.2625
chr1	196792204	rs407754	C	T	-0.1259	5.727e-28	0.011484	35329	0.14146	CPT1B	120.189
chr1	196805272	rs180892040	A	G	0.0897	3.293e-12	0.012879	35329	0.09851	CPT1B	48.5088
chr1	196813976	rs61822232	C	T	-0.0856	3.55e-26	0.008088	35327	0.39859	CPT1B	112.012
chr1	196820352	rs442488	C	T	-0.1113	5.179e-45	0.007906	35328	0.48667	CPT1B	198.188
chr1	196833228	rs462382	G	A	-0.0781	9.66e-23	0.007957	35326	0.39164	CPT1B	96.3393
chr1	196839800	rs465727	A	G	-0.1542	1.422e-61	0.009313	35329	0.30381	CPT1B	274.151
chr1	196850551	rs426416	T	C	-0.0977	8.744e-17	0.011742	35329	0.13705	CPT1B	69.2317
chr1	196880806	rs184080912	A	C	0.1404	6.396e-13	0.019522	35329	0.045	CPT1B	51.7232
chr1	197001615	rs111579393	C	A	-0.0649	4.485e-12	0.009377	35329	0.23965	CPT1B	47.9029
chr1	197038695	rs112070696	CTGTCTCTAAATAAATAAATAAATAAATAAATAAATAAAT	CTGTCTCTAAATAAATAAATAAATAAATAAAT	0.1169	1.426e-37	0.009125	35328	0.2584	CPT1B	164.121
chr1	197038695	rs112070696	CTGTCTCTAAATAAATAAATAAATAAATAAATAAATAAATAAAT	CTGTCTCTAAATAAATAAATAAATAAATAAAT	-0.0795	1.423e-14	0.010332	35328	0.18743	CPT1B	59.206
chr1	197194619	rs71131750	AAAAAAAAAAAAAAAAGAAGA	AAAAAAAAAAAAAAAGAAGA	0.0554	1.365e-9	0.009143	35326	0.28159	CPT1B	36.7149
chr1	197196137	rs10801596	A	G	0.0607	7.362e-12	0.008861	35329	0.2909	CPT1B	46.9258
chr1	197290266	rs10632386	GTGTGTGTGTGTGTGT	GTGTGTGTGTGTGT	0.114	5.403e-32	0.009683	35328	0.22231	CPT1B	138.608
chr1	197340966	rs1337169	C	T	-0.0778	1.055e-19	0.008565	35327	0.32703	CPT1B	82.5096
chr1	197341647	rs2786107	T	G	0.0597	6.463e-10	0.009662	35327	0.22318	CPT1B	38.1781
chr1	198060322	rs10754247	C	A	0.0681	5.556e-9	0.011682	35332	0.13564	CPT1B	33.9829
chr1	201980465	rs12026141	T	C	-0.0744	1.165e-17	0.008695	35348	0.31246	CPT1B	73.2161
chr1	201986540	rs55711441	CTTTTTTTTTTTTTTTC	TTTTTTTTTTTTTTTC	-0.0599	1.144e-12	0.008422	35342	0.37621	CPT1B	50.5852
chr11	116283303	rs117192879	T	C	0.1252	3.067e-8	0.022609	35366	0.03114	CPT1B	30.6652
chr11	116505867	rs77368797	T	G	0.1871	1.957e-12	0.026586	35364	0.0231	CPT1B	49.5269
chr11	116738824	rs11216122	T	G	0.0982	4.109e-8	0.0179	35368	0.05183	CPT1B	30.0966
chr11	117381419	rs79879928	A	G	0.1435	9.361e-10	0.023448	35369	0.02879	CPT1B	37.4535
chr11	117838088	rs76082362	T	C	0.1418	2.007e-10	0.022293	35364	0.03243	CPT1B	40.459
chr11	117912877	rs77998935	A	G	0.1415	4.685e-8	0.025902	35365	0.02293	CPT1B	29.8433
chr11	118069105	rs73015723	C	T	0.1331	6.497e-10	0.021545	35370	0.0347	CPT1B	38.1648
chr11	118339709	rs371267418	TACACACACACACACACACACACACACACACACACACACACAAACACAC	TACACACACACACACACACACACACACACACACAAACACAC	0.2957	5.091e-14	0.039272	35372	0.0103	CPT1B	56.6939
chr11	118437671	rs375402329	CTCTTCCCCCCCCC	CTCTTCCCCCCCC	0.2565	9.565e-15	0.033119	35370	0.01466	CPT1B	59.9819
chr11	119018348	rs142437389	T	C	0.1799	1.756e-8	0.031928	35369	0.01603	CPT1B	31.7482
chr19	6710771	rs2230203	T	G	-0.0769	5.589e-16	0.009496	35364	0.22859	CPT1B	65.58
chr2	203226735	rs1865314	TTTTTTGGGGGGTTTTTTGGT	TTTTTTTGGGGGTTTTTTGGT	0.0598	2.148e-13	0.008148	35355	0.41857	CPT1B	53.8642
chr2	203441633	rs55881728	G	A	-0.071	3.467e-18	0.008166	35356	0.41277	CPT1B	75.5958
chr2	203596803	rs35611850	T	C	0.0595	1.522e-8	0.010514	35349	0.17739	CPT1B	32.0257
chr2	203606478	rs13031422	T	C	0.061	3.704e-8	0.011082	35350	0.1566	CPT1B	30.2987
chr2	216080702	rs112747077	TACTC	TACTG	-0.1458	4.196e-9	0.024812	35356	0.0267	CPT1B	34.5296
chr2	216616793	rs72952553	A	G	-0.0774	3.225e-19	0.008638	35350	0.31481	CPT1B	80.2889
chr2	216622986	rs111696008	A	G	-0.3249	2.015e-34	0.026554	35350	0.02443	CPT1B	149.706
chr2	216625740	rs144202860	A	G	-0.3141	1.047e-18	0.035572	35350	0.01274	CPT1B	77.9685
chr3	136329135	rs483465	G	A	0.0576	8.818e-10	0.009397	35352	0.24663	CPT1B	37.5722
chr3	157285103	rs4680350	C	G	-0.1426	2.748e-8	0.025662	35329	0.0248	CPT1B	30.8786
chr3	158485536	rs143443947	T	C	0.1237	4.348e-8	0.022589	35329	0.03462	CPT1B	29.9879
chr3	160232711	rs4679876	G	A	-0.0473	5.157e-9	0.008097	35332	0.49945	CPT1B	34.1251
chr3	161990020	rs7618729	G	A	-0.0582	4.418e-8	0.010633	35331	0.17458	CPT1B	29.9595
chr3	162196930	rs12485327	T	G	0.109	2.565e-12	0.015572	35331	0.07334	CPT1B	48.9964
chr3	162208182	rs1488579	C	T	-0.0524	2.387e-9	0.008779	35331	0.3072	CPT1B	35.6264
chr3	162313068	rs116763791	A	G	0.1806	2.651e-8	0.032464	35331	0.016	CPT1B	30.9479
chr3	162921812	rs76958114	T	C	0.2601	8.438e-10	0.042386	35330	0.0088	CPT1B	37.6561
chr3	163529082	rs77715701	GAAAGAAAGAAAGAAAGAAAGAAAGAAAGAAAGAAAGAAAGAAAGAAAGAAAGAAAGAAAGCAAGC	GAAAGAAAGAAAGAAAGAAAGAAAGAAAGAAAGAAAGAAAGAAAGAAAGAAAGAAAGAAAGAAAGC	0.1414	4.832e-8	0.02591	35291	0.02654	CPT1B	29.7827
chr3	163822952	rs7615070	T	C	-0.0943	2.195e-11	0.014091	35332	0.08905	CPT1B	44.7857
chr3	164256164	rs789317	T	C	0.0892	5.946e-17	0.010662	35333	0.17227	CPT1B	69.9926
chr3	164711718	rs73161576	A	G	0.284	4.382e-12	0.041015	35333	0.00996	CPT1B	47.9459
chr3	164924752	rs1598829	G	A	0.0552	1.16e-10	0.008565	35333	0.33237	CPT1B	41.5359
chr3	165034713	rs10936430	C	T	0.0821	7.946e-10	0.013358	35334	0.1023	CPT1B	37.7749
chr3	165111636	rs150413356	G	T	0.3174	8.132e-21	0.033918	35333	0.01558	CPT1B	87.5696
chr3	165254582	rs76315187	A	C	0.2373	4.704e-14	0.031473	35331	0.01665	CPT1B	56.8485
chr3	165352070	rs822720	T	C	-0.0745	7.515e-12	0.01088	35331	0.16686	CPT1B	46.8872
chr3	165551834	rs73167370	A	G	0.1026	4.626e-10	0.016465	35333	0.06438	CPT1B	38.8303
chr3	165659399	rs56090804	A	G	0.2353	1.938e-31	0.020173	35329	0.03974	CPT1B	136.051
chr3	165663973	rs185693927	ATTTTTTTTTTTTTTTA	ATTTATTTTTTTTTTTA	0.1685	2.44e-10	0.026616	35329	0.02366	CPT1B	40.0788
chr3	165713223	rs608171	G	T	0.1536	7.954e-81	0.008067	35329	0.45272	CPT1B	362.542
chr3	165718874	rs144000347	T	C	0.2293	1.246e-12	0.032295	35330	0.01443	CPT1B	50.4124
chr3	165730789	rs9864801	TAGAGAG	TATAGAG	-0.236	2.052e-187	0.008083	35330	0.41936	CPT1B	852.469
chr3	165737473	rs28829595	A	T	0.3453	6.63e-12	0.050296	35330	0.0066	CPT1B	47.1331
chr3	165753417	rs112843407	G	A	-0.1617	2.083e-10	0.025444	35330	0.02566	CPT1B	40.3877
chr3	165768357	rs11720167	G	T	0.3582	1.765e-275	0.0101	35330	0.19032	CPT1B	1257.79
chr3	165784924	rs2140086	A	G	-0.1164	1.156e-18	0.013199	35329	0.10484	CPT1B	77.7721
chr3	165792099	rs3863087	A	G	-0.3003	3.487e-104	0.013854	35329	0.09559	CPT1B	469.851
chr3	165792099	rs3863087	C	G	0.4268	1.705e-137	0.0171	35329	0.06134	CPT1B	622.955
chr3	165813142	rs115790699	C	G	0.439	5.688e-35	0.035583	35330	0.01392	CPT1B	152.21
chr3	165862024	rs17658367	G	A	-0.1285	2.589e-33	0.010685	35330	0.17348	CPT1B	144.63
chr3	165896235	rs111483542	A	G	0.4395	4.615e-19	0.049265	35330	0.00721	CPT1B	79.5868
chr3	165955372	rs150751719	TA	T	0.2486	8.083e-18	0.028912	35331	0.01912	CPT1B	73.9343
chr3	165963881	rs9818481	T	C	-0.0912	1.174e-13	0.012292	35332	0.1253	CPT1B	55.0484
chr3	165995004	rs148926046	G	C	0.3692	2.061e-18	0.042175	35330	0.00952	CPT1B	76.6325
chr3	166038745	rs13315074	G	C	0.4115	4.278e-65	0.024152	35331	0.03006	CPT1B	290.291
chr3	166064444	rs17661543	G	A	0.2167	5.102e-87	0.010959	35331	0.15629	CPT1B	390.999
chr3	166103338	rs34051537	G	C	0.1363	1.145e-49	0.009199	35331	0.26023	CPT1B	219.538
chr3	166138414	rs371809862	CTT	CT	0.2447	1.183e-20	0.02626	35328	0.02546	CPT1B	86.8317
chr3	166143292	rs12638573	AAAATATATATATATATAGAGAGAGAGATAAA	AAAAAATATATATATATAGAGAGAGAGATAAA	-0.103	3.68e-37	0.008087	35329	0.45362	CPT1B	162.218
chr3	166260520	rs141299977	TA	CA	0.3952	3.4e-34	0.032413	35336	0.01667	CPT1B	148.66
chr3	166338481	rs111262184	A	G	-0.0988	1.037e-11	0.014527	35345	0.0818	CPT1B	46.2554
chr3	166732876	rs501102	G	A	0.1181	4.124e-13	0.016286	35344	0.06444	CPT1B	52.5861
chr3	166752221	rs146037700	A	G	0.1731	3.311e-17	0.020522	35345	0.03961	CPT1B	71.1467
chr3	166814864	rs79033757	G	A	-0.1474	7.533e-11	0.022643	35346	0.03269	CPT1B	42.3767
chr3	166829889	rs6803337	C	T	-0.0892	3.22e-27	0.008255	35344	0.38168	CPT1B	116.76
chr3	166979444	rs2900755	T	G	-0.0545	1.581e-9	0.009029	35345	0.27515	CPT1B	36.4346
chr3	167005250	rs4680648	A	G	-0.0588	1.103e-12	0.008262	35345	0.38328	CPT1B	50.6506
chr3	167070937	rs142821818	CTAAAATAAATAAATAAATAAATAAATAAAT	CTAAAATAAATAAATAAATAAATAAAT	-0.0526	4.554e-8	0.00962	35345	0.22718	CPT1B	29.8966
chr3	167123991	rs145940220	T	C	0.1613	1.622e-10	0.025229	35345	0.02656	CPT1B	40.876
chr3	167190675	rs73169103	T	C	0.2279	8.658e-26	0.021705	35345	0.03563	CPT1B	110.248
chr3	167239055	rs4955716	C	T	0.0731	1.471e-17	0.00857	35345	0.32947	CPT1B	72.7567
chr3	167369220	rs140702199	G	C	-0.0978	2.523e-8	0.017553	35344	0.05727	CPT1B	31.0438
chr3	167399355	rs13079876	C	T	-0.049	1.428e-9	0.008096	35345	0.43403	CPT1B	36.6312
chr3	167467294	rs114993564	C	T	-0.1298	3.573e-9	0.021989	35344	0.03477	CPT1B	34.8448
chr3	167670407	rs114486945	T	C	0.1952	2.07e-15	0.024593	35345	0.02806	CPT1B	62.9994
chr3	167677258	rs6801510	ATA	GTA	-0.0662	1.42e-12	0.009348	35345	0.25235	CPT1B	50.1509
chr3	168549552	rs145844472	G	A	0.2131	2.242e-8	0.038107	35345	0.01148	CPT1B	31.2721
chr3	170703866	rs141693497	G	A	0.3285	4.404e-8	0.060013	35354	0.00434	CPT1B	29.9626
chr6	31602089	rs9267515	A	G	0.0498	4.884e-8	0.009128	35426	0.26397	CPT1B	29.7651
chr6	31879403	rs146903072	A	G	0.1429	1.038e-12	0.020055	35432	0.04098	CPT1B	50.7714
chr6	31967534	rs453821	T	C	0.1188	5.416e-25	0.011506	35432	0.13894	CPT1B	106.607
chr6	32007800	rs147390813	C	T	0.0552	8.432e-12	0.008081	35429	0.39378	CPT1B	46.6603
chr6	32040013	rs6477	G	C	0.0597	2.888e-9	0.010054	35430	0.23653	CPT1B	35.2591
chr6	32041524	rs7774739	G	A	0.0971	2.955e-18	0.011144	35428	0.17585	CPT1B	75.92
chr6	32740347	rs5021453	G	A	0.0486	8.418e-9	0.008438	35429	0.34395	CPT1B	33.1737
chr6	105399298	rs72939784	C	T	-0.1079	9.43e-9	0.018796	35344	0.04841	CPT1B	32.9543
chr17	1771140	rs1804145	G	C	-0.2114	7.026e-18	0.02454	35348	0.02593	RAB7B	74.2097
chr17	8067983	rs9910732	A	G	-0.0741	7.849e-18	0.008614	35365	0.29487	ALOX15B	73.9991
chr2	240571486	rs78909033	A	G	0.0658	6.446e-10	0.010649	35261	0.16064	ELMO1	38.1798
chr3	165730789	rs9864801	TAGAGAG	TATAGAG	-0.0582	1.991e-13	0.007919	35330	0.41936	ELMO1	54.0139
chr3	165760452	rs114115200	T	G	0.0784	2.827e-15	0.009926	35330	0.19037	ELMO1	62.3855
chr3	165792099	rs3863087	A	G	-0.0751	2.733e-8	0.013513	35329	0.09559	ELMO1	30.887
chr3	165792099	rs3863087	C	G	0.1053	2.926e-10	0.016707	35329	0.06134	ELMO1	39.7246
chr7	37334598	rs56305455	A	G	-0.1081	1.226e-12	0.01522	35350	0.07161	ELMO1	50.4455
chr7	37372155	rs6960995	T	C	0.0604	2.155e-14	0.007905	35347	0.4498	ELMO1	58.3808
chr7	37407090	rs7782999	T	A	-0.1054	3.676e-25	0.010171	35349	0.18282	ELMO1	107.388
chr7	37429286	rs28628397	A	C	-0.0742	8.025e-17	0.008907	35350	0.26767	ELMO1	69.3977
chr7	37431194	rs1647794	G	C	-0.0882	4.243e-13	0.01217	35349	0.11729	ELMO1	52.5238
chr1	196692375	rs10922094	CATTA	GATTA	-0.0727	1.877e-19	0.00806	35330	0.40155	HIF1A	81.3577
chr1	196820352	rs442488	C	T	-0.0459	4.092e-9	0.007806	35328	0.48667	HIF1A	34.5755
chr1	196839800	rs465727	A	G	-0.0526	1.141e-8	0.009215	35329	0.30381	HIF1A	32.5822
chr3	165730789	rs9864801	TAGAGAG	TATAGAG	-0.0454	1.355e-8	0.007994	35330	0.41936	HIF1A	32.254
chr6	31943152	rs2242572	A	G	0.0796	6.823e-9	0.013735	35432	0.09003	HIF1A	33.5868
chr1	21451203	rs115992625	G	A	-0.0715	1.878e-9	0.011901	35366	0.0811	VTN	36.0948
chr1	21493549	rs12132412	G	A	-0.0753	3.676e-28	0.006843	35365	0.34943	VTN	121.087
chr17	12867977	rs190738036	T	C	-0.2062	1.946e-8	0.036712	35353	0.01419	VTN	31.5472
chr17	13505166	rs1860069	T	C	-0.1383	2.187e-9	0.023114	35353	0.03766	VTN	35.8009
chr17	13742783	rs62054448	T	C	0.0522	1.61e-8	0.00924	35346	0.34419	VTN	31.9152
chr17	13763094	rs2120189	G	A	-0.057	1.199e-10	0.008852	35348	0.44959	VTN	41.4636
chr17	13929791	rs1860016	A	C	-0.0645	7.074e-13	0.008986	35354	0.38738	VTN	51.5213
chr17	13953968	rs77474025	T	C	0.1442	3.382e-8	0.026121	35357	0.02893	VTN	30.4755
chr17	14182011	rs118153486	TTTTTA	TTTTTT	0.11	1.111e-8	0.019255	35357	0.05461	VTN	32.6361
chr17	14234285	rs62052126	C	G	-0.0695	1.096e-8	0.012161	35357	0.15648	VTN	32.6611
chr17	14280155	rs11870065	G	C	0.1306	5.136e-12	0.018923	35354	0.05317	VTN	47.6328
chr17	14314655	rs4791573	G	A	0.0604	4.909e-9	0.010324	35348	0.24023	VTN	34.2277
chr17	14330550	rs111261697	GGTGTGTGT	GGTGT	0.1059	2.957e-8	0.019102	35348	0.0568	VTN	30.7351
chr17	14346583	rs8078587	C	T	0.0652	2.942e-11	0.009805	35350	0.27882	VTN	44.2181
chr17	14360389	rs111265231	T	C	0.1146	1.268e-11	0.016922	35346	0.07157	VTN	45.8634
chr17	14364451	rs141592890	A	G	-0.1505	5.845e-14	0.020036	35349	0.05114	VTN	56.4223
chr17	14386853	rs77644050	A	G	-0.197	2.31e-15	0.024863	35349	0.03088	VTN	62.7806
chr17	14529464	rs72822569	C	T	-0.1253	2.821e-9	0.021088	35352	0.04424	VTN	35.3046
chr17	14680041	rs141632131	C	A	-0.3615	1.984e-8	0.0644	35349	0.00435	VTN	31.5097
chr17	14690138	rs369623254	ATTCTTTCTTTCTTTCTTTCTTTCTTTCTTTCTTTCTTTCTTTCTTTCTTTCTTTCTT	ATTCTTTCTTTCTTTCTTTCTTTCTTTCTTTCTTTCTTTCTTTCTT	-0.0926	3.397e-8	0.016776	35329	0.0825	VTN	30.4681
chr17	14753589	rs10623113	TTGTTGTTGTTGT	TTGT	0.3648	3.392e-10	0.058092	35343	0.00583	VTN	39.4346
chr17	14787998	rs2323465	C	T	-0.0666	1.198e-10	0.010342	35348	0.23392	VTN	41.4705
chr17	14838048	rs146475662	G	A	-0.1895	2.85e-8	0.034142	35348	0.01733	VTN	30.8064
chr17	14840674	rs12944625	G	A	0.0893	1.112e-9	0.014658	35348	0.0995	VTN	37.1153
chr17	14894556	rs8064512	C	T	0.0615	5.6e-12	0.008927	35348	0.40438	VTN	47.4612
chr17	14974165	rs78247247	G	A	0.095	3.174e-13	0.013037	35346	0.13026	VTN	53.0997
chr17	14996963	rs2191117	TTAGTAGTAGTAGTAGTAGTAGTAGTAGTAGTA	TTATTAGTAGTAGTAGTAGTAGTAGTAGTAGTA	0.0824	2.118e-18	0.009416	35347	0.31922	VTN	76.5811
chr17	15021499	rs9894583	T	C	0.0487	2.796e-8	0.008769	35346	0.47188	VTN	30.8431
chr17	15021726	rs111797939	AA	AC	0.1554	1.972e-10	0.024420999999999998	35346	0.03361	VTN	40.4926
chr17	15047566	rs34005545	T	C	-0.1274	6.312e-10	0.020607	35346	0.04961	VTN	38.2216
chr17	15058325	rs2058178	A	G	0.0636	1.071e-9	0.010429	35347	0.22765	VTN	37.1902
chr17	15075099	rs59221597	G	A	-0.1924	2.741e-10	0.030478	35346	0.02233	VTN	39.8508
chr17	15075161	rs11652320	T	C	0.0734	1.65e-16	0.008902	35347	0.41363	VTN	67.9856
chr17	15132253	rs147804221	T	C	-0.2411	1.743e-17	0.028332	35346	0.02403	VTN	72.4169
chr17	15170964	rs8082487	C	T	0.0658	9.412e-11	0.01016	35348	0.24719	VTN	41.9435
chr17	15182904	rs72811135	G	A	0.1842	5.777e-11	0.028125	35348	0.02456	VTN	42.8938
chr17	15283732	rs148920640	A	C	-0.2026	2.313e-8	0.036264	35346	0.01493	VTN	31.2124
chr17	15321028	rs150872317	TTTG	G	-0.2003	5.446e-12	0.029057	35346	0.02342	VTN	47.5182
chr17	15362347	rs138781102	C	T	0.2815	2.994e-12	0.040341	35344	0.01275	VTN	48.6927
chr17	15372307	rs34174662	T	C	-0.0698	1.536e-8	0.012338	35344	0.14528	VTN	32.0053
chr17	15380062	rs190324353	G	T	0.3516	4.863e-19	0.039438	35343	0.01217	VTN	79.4819
chr17	15384370	rs74628379	C	G	-0.2211	2.077e-13	0.030107	35343	0.02091	VTN	53.9315
chr17	15393619	rs2323659	A	G	0.0521	6.988e-9	0.008996	35342	0.39637	VTN	33.541
chr17	15393870	rs71366199	G	A	0.0916	7.975e-11	0.01409	35341	0.11085	VTN	42.2638
chr17	15397304	rs111341925	T	C	-0.1673	3.837e-8	0.030428	35340	0.0213	VTN	30.2305
chr17	15424604	rs72821015	T	C	0.177	3.791e-11	0.026769	35343	0.02737	VTN	43.7202
chr17	15473077	rs62069949	A	G	-0.0618	3.375e-12	0.008878	35346	0.45047	VTN	48.4559
chr17	15494061	rs117290575	GCT	CCT	-0.1707	1.252e-13	0.023033	35346	0.03767	VTN	54.9245
chr17	15497938	rs12451998	TAGAGAGAGAGAGAGAG	TATAGAGAGAGAGAGAG	-0.0542	7.173e-10	0.008796	35346	0.4585	VTN	37.9689
chr17	15583543	rs236790	A	G	0.0582	1.642e-8	0.010308	35347	0.2429	VTN	31.8784
chr17	15612066	rs149232433	A	G	0.503	2.34e-13	0.068643	35348	0.00425	VTN	53.6962
chr17	15619541	rs150696081	A	C	-0.1777	1.083e-8	0.031082	35348	0.02077	VTN	32.6856
chr17	15638252	rs368559523	TAAATTAA	TAAATTTA	-0.1064	3.349e-15	0.013507	35345	0.11863	VTN	62.0534
chr17	15664516	rs117397889	A	G	-0.1535	2.152e-10	0.024173	35348	0.03551	VTN	40.3233
chr17	15718059	rs4471717	G	A	-0.0753	8.321e-14	0.010087	35345	0.25684	VTN	55.727
chr17	15741078	rs7222367	C	T	-0.0782	1.965e-12	0.011113	35345	0.19499	VTN	49.5166
chr17	15797249	rs75823490	G	C	-0.3952	2.829e-18	0.045331	35347	0.00951	VTN	76.0052
chr17	15918060	rs1759084	T	C	-0.1281	1.417e-13	0.017323	35346	0.07024	VTN	54.683
chr17	16241325	rs10221252	G	A	0.1091	8.47e-13	0.015252	35349	0.0923	VTN	51.1677
chr17	16251879	rs111649396	T	G	0.284	1.051e-22	0.028959	35349	0.02396	VTN	96.1766
chr17	16338940	rs138120162	TTTTATTTACTTATTTATTTATTTAT	TTTTATTTACTTATTTAT	-0.4058	1.268e-12	0.057173	35349	0.00545	VTN	50.3781
chr17	16361266	rs8071642	G	A	-0.1267	7.441e-11	0.019458	35349	0.05201	VTN	42.3991
chr17	16423189	rs35236270	T	C	0.2182	4.845e-9	0.037284	35348	0.01374	VTN	34.2503
chr17	16434206	rs4998923	C	T	-0.1499	1.888e-8	0.026663	35349	0.02883	VTN	31.6071
chr17	16451576	rs150180796	T	C	-0.074	2.305e-9	0.012386	35349	0.14449	VTN	35.6945
chr17	16452498	rs139660566	T	C	0.1844	1.059e-8	0.032232	35349	0.01994	VTN	32.7301
chr17	16505301	rs473572	A	T	0.0652	3.582e-13	0.008968	35348	0.40127	VTN	52.8572
chr17	16547269	rs17716244	A	G	-0.1335	2.078e-12	0.018992	35347	0.0578	VTN	49.4107
chr17	16577416	rs74393907	G	A	0.1044	4.086e-8	0.019026	35346	0.05709	VTN	30.1097
chr17	16584310	rs62072769	A	G	-0.2301	7.397e-36	0.018407	35346	0.06037	VTN	156.267
chr17	16612346	rs200563537	AATAATAATAAAATAATAATAATAATAATAAT	AATAATAATAAAATAATAATAATAAT	0.1328	1.139e-9	0.021811	35345	0.0404	VTN	37.0719
chr17	16657450	rs149729329	T	C	-0.2125	7.654e-11	0.032656	35347	0.01826	VTN	42.344
chr17	16689798	rs3101959	A	T	-0.0836	1.644e-21	0.008777	35346	0.45816	VTN	90.7236
chr17	16737594	rs2261445	C	G	-0.1085	9.251e-17	0.01305	35346	0.12963	VTN	69.1255
chr17	16812495	rs151287910	CTGCTGGAGGAGTTCCCATCCCTGCAGGTGTC	C	0.0954	2.981e-12	0.01367	35346	0.11928	VTN	48.7034
chr17	16824738	rs2656367	G	A	0.068	4.431e-11	0.01032	35325	0.4822	VTN	43.4169
chr17	16860790	rs76486306	T	C	0.1687	2.203e-9	0.028201	35348	0.02539	VTN	35.785
chr17	16862439	rs59138588	G	C	0.10780000000000001	9.71e-12	0.015828	35348	0.0852	VTN	46.3858
chr17	16878944	rs117462444	T	C	0.1523	8.063e-10	0.02479	35350	0.03196	VTN	37.7439
chr17	16904642	rs2002619	A	G	-0.0584	6.584e-11	0.008944	35350	0.40883	VTN	42.6346
chr17	16910219	rs4998961	G	A	-0.2081	6.802e-14	0.027778	35350	0.02446	VTN	56.1232
chr17	16914332	rs62065416	C	T	0.1833	3.477e-21	0.019402	35349	0.05272	VTN	89.2549
chr17	16914741	rs12449445	C	A	-0.0792	1.598e-11	0.011753	35349	0.16424	VTN	45.4101
chr17	16916595	rs11654076	G	A	0.0765	7.776e-18	0.008892	35349	0.41956	VTN	74.0157
chr17	16957979	rs62066489	C	T	-0.206	1.419e-8	0.036325	35348	0.01521	VTN	32.1605
chr17	16971747	rs6502544	G	A	0.0519	1.564e-8	0.009179	35348	0.3489	VTN	31.9701
chr17	16973638	rs28593159	G	C	0.0657	3.657e-8	0.011931	35348	0.1631	VTN	30.3233
chr17	16989020	rs57096150	T	C	-0.1272	1.131e-24	0.012404	35348	0.14809	VTN	105.16
chr17	17000959	rs113556432	A	G	0.331	2.686e-24	0.032545	35350	0.01836	VTN	103.44
chr17	17004933	rs7502225	C	G	-0.0765	2.377e-16	0.009328	35350	0.3375	VTN	67.2583
chr17	17005061	rs28493585	T	C	-0.3024	9.481e-9	0.052685	35350	0.00702	VTN	32.945
chr17	17041308	rs11658904	C	T	0.0589	3.918e-8	0.01072	35350	0.21275	VTN	30.1885
chr17	17042024	rs72837920	C	A	0.3059	1.39e-8	0.053907	35350	0.00672	VTN	32.2009
chr17	17072565	rs141282490	C	A	-0.2406	2.623e-10	0.038072	35350	0.01398	VTN	39.9374
chr17	17160945	rs117958467	A	G	-0.35	4.726e-9	0.059762	35349	0.00507	VTN	34.2993
chr17	17170192	rs56175148	ATTTTTTTTTTTTTTTT	ATATTTTTTTTTTTTTT	-0.1599	2.993e-34	0.013103	35349	0.13216	VTN	148.921
chr17	17198587	rs16961412	A	G	0.1629	7.613e-19	0.018375	35349	0.05947	VTN	78.5937
chr17	17206618	rs77714441	G	C	-0.3424	8.428e-10	0.055796	35350	0.00681	VTN	37.6584
chr17	17243751	rs1736205	T	C	-0.0583	2.396e-9	0.009768	35348	0.27463	VTN	35.6226
chr17	17262161	rs41283375	CAAC	CAAT	0.1971	6.886e-9	0.03402	35350	0.0169	VTN	33.5664
chr17	17315840	rs151016181	T	C	-0.2805	1.112e-9	0.046041	35349	0.00917	VTN	37.1173
chr17	17316645	rs188378844	A	G	-0.2695	2.107e-12	0.038351	35349	0.01326	VTN	49.3815
chr17	17317284	rs11869054	C	G	-0.064	6.886e-12	0.009329	35349	0.33261	VTN	47.0641
chr17	17326081	rs79347227	C	T	0.2245	3.777e-21	0.023785	35348	0.03455	VTN	89.0895
chr17	17328566	rs1860552	A	G	0.0595	6.939e-11	0.009123	35348	0.36893	VTN	42.5362
chr17	17350841	rs242247	G	A	0.1059	1.088e-8	0.018526	35348	0.06268	VTN	32.676
chr17	17361210	rs148810238	AAGAT	A	-0.4499	5.827e-24	0.044568	35347	0.00977	VTN	101.903
chr17	17389177	rs7223406	G	A	0.0671	2.449e-10	0.0106	35345	0.22262	VTN	40.0713
chr17	17408460	rs75916180	T	C	-0.1489	1.482e-11	0.02206	35344	0.04091	VTN	45.5594
chr17	17419946	rs4539660	T	C	0.0932	8.34e-11	0.014351	35346	0.10651	VTN	42.1762
chr17	17421982	rs74747519	C	T	-0.244	8.966e-18	0.028417	35346	0.0244	VTN	73.7264
chr17	17434234	rs8076224	CATCATCATCATCA	CATCATCATCATCT	0.07	1.885e-15	0.008806	35346	0.44789	VTN	63.1886
chr17	17434259	rs7218744	A	G	-0.1469	1.669e-8	0.026031	35347	0.02857	VTN	31.8465
chr17	17456648	rs139134709	T	C	0.1611	1.415e-21	0.016885	35347	0.07289	VTN	91.0309
chr17	17505170	rs1020696	C	T	-0.0855	3.046e-11	0.012868	35348	0.13788	VTN	44.1479
chr17	17551878	rs8075019	AAGACGATACAAAAAAA	GAGACGATACAAAAAAA	-0.1341	2.117e-15	0.016901	35348	0.07505	VTN	62.9554
chr17	17571711	rs35067579	GTT	G	-0.1583	4.378e-19	0.017733	35348	0.0687	VTN	79.6888
chr17	17635250	rs73290131	T	C	0.1712	7.834e-14	0.022909	35348	0.03764	VTN	55.8464
chr17	17690377	rs35286476	A	G	0.158	1.08e-8	0.027634	35348	0.02649	VTN	32.6909
chr17	17758507	rs4925110	G	A	0.331	1.698e-19	0.036651	35348	0.01519	VTN	81.5613
chr17	17791851	rs1883752	C	G	0.1418	1.65e-37	0.011079	35348	0.19694	VTN	163.814
chr17	17833611	rs78735444	G	T	0.1897	2.091e-11	0.028315	35348	0.02472	VTN	44.885
chr17	17934096	rs76595964	A	G	0.3093	9.082e-54	0.020035	35348	0.05037	VTN	238.331
chr17	17950586	rs12940832	C	T	0.1701	5.175e-32	0.014444	35348	0.10447	VTN	138.686
chr17	18070372	rs142160241	AAGACTCATCCTGGCTAACACA	AAGACTCATCCTGGCTAACACG	0.183	2.02e-10	0.028774	35347	0.02381	VTN	40.4484
chr17	18113786	rs2975000	C	G	0.1046	7.94e-13	0.014604	35347	0.098	VTN	51.3003
chr17	18128054	rs854788	A	G	0.1035	6.631e-31	0.008954	35347	0.39491	VTN	133.612
chr17	18151139	rs16960961	A	G	-0.1891	4.778e-27	0.017558	35348	0.06804	VTN	115.993
chr17	18200111	rs201406334	ATTTTTTTTTTTTTTT	AATTTTTTTTTTTTTT	0.6134	6.569e-9	0.10573	35347	0.00227	VTN	33.6582
chr17	18217676	rs72827448	T	C	-0.1409	9.096e-12	0.020659	35348	0.047	VTN	46.5161
chr17	18233267	rs11869582	A	G	-0.1292	7.099e-37	0.010185	35348	0.24391	VTN	160.917
chr17	18279487	rs112048561	T	A	0.0756	1.575e-16	0.009163	35350	0.35421	VTN	68.072
chr17	18285635	rs200353875	GT	G	-0.3345	9.406e-13	0.046856	35350	0.00863	VTN	50.9638
chr17	18301335	rs71367441	T	C	0.1096	3.195e-11	0.016513	35350	0.07478	VTN	44.0524
chr17	18398543	rs71269575	C	T	0.0865	4.247e-15	0.011023	35340	0.25774	VTN	61.579
chr17	18401190	rs540997	G	C	0.42	9.694e-11	0.064898	35347	0.0051	VTN	41.8828
chr17	18402714	rs591914	G	A	-0.0753	4.653e-12	0.010888	35343	0.20261	VTN	47.8293
chr17	18426526	rs4792782	A	G	-0.119	7.288e-18	0.013821	35346	0.12864	VTN	74.1336
chr17	18428631	rs113963443	C	T	0.4084	1.198e-23	0.040743	35347	0.01243	VTN	100.477
chr17	18459443	rs61029048	C	T	-0.3107	1.995e-10	0.048839	35347	0.00841	VTN	40.4715
chr17	18500884	rs1385296	ACCCTCCCACCG	ACCCTCCCACCT	-0.0553	3.688e-8	0.010045	35339	0.37601	VTN	30.3075
chr17	18524769	rs150407597	G	T	0.2368	1.769e-17	0.027833	35347	0.02272	VTN	72.3841
chr17	18530134	rs189236809	C	G	-0.1268	1.875e-8	0.02255	35347	0.03756	VTN	31.6188
chr17	18647117	rs62072830	A	T	0.0869	1.47e-11	0.012872	35347	0.13643	VTN	45.5772
chr17	18649438	rs148740140	T	C	-0.4172	2.07e-11	0.062259	35347	0.00481	VTN	44.9039
chr17	18651201	rs1039282	C	T	-0.1217	2.274e-37	0.009527	35347	0.30064	VTN	163.181
chr17	18655921	rs56012905	C	G	0.1988	2.367e-15	0.0251	35347	0.03107	VTN	62.7314
chr17	18657806	rs2055332	TTTTTTTTTTTGG	TTTTTTTTTTTTG	0.0812	2.486e-14	0.010653	35346	0.21513	VTN	58.0989
chr17	18666430	rs75268130	T	C	-0.0778	3.091e-8	0.014053	35347	0.10948	VTN	30.6493
chr17	18674432	rs9911956	C	T	0.0989	3.412e-29	0.008818	35348	0.43631	VTN	125.792
chr17	18705623	rs140651876	T	C	-0.1599	3.884e-15	0.020347	35348	0.05084	VTN	61.7584
chr17	18738265	rs80167378	AAGAAAA	CAGAAAA	0.0871	1.038e-21	0.009098	35347	0.37238	VTN	91.6525
chr17	18762443	rs149093897	A	G	0.1721	1.78e-9	0.028604	35348	0.02387	VTN	36.2
chr17	18783504	rs144339828	A	G	0.3061	7.531e-15	0.039369	35349	0.01305	VTN	60.453
chr17	18803780	rs145074294	T	G	0.1663	8.582e-15	0.021434	35348	0.0429	VTN	60.1974
chr17	18870136	rs144714568	G	A	0.249	3.592e-15	0.031646	35349	0.01928	VTN	61.91
chr17	18895260	rs4322727	TAT	AAT	-0.1177	3.468e-41	0.008757	35348	0.45254	VTN	180.652
chr17	18940829	rs56380918	T	A	-0.156	8.255e-22	0.016256	35348	0.07852	VTN	92.092
chr17	18948012	rs151132219	T	C	0.1913	1.517e-8	0.033801	35347	0.01705	VTN	32.031
chr17	18953007	rs2428379	C	T	0.116	3.233e-13	0.015925	35341	0.08215	VTN	53.0588
chr17	18956386	rs2469842	G	A	0.09	2.115e-9	0.015028	35342	0.09508	VTN	35.866
chr17	18973253	rs148805314	T	C	-0.1908	7.133e-11	0.029274	35345	0.02262	VTN	42.4808
chr17	18991285	rs79961268	C	G	0.2641	4.94e-28	0.02406	35342	0.03459	VTN	120.488
chr17	19012795	rs117498764	G	C	-0.4002	5.386e-21	0.042568	35347	0.0108	VTN	88.3869
chr17	19014200	rs2428369	G	A	0.1029	2.52e-11	0.015422	35350	0.08766	VTN	44.5194
chr17	19022840	rs144628398	G	T	-0.2918	5.622e-24	0.028896	35350	0.02418	VTN	101.975
chr17	19188237	rs200234160	CCTTCAT	CCTTCTT	0.1813	7.308e-17	0.021734	35350	0.04307	VTN	69.5851
chr17	19259671	rs117879645	T	C	-0.1548	1.48e-8	0.027331	35350	0.02611	VTN	32.0797
chr17	19266886	rs185225152	G	A	0.3905	3.102e-16	0.047801	35350	0.00845	VTN	66.7372
chr17	19310896	rs74854426	C	G	-0.2184	2.586e-10	0.034547	35350	0.01597	VTN	39.9654
chr17	19359215	rs77232220	TTCTCTC	TTCTCTG	-0.0825	6.057e-15	0.010573	35350	0.21688	VTN	60.8852
chr17	19405455	rs76578497	G	T	0.2041	1.602e-11	0.030289	35350	0.02162	VTN	45.4063
chr17	19412361	rs17792559	G	A	-0.4828	6.977e-9	0.083364	35350	0.00262	VTN	33.5411
chr17	19454419	rs35778543	C	T	-0.1507	4.816e-9	0.025746	35350	0.03033	VTN	34.2615
chr17	19465316	rs11412095	TGGGGGGGGGGGGT	TGGGGGGGGGGT	0.215	2.848e-27	0.019875	35341	0.05106	VTN	117.021
chr17	19488527	rs117790428	A	G	0.102	2.422e-13	0.013928	35348	0.1096	VTN	53.6319
chr17	19501714	rs79296375	T	C	-0.2443	3.685e-20	0.026563	35351	0.02841	VTN	84.5849
chr17	19506359	rs143866614	A	C	0.3765	5.34e-28	0.034322	35351	0.01686	VTN	120.333
chr17	19520268	rs7405832	C	T	0.0681	1.385e-14	0.008847	35350	0.43687	VTN	59.2519
chr17	19545584	rs144761526	A	G	-0.2355	3.201e-11	0.035483	35351	0.01591	VTN	44.0495
chr17	19562078	rs11657807	A	T	-0.0689	8.258e-10	0.011222	35351	0.18441	VTN	37.6962
chr17	19650042	rs138986545	A	G	0.2124	2.994e-17	0.025146	35355	0.03222	VTN	71.3463
chr17	19670005	rs76051665	T	C	0.2352	1.652e-16	0.028526	35354	0.02512	VTN	67.9818
chr17	19674095	rs3786038	T	G	-0.1049	3.405e-27	0.009712	35353	0.28644	VTN	116.663
chr17	19709183	rs4925043	C	T	-0.0925	7.713e-11	0.014217	35354	0.10886	VTN	42.3319
chr17	19751764	rs143756200	A	G	0.1972	1.411e-8	0.034767	35357	0.01554	VTN	32.1721
chr17	19759742	rs76288979	A	C	0.1699	1.372e-8	0.029929	35357	0.0224	VTN	32.2257
chr17	19761726	rs12938201	A	G	0.089	7.829e-19	0.010042	35356	0.25905	VTN	78.5488
chr17	19770835	rs72841944	T	C	-0.1803	8.74e-9	0.031337	35357	0.01874	VTN	33.1037
chr17	19785663	rs189508297	C	A	-0.3111	4.883e-20	0.033939	35356	0.01751	VTN	84.0237
chr17	19823257	rs117500794	C	T	-0.2366	2.425e-10	0.037368	35356	0.01324	VTN	40.0894
chr17	19835274	rs187771148	T	C	-0.3725	2.389e-32	0.031458	35357	0.02117	VTN	140.214
chr17	19839201	rs281357	C	T	0.0859	1.131e-19	0.009465	35357	0.31181	VTN	82.3655
chr17	19892461	rs11654515	A	C	0.0663	1.454e-8	0.0117	35355	0.16969	VTN	32.1111
chr17	19899029	rs9914502	A	T	0.2186	1.303e-30	0.019007	35351	0.05838	VTN	132.274
chr17	19899176	rs189282763	T	C	0.2796	2.474e-16	0.034112	35351	0.01732	VTN	67.1831
chr17	19900017	rs9797231	T	C	-0.1735	2.579e-10	0.027443	35351	0.0257	VTN	39.9702
chr17	19947985	rs35869599	CAA	CA	0.2936	5.147e-32	0.024931	35349	0.03548	VTN	138.686
chr17	19947985	rs35869599	CAAAA	CA	-0.4482	1.039e-16	0.053998	35349	0.00787	VTN	68.8951
chr17	19955663	rs190575644	T	C	0.2599	1.492e-18	0.029567	35350	0.02371	VTN	77.2677
chr17	19958834	rs16960550	C	T	-0.1114	7.735e-11	0.017124	35350	0.06879	VTN	42.3214
chr17	19969110	rs147712098	G	A	-0.2387	7.94e-18	0.027754	35351	0.02576	VTN	73.9697
chr17	19995095	rs34734117	A	G	0.1133	2.024e-24	0.01111	35351	0.19189	VTN	104
chr17	20020775	rs117039041	A	G	0.3105	3.577e-31	0.026739	35351	0.02941	VTN	134.844
chr17	20046235	rs6587211	G	A	-0.0595	4.626e-8	0.010887	35351	0.19857	VTN	29.8688
chr17	20080113	rs17759417	T	C	-0.2952	1.536e-10	0.046112	35351	0.00987	VTN	40.9831
chr17	20102184	rs117057360	G	T	-0.356	8.768e-22	0.03712	35351	0.01463	VTN	91.978
chr17	20164907	rs150383348	G	A	-0.3549	6.798e-13	0.049405	35351	0.00754	VTN	51.6024
chr17	20327707	rs1862002	A	G	-0.1515	1.701e-49	0.010243	35350	0.24548	VTN	218.762
chr17	20433536	rs560209	A	G	0.1027	4.963e-12	0.01487	35347	0.09726	VTN	47.7001
chr17	20467483	rs28699183	C	T	0.2929	4.38e-10	0.04694	35347	0.00908	VTN	38.9361
chr17	20504285	rs76176752	C	A	0.0633	1.417e-11	0.009369	35346	0.36379	VTN	45.6479
chr17	20520461	rs62068042	C	A	0.054	2.075e-8	0.009633	35336	0.40566	VTN	31.4242
chr17	20521924	rs76956927	C	T	-0.0689	1.932e-13	0.00937	35347	0.32356	VTN	54.0704
chr17	20525588	rs71369498	G	A	-0.1283	2.329e-34	0.010496	35347	0.22485	VTN	149.419
chr17	20606324	rs201600368	CA	C	-0.2533	1.922e-43	0.018328	35347	0.05993	VTN	191.003
chr17	20631761	rs118095221	T	C	0.2207	1.906e-11	0.032876	35345	0.01751	VTN	45.0658
chr17	20650877	rs116879206	T	G	0.0996	9.941e-9	0.017377	35344	0.06791	VTN	32.8525
chr17	20658352	rs139503095	C	T	-0.1786	2.263e-8	0.031947	35345	0.01911	VTN	31.2538
chr17	20676042	rs118174532	A	G	-0.2824	1.556e-15	0.035422	35346	0.01514	VTN	63.5599
chr17	20743564	rs182824297	C	T	0.2345	3.01e-18	0.02692	35345	0.02876	VTN	75.8814
chr17	20785268	rs117207502	G	C	-0.2935	3.175e-19	0.032748	35345	0.01796	VTN	80.3242
chr17	20791164	rs186254747	C	T	0.2916	1.172e-13	0.0393	35345	0.01243	VTN	55.0541
chr17	20791691	rs150611910	AGATAGATAGATAGATAGATAGATAGATAGATAGATAGATAG	AGATAGATAGATAGATAGATAGATAGATAGAT	-0.1464	8.554e-10	0.023866	35343	0.03505	VTN	37.629
chr17	20791691	rs150611910	AGATAGATAGATAGATAGATAGATAGATAGATAGATAGATAGATAGATAG	AGATAGATAGATAGATAGATAGATAGATAGAT	0.1262	1.255e-10	0.019619	35343	0.05192	VTN	41.3776
chr17	20796658	rs148352119	T	G	0.4053	3.888e-21	0.042954	35345	0.01155	VTN	89.032
chr17	20796933	rs144078209	T	C	-0.1836	5.007e-16	0.022635	35345	0.03844	VTN	65.7937
chr17	20800757	rs138234642	T	C	-0.2409	4.874e-16	0.029687	35345	0.02206	VTN	65.8478
chr17	20801248	rs62069318	A	G	-0.2088	6.39e-32	0.017757	35345	0.06618	VTN	138.268
chr17	20813712	rs2993355	G	A	0.0529	3.459e-9	0.008954	35342	0.41854	VTN	34.9042
chr17	20819050	rs11204312	T	C	-0.1298	2.178e-13	0.01769	35344	0.06802	VTN	53.8386
chr17	20823423	rs3054919	ATT	AT	-0.0767	3.44e-10	0.012218	35343	0.15691	VTN	39.4086
chr17	20830815	rs147348023	T	C	-0.2418	9.619e-16	0.030106	35344	0.02091	VTN	64.5069
chr17	20849194	rs12452993	C	T	0.1375	3.195e-31	0.011831	35345	0.1689	VTN	135.071
chr17	20857106	rs118162178	A	T	0.1304	2.017e-24	0.012786	35345	0.13778	VTN	104.013
chr17	20858323	rs118092968	A	G	-0.2343	1.104e-18	0.026552	35346	0.02936	VTN	77.8664
chr17	20864141	rs138664761	C	T	-0.1002	8.554e-17	0.012038	35346	0.15662	VTN	69.283
chr17	20888167	rs12949585	T	C	-0.2266	1.905e-11	0.033755	35347	0.01724	VTN	45.0654
chr17	20891164	rs190417570	T	C	0.3258	3.743e-26	0.030798	35347	0.02039	VTN	111.907
chr17	20900263	rs144119452	T	C	0.2186	6.179e-12	0.031794	35347	0.01937	VTN	47.2727
chr17	20915178	rs111345014	G	T	-0.0796	2.418e-13	0.010869	35351	0.2056	VTN	53.6348
chr17	20917917	rs147709818	T	C	-0.3681	5.871e-28	0.033582	35351	0.01862	VTN	120.149
chr17	20975326	rs73982398	C	G	-0.2418	3.105e-18	0.027769	35353	0.0253	VTN	75.8215
chr17	20989162	rs56078966	T	C	0.2681	7.834e-15	0.034503	35354	0.01674	VTN	60.3782
chr17	20992725	rs7218520	G	A	0.1031	1.359e-29	0.009126	35354	0.35852	VTN	127.631
chr17	20993441	rs143342054	A	G	-0.4132	1.241e-26	0.038683	35354	0.01301	VTN	114.099
chr17	21047681	rs4985971	G	T	-0.0891	1.354e-18	0.010124	35354	0.24562	VTN	77.4553
chr17	21050143	rs3047569	CAAAAAAAAAAAAAAAAAAAAAG	CAAAAAAAAAAAAAAAAAAAG	0.0759	1.135e-12	0.010671	35342	0.2253	VTN	50.591
chr17	21050143	rs3047569	CAAAAAAAAAAAAAAAAAAAAG	CAAAAAAAAAAAAAAAAAAAG	-0.0856	1.427e-16	0.01036	35342	0.2459	VTN	68.2697
chr17	21072595	rs72840145	G	A	-0.206	8.477e-9	0.035772	35354	0.01662	VTN	33.1626
chr17	21107497	rs117782544	C	A	-0.2236	1.307e-20	0.024023	35353	0.03436	VTN	86.6341
chr17	21136201	rs150073096	G	C	-0.3428	6.713e-19	0.038606	35353	0.01373	VTN	78.8446
chr17	21140524	rs73984294	ACACACACACACACCCC	ACACACACACACACACC	-0.4069	1.285e-14	0.052794	35339	0.00693	VTN	59.4027
chr17	21178507	rs2279163	G	A	-0.1506	8.571e-34	0.012429	35353	0.14625	VTN	146.817
chr17	21198122	rs143161750	G	C	-0.3964	1.172e-10	0.061525	35352	0.00521	VTN	41.5111
chr17	21215380	rs7219901	GAAAGGCGACCCTCTCA	GAAAGGCGACCCTCTCC	-0.0797	2.029e-19	0.008844	35351	0.46084	VTN	81.2118
chr17	21240761	rs732928	A	G	-0.0527	2.182e-9	0.008807	35351	0.48575	VTN	35.8068
chr17	21240817	rs28603161	A	G	0.1963	5.11e-16	0.024208	35351	0.03543	VTN	65.7541
chr17	21244207	rs12449311	T	C	0.1951	2.203e-16	0.023762	35352	0.03593	VTN	67.4138
chr17	21248452	rs74578441	A	G	-0.1493	2.4e-14	0.019575	35350	0.05509	VTN	58.1723
chr17	21276209	rs471466	G	T	-0.2148	3.798e-25	0.020735	35347	0.04787	VTN	107.315
chr17	21293129	rs149791865	A	G	-0.3576	1.361e-15	0.044762	35345	0.00942	VTN	63.8228
chr17	21318715	rs72844431	C	T	0.363	7.525e-32	0.030908	35345	0.02018	VTN	137.934
chr17	21328399	rs1714837	G	C	0.1982	4.527e-25	0.019164	35345	0.05812	VTN	106.963
chr17	21339500	rs72843838	G	A	-0.2744	6.081e-10	0.044342	35345	0.0108	VTN	38.2946
chr17	21352097	rs9908648	G	A	-0.1269	7.388e-42	0.009362	35345	0.32002	VTN	183.732
chr17	21364912	rs11867371	G	T	0.1093	4.872e-17	0.013028	35345	0.13188	VTN	70.3858
chr17	21367718	rs116917148	A	G	-0.125	2.869e-9	0.021048	35344	0.04741	VTN	35.2694
chr17	21382446	rs9913913	A	C	0.2221	3.457e-12	0.031921	35344	0.0186	VTN	48.411
chr17	21382614	rs4986049	A	C	-0.0628	8.676e-10	0.010241	35345	0.24176	VTN	37.604
chr17	21382915	rs59973902	A	G	0.1736	2.437e-13	0.023708	35344	0.03683	VTN	53.6179
chr17	21383014	rs9916141	G	A	0.1083	1.036e-22	0.011042	35346	0.19665	VTN	96.197
chr17	21386798	rs113533177	A	G	0.1847	4.548e-46	0.012962	35344	0.13385	VTN	203.044
chr17	21388018	rs116859815	T	C	-0.3285	2.442e-25	0.031582	35344	0.01959	VTN	108.191
chr17	21393104	rs1914886	A	G	-0.1793	2.776e-90	0.008899	35343	0.42279	VTN	405.955
chr17	21396582	rs11654970	CG	TG	-0.2741	4.973e-13	0.037932	35343	0.01371	VTN	52.2164
chr17	21451991	rs117692372	C	T	-0.3325	6.454e-64	0.019699	35345	0.05077	VTN	284.902
chr17	21454626	rs74831220	A	G	-0.5189	2.482e-23	0.052142	35345	0.0074	VTN	99.0357
chr17	21458610	rs74403406	A	G	0.3343	8.54e-52	0.022077	35345	0.04053	VTN	229.294
chr17	21458773	rs12938103	G	A	0.2208	1.88e-10	0.034658	35345	0.01614	VTN	40.5874
chr17	21462471	rs35829446	G	A	1.0186	2.64e-46	0.071296	35345	0.00379	VTN	204.116
chr17	21476986	rs7405910	GCGCCTGGGCCG	GTGCCTGGGCCG	0.0913	1.192e-20	0.009799	35345	0.28005	VTN	86.8117
chr17	21486031	rs113329541	CAAGATAGGAAA	AAAGATAGGAAA	-0.3455	2.137e-49	0.023385	35345	0.03687	VTN	218.284
chr17	21498577	rs72838684	T	C	-0.2303	3.501e-17	0.027324	35346	0.02609	VTN	71.0394
chr17	21499350	rs143292714	A	G	-0.2357	2.393e-11	0.035286	35346	0.0157	VTN	44.6184
chr17	21501625	rs78527994	G	A	-0.238	4.086e-12	0.034323	35347	0.01749	VTN	48.0821
chr17	21513340	rs7407022	G	T	-0.059	9.448e-10	0.009643	35344	0.29183	VTN	37.4352
chr17	21519499	rs9903649	T	C	0.3916	2.561e-33	0.03256	35345	0.0188	VTN	144.649
chr17	21526500	rs6587158	T	A	-0.0609	3.564e-12	0.008758	35345	0.46311	VTN	48.3531
chr17	21528282	rs6587160	A	G	0.077	1.838e-18	0.008783	35345	0.45188	VTN	76.8592
chr17	21528566	rs72842003	A	G	0.2355	9.696e-13	0.033007	35347	0.01674	VTN	50.9061
chr17	21595423	rs149021865	C	G	0.1967	1.028e-10	0.030436	35346	0.02088	VTN	41.767
chr17	21597537	rs113939982	A	G	0.236	5.063e-33	0.019715	35346	0.05129	VTN	143.295
chr17	21606542	rs370242221	AAAAAAAC	AAAAAAC	0.0797	8.845e-10	0.013004	35340	0.1312	VTN	37.5632
chr17	22049066	rs9916184	T	G	0.1373	2.052e-38	0.010594	35347	0.22696	VTN	167.966
chr17	22062275	rs62049710	A	G	-0.1645	2.137e-27	0.01517	35346	0.091	VTN	117.587
chr17	22066185	rs71371066	CGTACGGGCTGACTCTGGACATGCTG	TGTACGGGCTGACTCTGGACATGCTG	0.1109	2.959e-12	0.015889	35347	0.08372	VTN	48.7158
chr17	22162441	rs137991045	CTATTTTC	CTATTTTT	0.2358	3.66e-18	0.027138	35346	0.02681	VTN	75.4974
chr17	22177968	rs9897458	TAATCAATTAATTA	TAATCAATTCATTA	0.1044	2.164e-31	0.008958	35347	0.40654	VTN	135.825
chr17	22213529	rs117971641	G	T	0.2805	6.968e-29	0.025151	35350	0.03159	VTN	124.381
chr17	22231050	rs72842082	G	A	-0.4203	1.585e-24	0.041118	35350	0.01165	VTN	104.485
chr17	22271413	rs138753376	C	T	0.2447	1.499e-19	0.027054	35350	0.02676	VTN	81.8097
chr17	22275042	rs2199698	T	C	-0.055	1.006e-8	0.009599	35350	0.2922	VTN	32.8302
chr17	22327598	rs143055118	T	G	-0.3066	6.059e-15	0.039294	35352	0.01217	VTN	60.8824
chr17	22351972	rs190792898	T	C	0.3784	1.329e-24	0.036958	35352	0.01444	VTN	104.83
chr17	22360467	rs117176226	A	G	0.3968	1.268e-33	0.032834	35352	0.01711	VTN	146.048
chr17	22367741	rs146386053	TT	TC	0.3545	2.252e-17	0.041804	35352	0.01204	VTN	71.9112
chr17	22371963	rs144243746	C	G	0.3302	6.571e-18	0.038297	35352	0.01341	VTN	74.3404
chr17	22440913	rs11871790	GTGTGTGTGTGTGTGTGTGTGTGTGC	GTGTGTGTGTGTGTGTGTGTGTGTGT	-0.2029	1.701e-42	0.014851	35352	0.09577	VTN	186.661
chr17	22453390	rs143872671	A	G	0.3098	7.691e-19	0.034949	35352	0.01655	VTN	78.5766
chr17	22473226	rs117294317	A	G	-0.3535	6.994e-34	0.029134	35352	0.0245	VTN	147.224
chr17	22487095	rs141894509	A	G	0.2869	5.541e-11	0.043764	35352	0.00981	VTN	42.9761
chr17	22543169	rs185641416	T	G	-0.3611	6.356e-29	0.032355	35351	0.01886	VTN	124.558
chr17	22549143	rs138281296	A	C	0.4232	5.839e-28	0.038607	35351	0.01306	VTN	120.16
chr17	22575535	rs145188735	T	C	0.1346	8.313e-15	0.017339	35351	0.06999	VTN	60.2618
chr17	22584524	rs72847883	T	C	-0.215	3.855e-13	0.029612	35351	0.02238	VTN	52.7159
chr17	22646233	rs66747553	TA	TT	-0.5504	2.043e-27	0.050738	35352	0.00791	VTN	117.677
chr17	22671895	rs73307089	A	G	-0.4311	1.207e-36	0.034095	35352	0.01515	VTN	159.873
chr17	22744696	rs117060393	C	T	0.2498	1.915e-53	0.016231	35352	0.07858	VTN	236.861
chr17	26943383	rs369031766	CTGCACTTGTGTGTGTGTGTGTGTGTG	CTGCACTTGTGTGTGTGTGTGTGTG	0.0835	5.363e-19	0.009377	35351	0.33368	VTN	79.2949
chr17	26943383	rs369031766	CTGCACTTGTGTGTGTGTGTGTGTGTGTG	CTGCACTTGTGTGTGTGTGTGTGTG	0.3633	4.142e-20	0.039557	35351	0.01244	VTN	84.3498
chr17	26943383	rs369031766	CTGCACTTGTGTGTGTGTGTGTGTGTGTGTG	CTGCACTTGTGTGTGTGTGTGTGTG	-0.329	3.89e-77	0.017698	35351	0.06461	VTN	345.576
chr17	26985172	rs59809254	GTGTGTGTGTGTGTGTGTGTGTGTGTGTGTGTA	ATGTGTGTGTGTGTGTGTGTGTGTGTGTGTGTA	-0.308	1.252e-11	0.045467	35352	0.00984	VTN	45.889
chr17	27000531	rs7503790	TAATT	TAAAT	-0.5713	4.938e-20	0.062332	35336	0.00464	VTN	84.0052
chr17	27001479	rs376116969	C	T	-0.2778	5.064e-67	0.016062	35352	0.08137	VTN	299.134
chr17	27082761	rs141985052	C	T	0.3016	8.309e-19	0.034057	35352	0.01734	VTN	78.4242
chr17	27096606	rs74729138	T	A	0.6441	1.877e-35	0.051833	35352	0.00722	VTN	154.417
chr17	27096606	rs74729138	G	A	0.3619	6.105e-20	0.039585	35352	0.01242	VTN	83.5826
chr17	27110736	rs187584530	T	C	0.5678	5.121e-17	0.067725	35352	0.00421	VTN	70.2899
chr17	27120694	rs12051718	C	T	0.2183	2.042e-16	0.026559	35352	0.02876	VTN	67.5591
chr17	27174297	rs74386729	T	G	-0.3202	1.702e-52	0.021	35352	0.04469	VTN	232.49
chr17	27218295	rs7223436	A	G	-0.1232	1.035e-33	0.01018	35352	0.2459	VTN	146.462
chr17	27241269	rs142111492	A	G	0.1785	4.586e-25	0.017261	35352	0.07092	VTN	106.941
chr17	27262984	rs7213639	G	A	-0.58	2.698e-18	0.066487	35352	0.00393	VTN	76.0996
chr17	27292324	rs140390732	A	C	-0.4702	2.326e-34	0.038467	35352	0.01316	VTN	149.413
chr17	27297618	rs192503791	A	G	0.5508	1.716e-29	0.048845	35352	0.0084	VTN	127.159
chr17	27341335	rs322179	T	C	-0.4827	4.243e-28	0.04392	35352	0.01078	VTN	120.79
chr17	27341595	rs76785295	A	G	0.3596	5.521e-22	0.03731	35352	0.01402	VTN	92.8943
chr17	27354104	rs56023962	C	T	0.0764	6.26e-17	0.009139	35352	0.35664	VTN	69.8859
chr17	27364270	rs11080143	T	C	-0.1425	3.814e-38	0.011036	35352	0.2007	VTN	166.727
chr17	27382276	rs75006121	T	C	0.1176	1.209e-8	0.020637	35352	0.04754	VTN	32.4729
chr17	27390719	rs9901931	G	A	0.11	8.7e-35	0.008941	35351	0.40173	VTN	151.361
chr17	27423919	rs72847721	T	G	-0.1671	1.517e-17	0.019599	35350	0.05333	VTN	72.6917
chr17	27437224	rs16963634	G	A	0.2687	1.912e-23	0.026931	35349	0.02724	VTN	99.5475
chr17	27460414	rs116926546	T	G	-0.4981	8.012e-62	0.030021	35350	0.02326	VTN	275.285
chr17	27487161	rs185303335	A	G	-0.6473	6.511e-21	0.068998	35350	0.00436	VTN	88.0113
chr17	27498287	rs7503869	A	G	-0.1426	6.514e-58	0.008889	35350	0.41911	VTN	257.355
chr17	27500376	rs117135916	T	C	0.3404	2.393e-57	0.021327	35350	0.04559	VTN	254.753
chr17	27522312	rs940015	C	T	-0.1335	5.101e-20	0.014571	35351	0.10099	VTN	83.9429
chr17	27547341	rs117533295	T	C	0.3333	1.924e-23	0.033407	35349	0.01819	VTN	99.5396
chr17	27547976	rs112807803	A	G	0.1022	1.37e-29	0.009047	35349	0.36872	VTN	127.612
chr17	27548497	rs79986032	A	G	-0.0856	2.09e-8	0.015274	35350	0.09362	VTN	31.4081
chr17	27550858	rs118009152	T	C	0.7491	7.873e-83	0.038853	35349	0.01265	VTN	371.732
chr17	27553770	rs117877242	G	A	-0.2397	1.806e-9	0.039855	35350	0.01196	VTN	36.1718
chr17	27555748	rs4795730	G	A	-0.3216	1.349e-162	0.011835	35350	0.15942	VTN	738.407
chr17	27559679	rs55884313	T	C	-0.4931	2.163e-18	0.056364	35350	0.00577	VTN	76.5361
chr17	27577730	rs79348765	A	G	0.2205	1.283e-19	0.024333	35350	0.03373	VTN	82.1156
chr17	27581275	rs2004584	T	C	0.2691	2.051e-104	0.012401	35350	0.14725	VTN	470.884
chr17	27620337	rs74439792	A	G	0.2542	1.87e-9	0.042305	35350	0.01091	VTN	36.105
chr17	27635397	rs8079018	C	G	0.0783	7.28e-19	0.008827	35349	0.46485	VTN	78.686
chr17	27640015	rs138261612	T	C	-0.2661	1.086e-18	0.03015	35349	0.02162	VTN	77.896
chr17	27642220	rs12946533	C	T	0.1921	2.158e-80	0.010117	35349	0.25196	VTN	360.538
chr17	27646243	rs71372336	A	G	0.192	4.038e-23	0.019388	35349	0.05361	VTN	98.0701
chr17	27654340	rs141697944	A	G	-0.265	6.069e-10	0.04282	35350	0.01049	VTN	38.3
chr17	27672914	rs139098920	G	A	-0.2723	3.493e-30	0.023853	35350	0.03726	VTN	130.319
chr17	27688422	rs371685539	AGGGGGGGGGG	GGGGGGGGGGGG	0.595	1.629e-17	0.069855	35350	0.00419	VTN	72.5503
chr17	27692255	rs79459903	T	C	0.5408	1.562e-26	0.050731	35350	0.008	VTN	113.639
chr17	27698842	rs112327874	T	C	0.5146	1.311e-48	0.035122	35350	0.01573	VTN	214.675
chr17	27747990	rs117209342	C	G	-0.5473	3.872e-42	0.040235	35349	0.012	VTN	185.03
chr17	27762384	rs28944192	C	G	0.2639	9.11e-126	0.011063	35349	0.19301	VTN	569.027
chr17	27771612	rs28999409	A	G	-0.536	1.39e-55	0.034128	35349	0.01692	VTN	246.665
chr17	27777738	rs12944039	A	G	-0.0999	1.328e-19	0.011029	35348	0.19808	VTN	82.0462
chr17	27797882	rs28998802	A	G	-0.3009	1.215e-123	0.012724	35348	0.13743	VTN	559.238
chr17	27808314	rs12709502	A	G	0.0998	8.898e-26	0.009507	35349	0.30689	VTN	110.198
chr17	27832633	rs117382854	G	C	-0.5482	3.973e-46	0.038447	35349	0.01301	VTN	203.307
chr17	27845146	rs188103676	G	A	-0.4684	1.008e-19	0.05154	35349	0.00714	VTN	82.5933
chr17	27851186	rs11655249	G	T	0.2863	3.525e-130	0.011794	35349	0.16641	VTN	589.278
chr17	27854150	rs74789284	G	A	-0.5592	7.65e-33	0.046848	35349	0.00875	VTN	142.479
chr17	27861964	rs113723260	T	C	0.4024	1.798e-51	0.026661	35349	0.02747	VTN	227.805
chr17	27896901	rs12952423	C	T	-0.4524	2.053e-44	0.03236	35350	0.01861	VTN	195.447
chr17	27902321	rs116856577	G	A	-0.5946	2.324e-20	0.064307	35350	0.00491	VTN	85.4935
chr17	27902617	rs150088666	A	C	-0.5038	8.51e-70	0.028528	35350	0.02447	VTN	311.87
chr17	27903138	rs149244009	G	A	-0.4206	4.596e-25	0.040673	35350	0.01141	VTN	106.937
chr17	27913412	rs145170768	A	G	-0.6046	7.907e-119	0.026087	35350	0.02916	VTN	537.141
chr17	27914656	rs117519222	A	G	0.175	5.634e-11	0.026705	35350	0.026950000000000002	VTN	42.9429
chr17	27934985	rs72847277	A	G	-0.6606	3.608e-117	0.028708	35350	0.02345	VTN	529.506
chr17	27936757	rs35106758	A	C	0.1589	5.733e-51	0.010582	35350	0.21622	VTN	225.482
chr17	27942387	rs7222245	G	A	-0.3829	2.337e-231	0.01179	35350	0.16341	VTN	1054.73
chr17	27956136	rs929465	A	G	-0.278	2.784e-192	0.009399	35351	0.30474	VTN	874.835
chr17	27962451	rs113218396	TGGAGCCCAGCTGCCATGTTGTAA	TGGAGCCCAGCTGCCATGCTGTAA	0.5366	2.36e-151	0.020477	35351	0.04818	VTN	686.703
chr17	27983018	rs141811751	C	A	0.1825	2.471e-14	0.023939	35351	0.03441	VTN	58.1184
chr17	28000866	rs4239214	A	G	0.6601	0	0.007836	35351	0.09756	VTN	7096.28
chr17	28042309	rs35668234	A	G	0.6168	2.62e-60	0.037654	35351	0.01396	VTN	268.328
chr17	28042775	rs35191042	G	A	0.7841	3.328e-110	0.035154	35351	0.01602	VTN	497.5
chr17	28048441	rs1460026	A	G	0.4961	0	0.005775	35351	0.19789	VTN	7379.63
chr17	28093061	rs144924964	A	G	-0.573	0	0.007895	35351	0.09574	VTN	5267.51
chr17	28199675	rs201237104	AAAAACAAAAC	AAAAAAAAAAC	0.4455	1.013e-50	0.029742	35291	0.02198	VTN	224.365
chr17	28239284	rs139068560	A	G	-0.6784	4.496e-81	0.035574	35351	0.01489	VTN	363.669
chr17	28242526	rs12937461	A	G	0.6068	0	0.005222	35351	0.25179	VTN	13502.6
chr17	28253194	rs35462237	A	C	-0.4745	0	0.005955	35351	0.18927	VTN	6349.05
chr17	28265655	rs118027752	T	G	0.5955	0	0.006319	35350	0.15602	VTN	8881.1
chr17	28277449	rs79062366	C	T	-0.5816	8.678e-19	0.06571	35351	0.0048	VTN	78.3404
chr17	28283743	rs658591	T	G	0.2088	1.502e-80	0.010986	35351	0.20306	VTN	361.228
chr17	28284581	rs117516941	C	G	-0.6333	1.294e-48	0.043221	35351	0.01039	VTN	214.699
chr17	28297537	rs144579409	ATATATATATATACATATATATATAT	ATATATATATATATACATATATATATAT	-1.1317	0	0.003857	35351	0.44115	VTN	86092.1
chr17	28306129	rs241778	T	A	-0.7057	0	0.008129	35351	0.08821	VTN	7536.44
chr17	28318966	rs76274603	T	C	-0.6542	3.191e-178	0.022983	35351	0.03821	VTN	810.229
chr17	28331653	rs117121804	T	C	0.6295	2.499e-80	0.033167	35351	0.01744	VTN	360.229
chr17	28334133	rs3093718	A	G	0.6757	5.973e-235	0.020645	35351	0.04706	VTN	1071.22
chr17	28336234	rs75976962	T	C	-0.6356	3.815e-44	0.045608	35351	0.00906	VTN	194.216
chr17	28346369	rs3093706	C	T	0.6293	1.202e-162	0.023155	35351	0.0377	VTN	738.628
chr17	28359422	rs17802736	G	A	0.6452	1.209e-186	0.022143	35351	0.0395	VTN	849.016
chr17	28366825	rs75957834	A	G	-0.7092	3.46e-139	0.028239	35351	0.02372	VTN	630.723
chr17	28375563	rs35648626	C	A	-0.672	9.314e-175	0.023844	35351	0.03552	VTN	794.292
chr17	28377573	rs59005037	A	G	-0.697	0	0.008641	35351	0.07991	VTN	6506.35
chr17	28383328	rs117335353	T	C	-0.7449	0	0.00739	35351	0.11137	VTN	10160.3
chr17	28388851	rs149981552	G	A	0.7345	3.647e-212	0.023627	35351	0.03493	VTN	966.421
chr17	28389972	rs117173644	A	G	0.6571	4.351e-97	0.031425	35352	0.02002	VTN	437.232
chr17	28391883	rs35495893	TTTT	TTT	1.2489	0	0.003674	35352	0.4942	VTN	115552
chr17	28391883	rs35495893	TTTTT	TTT	-0.5747	1.481e-152	0.021844	35352	0.04276	VTN	692.178
chr17	28395871	rs117451747	G	A	0.627	1.294e-121	0.026737	35352	0.02581	VTN	549.933
chr17	28396536	rs147971222	C	T	0.5374	8.102e-9	0.093196	35352	0.00217	VTN	33.2507
chr17	28400944	rs41297111	T	C	0.6351	5.735e-66	0.037021	35352	0.01441	VTN	294.298
chr17	28412530	rs117693545	G	A	0.634	1.235e-169	0.022837	35352	0.03896	VTN	770.727
chr17	28414292	rs117348742	C	T	-0.6579	2.103e-62	0.039462	35352	0.01221	VTN	277.947
chr17	28415042	rs11080058	A	G	0.6206	0	0.00479	35352	0.32839	VTN	16786.2
chr17	28416775	rs16964261	C	T	-0.6515	3.055e-236	0.019851	35351	0.05153	VTN	1077.12
chr17	28417661	rs11653044	A	G	-0.5968	0	0.004604	35351	0.40589	VTN	16803
chr17	28425402	rs111306228	A	C	-0.6148	7.532e-96	0.029596	35351	0.02295	VTN	431.521
chr17	28428803	rs138496971	T	C	0.5598	6.413e-88	0.028163	35351	0.02412	VTN	395.101
chr17	28439831	rs138827981	C	A	0.6167	1.829e-191	0.020894	35351	0.04669	VTN	871.174
chr17	28446381	rs190901028	A	G	-0.2332	5.617e-19	0.026204	35351	0.02875	VTN	79.1994
chr17	28448040	rs150739777	C	T	-0.6227	6.76e-111	0.027829	35351	0.02499	VTN	500.683
chr17	28456565	rs4794831	TGTGTGTGTGTGTGTG	CGTGTGTGTGTGTGTG	0.597	2.535e-136	0.024023	35351	0.03324	VTN	617.581
chr17	28475184	rs141222888	G	A	-0.2585	6.316e-24	0.025627	35352	0.03019	VTN	101.748
chr17	28476926	rs55885265	T	G	-0.2103	1.833e-110	0.009417	35352	0.3088	VTN	498.716
chr17	28494781	rs12941530	T	C	0.3015	4.157e-43	0.021904	35352	0.04125	VTN	189.464
chr17	28508757	rs9303616	G	A	0.1302	3.237e-48	0.008924	35352	0.40276	VTN	212.864
chr17	28519296	rs543798	C	A	0.574	5.214e-73	0.03176	35352	0.01882	VTN	326.635
chr17	28529574	rs143070091	T	C	0.2526	9.567e-16	0.031448	35352	0.02042	VTN	64.518
chr17	28536766	rs72846186	G	T	-0.5461	3.114e-177	0.019239	35351	0.0542	VTN	805.711
chr17	28547296	rs2070139	A	G	0.1406	2.067e-37	0.011	35350	0.19657	VTN	163.375
chr17	28573364	rs117983797	T	C	-0.2679	4.467e-35	0.02168	35350	0.04367	VTN	152.696
chr17	28616524	rs117647565	T	G	-0.5334	2.901e-90	0.026476	35350	0.02841	VTN	405.883
chr17	28638994	rs141053670	T	C	0.4069	1.556e-45	0.02873	35350	0.02477	VTN	200.588
chr17	28677685	rs7207976	A	C	0.2153	5.589e-107	0.0098	35350	0.2786	VTN	482.654
chr17	28692281	rs9914325	G	A	-0.3031	3.703e-69	0.017244	35350	0.06925	VTN	308.955
chr17	28811854	rs79114146	A	T	0.6669	9.259e-13	0.093389	35351	0.00228	VTN	50.9953
chr17	28816874	rs17721128	G	A	-0.2869	5.273e-82	0.014957	35351	0.0947	VTN	367.936
chr17	28872315	rs62066840	A	G	-0.3938	9.395e-60	0.024155	35351	0.03382	VTN	265.789
chr17	28873570	rs141786375	G	A	0.3982	1.199e-26	0.037268	35351	0.01353	VTN	114.164
chr17	28911014	rs75491281	A	G	0.1661	1.877e-20	0.01792	35351	0.0642	VTN	85.9139
chr17	28928173	rs11655019	C	T	-0.1761	4.612e-53	0.011485	35351	0.17811	VTN	235.102
chr17	28971187	rs117986545	G	C	0.2728	2.069e-8	0.048661	35351	0.00831	VTN	31.4287
chr17	29002710	rs142553146	A	G	-0.5444	1.538e-11	0.08072	35350	0.00277	VTN	45.4856
chr17	29006249	rs56350019	T	C	-0.1628	3.777e-39	0.012437	35351	0.14863	VTN	171.347
chr17	29013174	rs71368118	C	T	0.4381	7.941e-122	0.018665	35351	0.05801	VTN	550.923
chr17	29013588	rs1490956	G	A	-0.1342	9.055e-32	0.011442	35351	0.17878	VTN	137.563
chr17	29027840	rs873364	T	A	0.0737	5.549e-10	0.011882	35351	0.16244	VTN	38.473
chr17	29047415	rs113221995	A	G	-0.4085	1.268e-41	0.030225	35351	0.02246	VTN	182.663
chr17	29070956	rs12943420	A	G	0.2893	1.616e-167	0.010487	35352	0.22274	VTN	761.017
chr17	29087218	rs117884703	T	C	0.5774	1.582e-96	0.027695	35352	0.026	VTN	434.661
chr17	29088144	rs368642525	CCCA	CCCG	-0.5679	3.628e-24	0.056	35352	0.00679	VTN	102.841
chr17	29098114	rs71369700	T	C	0.5879	2.715e-55	0.037535	35352	0.01321	VTN	245.321
chr17	29106871	rs148121456	T	C	-0.4525	1.363e-14	0.058768	35352	0.0057	VTN	59.2864
chr17	29118687	rs111987450	A	G	-0.4029	2.761e-64	0.0238	35352	0.03492	VTN	286.577
chr17	29131741	rs117171019	T	C	-0.3569	6.971e-63	0.021323	35352	0.04473	VTN	280.154
chr17	29136235	rs374039890	GAAAAAAAAAAAAAAAA	GAAAAAAAAAAAAAAAATATAT	0.5765	3.307e-72	0.03208	35350	0.01793	VTN	322.946
chr17	29146271	rs199597919	AAAAAT	A	0.296	3.861e-21	0.031368	35352	0.02085	VTN	89.045
chr17	29177545	rs118119134	A	G	0.335	1.314e-13	0.045241	35352	0.00948	VTN	54.8309
chr17	29182401	rs148570790	T	A	0.3836	9.281e-33	0.03218	35352	0.01875	VTN	142.097
chr17	29182471	rs201952484	AGG	AG	-0.5148	2.485e-10	0.081354	35351	0.00303	VTN	40.0423
chr17	29202222	rs188108837	A	G	-0.4534	1.257e-21	0.04746	35352	0.00884	VTN	91.2657
chr17	29206025	rs376533982	TTTTATTTATTTATTTATTTA	T	0.5088	5.349e-45	0.036147	35352	0.0151	VTN	198.13
chr17	29206025	rs376533982	TTTTATTTATTTATTTATTTATTTA	T	0.5028	8.404e-87	0.025461	35352	0.03071	VTN	389.978
chr17	29218094	rs145759993	A	G	-0.2318	1.118e-11	0.034136	35352	0.01661	VTN	46.1107
chr17	29219252	rs113965752	T	C	-0.2081	3.095e-19	0.023212	35352	0.03896	VTN	80.3746
chr17	29255560	rs16964949	A	G	0.3537	5.703e-67	0.020458	35352	0.04832	VTN	298.912
chr17	29266624	rs62065197	T	G	-0.2042	1.736e-36	0.016187	35352	0.07785	VTN	159.14
chr17	29270997	rs150269044	T	C	0.45	1.781e-31	0.038555	35352	0.01281	VTN	136.227
chr17	29318240	rs56336338	A	G	-0.1618	4.341e-32	0.013722	35352	0.11185	VTN	139.034
chr17	29322160	rs116974038	A	T	-0.1613	2.944e-11	0.024258	35352	0.03447	VTN	44.2139
chr17	29335120	rs148190812	ATACACAGTATATATACAT	ATACACAGTATATATATAT	0.3568	2.186e-27	0.03291	35350	0.01901	VTN	117.542
chr17	29337223	rs79894787	T	A	0.2501	4.407e-27	0.023206	35352	0.03677	VTN	116.152
chr17	29368812	rs117743214	C	T	0.2361	1.09e-23	0.023532	35352	0.03682	VTN	100.664
chr17	29405710	rs148244628	T	C	0.2401	2.12e-17	0.02829	35352	0.02523	VTN	72.0308
chr17	29420308	rs62066572	G	A	-0.4092	2.58e-22	0.042117	35352	0.01082	VTN	94.3966
chr17	29421172	rs141887276	A	G	0.4474	2.008e-28	0.04046	35352	0.01157	VTN	122.276
chr17	29437113	rs146844537	C	G	-0.6296	9.382e-34	0.051991	35352	0.00747	VTN	146.647
chr17	29461764	rs34869792	AA	TAA	-0.0736	2.83e-10	0.011668	35352	0.16802	VTN	39.789
chr17	29472256	rs36070425	GTTT	GT	-0.3405	1.197e-10	0.052875	35352	0.00798	VTN	41.4699
chr17	29514397	rs2681172	A	G	-0.3464	2.223e-55	0.022098	35352	0.0411	VTN	245.725
chr17	29562945	rs721479	G	C	0.1083	1.927e-19	0.01201	35350	0.1576	VTN	81.315
chr17	29584539	rs3744626	G	A	0.1404	1.989e-38	0.010831	35352	0.2062	VTN	168.034
chr17	29590753	rs3110496	G	A	0.1033	8.042e-28	0.009449	35352	0.32146	VTN	119.517
chr17	29616006	rs143699377	G	A	-0.3425	1.199e-38	0.026343	35351	0.02812	VTN	169.04
chr17	29653366	rs118136086	G	A	0.1621	1.07e-12	0.022763	35352	0.03905	VTN	50.7116
chr17	29677494	rs79008148	G	C	0.3201	5.501e-19	0.03596	35352	0.01511	VTN	79.2377
chr17	29691651	rs191361555	T	C	-0.316	1.047e-25	0.030147	35352	0.02155	VTN	109.872
chr17	29761143	rs142973370	C	G	-0.3087	4.346e-16	0.037977	35352	0.01353	VTN	66.0742
chr17	29793869	rs72823964	T	C	-0.1344	3.125e-24	0.013234	35352	0.12315	VTN	103.137
chr17	29853092	rs35782935	TTTTTTTTTTTTTTTCCAG	TTTTTTTTTTTTTTCCAG	0.3454	1.34e-38	0.026583	35349	0.03069	VTN	168.825
chr17	29864326	rs147054602	AATAAATAGATAGATAGATA	AATAAATAAATAGATAGATA	-0.2053	4.11e-8	0.037422	35352	0.01495	VTN	30.097
chr17	29873260	rs184130019	T	C	0.3286	8.427e-24	0.032669	35352	0.01847	VTN	101.173
chr17	29957447	rs117567087	C	T	0.524	4.142e-9	0.08914	35352	0.00247	VTN	34.5555
chr17	30097007	rs192082281	CATATACATATACATATACATATACATATACATATACATATACATATATATATATAT	CATATACATATACATATACATATACATATACATATACATATACATATATATATATTT	-0.2808	4.498e-9	0.047879	35310	0.00949	VTN	34.3957
chr17	30104622	rs117019509	C	T	0.4069	7.207e-19	0.045865	35352	0.00902	VTN	78.7069
chr17	30158651	rs144040066	C	CAG	-0.0496	2.734e-8	0.008925	35353	0.4085	VTN	30.885
chr17	30221792	rs6355	G	C	-0.3288	3.499e-28	0.029869	35352	0.02213	VTN	121.178
chr17	30222940	rs2020941	T	C	0.2554	2.726e-19	0.028443	35352	0.02413	VTN	80.6289
chr17	30235874	rs25533	G	A	0.2751	4.448e-70	0.015545	35351	0.08668	VTN	313.184
chr17	30243247	rs75246531	G	A	-0.2302	3.199e-16	0.028192	35351	0.025	VTN	66.6744
chr17	30250346	rs116118215	T	C	-0.2566	3.055e-26	0.024213	35353	0.03433	VTN	112.309
chr17	30255214	rs72827928	A	G	-0.5718	1.987e-43	0.041381	35353	0.01123	VTN	190.935
chr17	30262796	rs6505168	AAAAAACAAAAAC	AAAAAGCAAAAAC	0.1668	1.743e-63	0.009917	35353	0.2668	VTN	282.899
chr17	30327045	rs60346282	TACACACACACACACACACACACACACACACACACA	TACACACACACACACACACACACACACACACACA	0.2098	6.835e-90	0.010436	35353	0.2251	VTN	404.15
chr17	30327045	rs60346282	TACACACACACACACACACACACACACACACACACACA	TACACACACACACACACACACACACACACACACA	-0.1171	5.784e-17	0.013991	35353	0.11266	VTN	70.0513
chr17	30327045	rs60346282	TACACACACACACACACACACACACACACACACACACACACA	TACACACACACACACACACACACACACACACACA	-0.6449	1.874e-11	0.096031	35353	0.00187	VTN	45.0985
chr17	30340250	rs79945904	G	C	0.2567	5.834e-57	0.016139	35353	0.07923	VTN	252.987
chr17	30349676	rs57320492	G	C	-0.7294	2.072e-14	0.095395	35353	0.00229	VTN	58.4629
chr17	30383316	rs12950140	C	T	0.2993	1.387e-16	0.036209	35353	0.01433	VTN	68.3251
chr17	30445076	rs79788891	A	G	0.2102	1.347e-28	0.018948	35353	0.05617	VTN	123.066
chr17	30446745	rs141965393	C	T	0.2754	4.091e-26	0.026054	35353	0.0293	VTN	111.732
chr17	30552520	rs78358037	C	T	-0.3572	1.5879999999999999e-22	0.036579	35353	0.01392	VTN	95.3585
chr17	30572596	rs17669584	G	A	-0.1896	9.191e-62	0.011433	35352	0.17885	VTN	275.015
chr17	30612552	rs112524573	G	A	-0.1902	1.584e-12	0.026914	35353	0.0279	VTN	49.9418
chr17	30686548	rs141673027	ACACACACA	ACACACA	0.1218	1.034e-14	0.015747	35352	0.08453	VTN	59.8272
chr17	30703732	rs142558774	A	G	-0.4173	5.325e-42	0.030731	35353	0.02058	VTN	184.393
chr17	30784095	rs141870697	A	G	-0.4853	2.286e-24	0.047643	35353	0.00799	VTN	103.758
chr17	30800388	rs76222783	G	C	0.1832	6.722e-10	0.02968	35353	0.02216	VTN	38.0998
chr17	30808603	rs28548111	TATATA	TATATT	0.186	4.526e-15	0.023726	35353	0.03586	VTN	61.4578
chr17	30808851	rs147175664	T	C	-0.3415	9.452e-40	0.025882	35353	0.02946	VTN	174.095
chr17	30821854	rs113557590	C	A	0.589	7.042e-24	0.058455	35353	0.00537	VTN	101.528
chr17	30843276	rs116884229	T	C	-0.219	1.668e-25	0.020982	35353	0.04805	VTN	108.942
chr17	30854693	rs149063906	C	T	0.1658	2.508e-10	0.026207	35353	0.0287	VTN	40.0253
chr17	30860127	rs142678113	A	G	0.2374	1.353e-8	0.041801	35353	0.01128	VTN	32.2543
chr17	30951803	rs113865680	C	T	-0.0685	1.047e-10	0.010604	35353	0.21978	VTN	41.7294
chr17	30970182	rs9906015	CTTTTTTCTCTCT	CTTTTTTCTCTTT	0.1964	6.231e-16	0.024293	35353	0.03425	VTN	65.3613
chr17	30998005	rs12453269	C	G	-0.1026	6.012e-24	0.010167	35353	0.24678	VTN	101.838
chr17	31009558	rs2048145	TGGCGGGGGTGGGT	TGGCGGGGGTGGGG	-0.2524	1.516e-21	0.026474	35352	0.02708	VTN	90.8949
chr17	31020648	rs75469534	A	G	0.1394	1.449e-8	0.024596	35352	0.03338	VTN	32.1216
chr17	31020791	rs62068779	A	T	-0.1437	5.63e-10	0.023176	35352	0.03761	VTN	38.4447
chr17	31028641	rs117274449	G	C	-0.6583	5.476e-36	0.052561	35352	0.00718	VTN	156.863
chr17	31086001	rs71372253	C	T	0.239	3.172e-34	0.019593	35352	0.05124	VTN	148.797
chr17	31151442	rs117571663	T	C	-0.3195	7.014e-41	0.023863	35353	0.03516	VTN	179.263
chr17	31168361	rs17878945	T	C	0.3127	1.764e-77	0.016783	35354	0.07448	VTN	347.15
chr17	31187323	rs11649728	T	C	-0.3537	1.134e-16	0.042667	35354	0.00988	VTN	68.7204
chr17	31226318	rs141114572	GACACACACACACACACAC	GACACACACACAC	-0.088	1.644e-12	0.012461	35353	0.14897	VTN	49.8723
chr17	31226318	rs141114572	GACACACACACACACACACACACACACACAC	GACACACACACAC	0.1851	3.484e-17	0.02196	35353	0.04353	VTN	71.0474
chr17	31236738	rs17884658	G	A	-0.5162	1.149e-11	0.076063	35355	0.00352	VTN	46.0563
chr17	31239552	rs9913470	GGGGGG	GGGGGA	-0.1729	4.085e-48	0.011863	35355	0.16199	VTN	212.423
chr17	31254193	rs147640667	A	G	0.297	1.234e-46	0.020712	35355	0.04787	VTN	205.622
chr17	31323394	rs118129284	GAGGGA	AAGGGA	-0.3185	3.331e-33	0.02653	35355	0.0282	VTN	144.127
chr17	31350662	rs17879371	G	A	-0.3437	3.617e-30	0.030116	35355	0.02251	VTN	130.246
chr17	31410660	rs178841	T	G	-0.1873	3.835e-59	0.01155	35352	0.1742	VTN	262.973
chr17	31415709	rs735053	T	C	-0.2771	8.262e-37	0.021864	35353	0.0405	VTN	160.625
chr17	31422426	rs7218430	G	A	0.0795	6.506e-17	0.009514	35352	0.30454	VTN	69.8245
chr17	31423643	rs117978071	T	C	0.5009	2.097e-73	0.027639	35353	0.0258	VTN	328.441
chr17	31435015	rs34971957	GT	G	0.1395	3.349e-56	0.008832	35351	0.44265	VTN	249.477
chr17	31441233	rs178856	A	C	0.1364	1.409e-16	0.016505	35353	0.0796	VTN	68.2964
chr17	31450765	rs148033030	G	A	0.2622	2.223e-22	0.026945	35353	0.02751	VTN	94.6911
chr17	31451144	rs117829238	T	C	-0.271	3.023e-13	0.037157	35353	0.01472	VTN	53.1933
chr17	31456136	rs56177201	T	C	-0.2145	7.986e-42	0.015831	35353	0.08417	VTN	183.585
chr17	31464100	rs74826255	T	C	0.2307	1.987e-47	0.015948	35353	0.08265	VTN	209.258
chr17	31465409	rs8069395	A	G	-0.3909	2.417e-12	0.055779	35353	0.0061	VTN	49.1123
chr17	31467099	rs137979635	CTTTCTTTTCTTTTCT	CTTTCT	0.306	2.567e-36	0.024315	35352	0.03544	VTN	158.378
chr17	31475015	rs117771051	T	C	0.1765	1.682e-9	0.02929	35353	0.02285	VTN	36.312
chr17	31485186	rs76608048	C	T	-0.3084	4.696e-27	0.028631	35353	0.02479	VTN	116.026
chr17	31516087	rs117049853	T	C	-0.4152	2.172e-12	0.05912	35352	0.00578	VTN	49.3226
chr17	31522096	rs75048991	CAGGGCCTGGAGGGAA	CAGGGCCTGGAGGGAG	-0.2126	7.409e-86	0.010826	35352	0.20249	VTN	385.647
chr17	31522944	rs150271634	A	G	0.1688	9.882e-10	0.027621	35352	0.02613	VTN	37.3479
chr17	31527329	rs117588835	A	G	-0.2906	2.005e-31	0.02492	35353	0.03162	VTN	135.986
chr17	31528317	rs12602681	A	G	0.1659	2.479e-39	0.012643	35353	0.14054	VTN	172.184
chr17	31536987	rs1551356	G	A	0.0783	2.685e-17	0.009256	35353	0.34506	VTN	71.5611
chr17	31541428	rs145123544	A	G	0.2913	4.52e-9	0.049676	35353	0.00838	VTN	34.3865
chr17	31552996	rs57062934	GTTGTTGTTTTTTTTTTTTG	TTTGTTGTTTTTTTTTTTTG	0.1615	1.511e-35	0.012978	35339	0.13259	VTN	154.857
chr17	31559753	rs144653506	T	C	-0.4597	2.844e-15	0.058208	35352	0.00582	VTN	62.3711
chr17	31564442	rs79680805	T	C	0.2925	2.481e-26	0.02755	35352	0.02711	VTN	112.722
chr17	31566579	rs7216363	A	G	0.0831	2.687e-17	0.009823	35349	0.28163	VTN	71.5672
chr17	31566636	rs7222348	C	T	0.0743	6.06e-13	0.010321	35351	0.23623	VTN	51.8244
chr17	31589338	rs55788375	AT	A	-0.0775	1.374e-18	0.008807	35350	0.46888	VTN	77.4368
chr17	31589934	rs113931526	T	G	-0.1713	2.92e-12	0.024536	35352	0.03305	VTN	48.7424
chr17	31590495	rs72817747	G	T	-0.1705	2.576e-16	0.020814	35352	0.04694	VTN	67.1023
chr17	31592443	rs111739121	GTGTGTGTATCTATCTATCTATCTATC	GTGTATCTATCTATCTATCTATC	0.473	8.405e-12	0.069238	35349	0.00435	VTN	46.6695
chr17	31599203	rs223151	C	A	0.1004	4.318e-30	0.008809	35353	0.45344	VTN	129.902
chr17	31613831	rs182881642	C	T	-0.3829	6.714e-29	0.034323	35352	0.01697	VTN	124.452
chr17	31616182	rs78122355	G	C	-0.104	3.052e-15	0.013183	35352	0.12543	VTN	62.2355
chr17	31624868	rs139903727	A	G	0.2863	1.855e-13	0.038906	35352	0.01299	VTN	54.1514
chr17	31635310	rs116916518	T	C	-0.2615	6.106e-11	0.039978	35352	0.01205	VTN	42.786
chr17	31639416	rs150721891	T	C	-0.421	2.822e-17	0.049801	35352	0.00912	VTN	71.4641
chr17	31642390	rs137940962	T	C	0.2119	1.708e-23	0.021214	35352	0.04516	VTN	99.7739
chr17	31643037	rs62062196	C	T	0.1144	1.165e-8	0.020053	35352	0.04939	VTN	32.5457
chr17	31647543	rs2111663	G	C	0.0639	5.257e-10	0.010288	35352	0.2375	VTN	38.578
chr17	31656278	rs113468935	A	C	-0.1582	2.731e-8	0.028464	35353	0.02497	VTN	30.8902
chr17	31672733	rs56166409	T	C	0.0907	1.135e-19	0.009994	35353	0.25861	VTN	82.3637
chr17	31691813	rs412018	C	T	-0.1149	3.58e-35	0.009285	35354	0.33853	VTN	153.136
chr17	31699255	rs113387685	T	C	-0.2845	1.781e-10	0.044599	35354	0.01013	VTN	40.6925
chr17	31703949	rs62062242	T	A	-0.2844	1.24e-49	0.019202	35354	0.05481	VTN	219.364
chr17	31708630	rs11080167	G	A	0.0764	4.541e-12	0.011042	35354	0.19474	VTN	47.8731
chr17	31722430	rs117495821	T	C	-0.2694	1.249e-16	0.032543	35354	0.01863	VTN	68.5299
chr17	31726657	rs148114691	T	A	-0.2339	2.485e-21	0.024667	35354	0.03301	VTN	89.9141
chr17	31756668	rs7212433	C	T	-0.0899	5.219e-24	0.008896	35354	0.41546	VTN	102.124
chr17	31757516	rs144398528	T	C	0.142	9.4e-10	0.023205	35354	0.03705	VTN	37.4467
chr17	31760665	rs66538512	T	C	-0.1482	4.222e-17	0.017629	35354	0.0644	VTN	70.671
chr17	31780206	rs220460	T	C	-0.1587	1.757e-62	0.009513	35354	0.2772	VTN	278.304
chr17	31784289	rs142470699	T	A	0.4174	1.574e-40	0.031316	35355	0.01925	VTN	177.653
chr17	31793645	rs16966942	T	C	-0.1196	1.114e-20	0.012826	35355	0.13439	VTN	86.9521
chr17	31818914	rs141568188	C	T	0.2493	3.272e-13	0.034232	35355	0.01725	VTN	53.0371
chr17	31862931	rs739799	T	C	0.1941	2.338e-12	0.027678	35355	0.02557	VTN	49.1792
chr17	31865104	rs12940277	T	C	-0.1745	1.106e-8	0.030541	35355	0.02065	VTN	32.6456
chr17	31908770	rs141202555	T	A	-0.3102	1.16e-10	0.048134	35355	0.0082	VTN	41.5317
chr17	31932166	rs116902501	C	T	-0.4056	5.872e-22	0.042111	35355	0.01162	VTN	92.7694
chr17	31946703	rs11657487	T	C	0.0573	2.692e-10	0.009073	35355	0.36951	VTN	39.8848
chr17	32018565	rs117069613	A	G	0.2104	2.568e-14	0.027617	35355	0.02666	VTN	58.0415
chr17	32064253	rs2429302	G	C	-0.0665	2.331e-12	0.009482	35355	0.3122	VTN	49.1862
chr17	32064960	rs139916187	T	C	-0.3254	2.484e-11	0.048754	35355	0.00858	VTN	44.5466
chr17	32095363	rs490712	C	G	0.111	1.366e-22	0.011349	35355	0.18174	VTN	95.6601
chr17	32109725	rs147960200	T	C	-0.4464	8.595e-43	0.032555	35355	0.01766	VTN	188.024
chr17	32112511	rs75041655	T	C	-0.2082	2.097e-10	0.032766000000000003	35355	0.0179	VTN	40.3752
chr17	32149736	rs73284184	TACACACACACACACACATATATATAG	TACACACACACACACACATATATATAT	-0.1648	3.309e-20	0.017897	35355	0.0652	VTN	84.7918
chr17	32151187	rs143231596	AA	AG	0.2643	2.752e-19	0.029438	35355	0.02296	VTN	80.6079
chr17	32155628	rs62062444	A	G	-0.1839	4.47e-16	0.022634	35355	0.0381	VTN	66.0147
chr17	32283525	rs181749328	T	G	-0.3016	4.145e-9	0.051307	35355	0.0077	VTN	34.5549
chr17	32287685	rs753750	T	A	0.0525	2.096e-8	0.009369	35355	0.32759	VTN	31.4002
chr17	32289874	rs301343	C	T	-0.0897	7.414e-17	0.010755	35355	0.21142	VTN	69.5607
chr17	32290805	rs301344	C	T	-0.1777	1.643e-50	0.011889	35355	0.16194	VTN	223.401
chr17	32292247	rs117557872	G	A	-0.3211	1.49e-20	0.03455	35355	0.01646	VTN	86.3743
chr17	32296957	rs113682557	A	G	-0.1993	6.179e-19	0.022422	35355	0.03916	VTN	79.0071
chr17	32310717	rs141469455	ATATATATATAT	AAATATATATAT	-0.3413	1.571e-15	0.042816	35337	0.01115	VTN	63.5419
chr17	32310967	rs185231044	A	G	-0.3104	3.457e-9	0.052536	35355	0.00689	VTN	34.9084
chr17	32346159	rs72813006	A	G	-0.2922	6.121e-18	0.033858	35354	0.0187	VTN	74.4797
chr17	32357181	rs140376629	TA	TAA	0.0505	8.967e-9	0.008784	35354	0.49241	VTN	33.052
chr17	32413153	rs142607979	C	T	-0.3501	3.58e-20	0.038054	35356	0.0139	VTN	84.6415
chr17	32465402	rs140915766	T	C	-0.4277	1.029e-32	0.035906	35356	0.01498	VTN	141.888
chr17	32494143	rs80014185	T	G	0.3189	7.604e-24	0.031673	35355	0.02029	VTN	101.375
chr17	32502876	rs113878943	A	G	0.2148	3.996e-10	0.034345	35354	0.01621	VTN	39.1148
chr17	32506227	rs17806357	T	C	-0.1218	2.47e-9	0.020424	35354	0.04905	VTN	35.5642
chr17	32516183	rs80172337	A	G	-0.3849	8.627e-14	0.051593	35354	0.0072	VTN	55.6563
chr17	32519967	rs118134606	T	C	-0.1668	4.834e-11	0.025365	35351	0.03066	VTN	43.2437
chr17	32521495	rs9912387	A	G	-0.0529	3.123e-8	0.009558	35353	0.31088	VTN	30.6321
chr17	32523017	rs145884108	G	A	0.2008	2.807e-8	0.03616	35353	0.01451	VTN	30.8369
chr17	32525130	rs2706759	A	G	-0.0651	2.214e-12	0.009273	35353	0.33068	VTN	49.2858
chr17	32531951	rs2706755	G	A	0.0966	3.186e-15	0.012254	35353	0.15344	VTN	62.1439
chr17	32538306	rs11650873	T	G	-0.179	3.493e-41	0.013318	35353	0.12138	VTN	180.646
chr17	32553631	rs57492224	G	C	-0.0714	2.819e-8	0.012859	35352	0.13344	VTN	30.8306
chr17	32553987	rs1845308	G	T	-0.1675	2.843e-20	0.018158	35354	0.06148	VTN	85.093
chr17	32559579	rs73981832	G	A	-0.2281	1.108e-11	0.033585	35354	0.01727	VTN	46.1275
chr17	32563074	rs114377950	T	C	-0.2287	5.827e-19	0.02571	35354	0.03109	VTN	79.1276
chr17	32563169	rs117727189	T	C	0.3149	2.527e-16	0.038431	35354	0.01347	VTN	67.1401
chr17	32565790	rs117307990	G	T	-0.3049	8.184e-13	0.042595	35354	0.01059	VTN	51.2386
chr17	32572316	rs225218	G	A	0.0537	1.158e-9	0.008824	35353	0.44728	VTN	37.0354
chr17	32612777	rs79298935	TA	TT	-0.2	5.419e-9	0.034283	35356	0.01715	VTN	34.0332
chr17	32618110	rs6505307	C	T	0.0688	8.544e-9	0.01195	35353	0.16165	VTN	33.1468
chr17	32686872	rs2909515	A	G	-0.1213	4.993e-43	0.008821	35360	0.42671	VTN	189.098
chr17	32729522	rs200974106	TA	T	-0.2911	1.77e-25	0.027904	35364	0.02541	VTN	108.831
chr17	32861204	rs113006058	C	T	0.2103	5.088e-25	0.020356	35371	0.04913	VTN	106.732
chr17	32893526	rs149732145	T	C	-0.1438	3.331e-12	0.020652	35371	0.04616	VTN	48.4835
chr17	32908103	rs77783000	A	G	0.1765	1.066e-28	0.01588	35371	0.08262	VTN	123.535
chr17	32921134	rs148707374	A	G	0.297	9.966e-18	0.034638	35372	0.01633	VTN	73.5203
chr17	32924784	rs2466836	C	A	0.1191	2.288e-22	0.012243	35372	0.15081	VTN	94.6341
chr17	32926068	rs117886353	T	C	0.2314	3.611e-11	0.034959	35372	0.01619	VTN	43.8136
chr17	32957376	rs117402739	C	A	-0.3759	9.571e-21	0.040243	35373	0.01175	VTN	87.2497
chr17	32989151	rs8066827	G	A	0.1001	4.628e-27	0.009292	35363	0.34075	VTN	116.051
chr17	32992557	rs28907	C	T	-0.0778	7.822e-19	0.008779	35363	0.4887	VTN	78.5361
chr17	32993499	rs4141323	C	G	0.0709	6.716e-10	0.011486	35359	0.18015	VTN	38.1026
chr17	32994070	rs16967835	C	A	-0.0786	1.648e-8	0.013923	35360	0.11207	VTN	31.8698
chr17	32994765	rs3025280	T	C	0.1195	3.05e-17	0.014151	35359	0.11026	VTN	71.3118
chr17	33000912	rs116953998	A	T	-0.182	9.474e-16	0.022655	35362	0.04031	VTN	64.5379
chr17	33021841	rs11868226	T	A	-0.4004	4.911e-31	0.034562	35363	0.0161	VTN	134.212
chr17	33055579	rs765841	G	A	-0.1381	8.896e-56	0.008777	35363	0.44445	VTN	247.568
chr17	33080328	rs9906088	A	G	-0.0894	5.315e-11	0.013624	35362	0.11581	VTN	43.0592
chr17	33084981	rs77394858	A	G	0.2416	1.723e-11	0.035911	35365	0.01538	VTN	45.2625
chr17	33088574	rs60457867	AA	AT	-0.0617	1.268e-8	0.010843	35365	0.2107	VTN	32.3796
chr17	33102754	rs9915031	T	C	0.0917	4.15e-22	0.009486	35365	0.3121	VTN	93.4485
chr17	33109689	rs77535514	T	C	-0.1791	2.818e-9	0.030142	35365	0.02228	VTN	35.3059
chr17	33110904	rs80013966	A	G	0.1435	2.012e-22	0.014731	35364	0.09755	VTN	94.8941
chr17	33117073	rs4794939	C	T	0.1134	1.479e-8	0.020021	35365	0.05148	VTN	32.0815
chr17	33121216	rs17836689	A	G	0.063	6.267e-10	0.010188	35365	0.24829	VTN	38.2387
chr17	33164435	rs2346683	G	C	-0.1387	5.84e-49	0.009431	35364	0.32196	VTN	216.29
chr17	33190007	rs319785	G	A	-0.1149	2.792e-31	0.009877	35365	0.26856	VTN	135.329
chr17	33193244	rs72819136	T	C	-0.0743	1.652e-8	0.013162	35365	0.12792	VTN	31.8665
chr17	33210134	rs11656803	A	G	-0.2401	2.104e-41	0.017814	35365	0.06536	VTN	181.661
chr17	33241218	rs141464607	A	T	0.2642	5.615e-17	0.031554	35365	0.0202	VTN	70.1063
chr17	33293011	rs9907842	G	A	-0.1096	3.96e-21	0.011618	35365	0.17026	VTN	88.9935
chr17	33319264	rs178610	T	C	-0.0503	2.555e-8	0.009031	35366	0.38245	VTN	31.0216
chr17	33321801	rs150714684	G	A	-0.2485	1.764e-14	0.032413	35366	0.01869	VTN	58.7779
chr17	33364139	rs77450796	C	T	-0.2486	1.368e-11	0.036768	35365	0.01453	VTN	45.7154
chr17	33368756	rs1007033	T	C	0.1227	1.967e-14	0.016033	35365	0.08225	VTN	58.5679
chr17	33387156	rs117908634	T	G	-0.1321	5.809e-14	0.017584	35366	0.06713	VTN	56.4378
chr17	33390683	rs75474473	C	T	0.2827	8e-13	0.039477	35366	0.01259	VTN	51.2818
chr17	33410276	rs55808105	G	A	0.1277	4.407e-22	0.013218	35366	0.12938	VTN	93.3362
chr17	33412061	rs7221696	A	C	-0.0968	5.304e-15	0.012379	35366	0.15061	VTN	61.1476
chr17	33444186	rs117755055	G	A	0.3464	2.489e-10	0.054744	35366	0.00644	VTN	40.039
chr17	33460260	rs78728109	C	A	0.1316	1.388e-18	0.014957	35366	0.09405	VTN	77.4146
chr17	33483984	rs11650439	A	G	-0.0877	9.217e-10	0.014324	35365	0.10416	VTN	37.4861
chr17	33492128	rs74382567	A	G	0.2318	1.754e-8	0.041138	35365	0.01116	VTN	31.7498
chr17	33493806	rs9902273	T	G	-0.0798	8.882e-17	0.009593	35364	0.30102	VTN	69.1985
chr17	33522863	rs75814063	T	C	-0.3382	1.697e-16	0.041035	35366	0.01113	VTN	67.9264
chr17	33592960	rs4794962	T	C	0.0672	1.123e-14	0.0087	35365	0.46777	VTN	59.6623
chr17	33596989	rs6505362	T	C	0.1266	1.7e-12	0.017939	35364	0.06528	VTN	49.8048
chr17	33659885	rs370148514	AATAAATAAATAAATAAATAAATAAATAAATAAATAAAATA	AATAAATAAATAAATAAATAAATAAATAAATAAAATA	0.1365	1.841e-11	0.020318	35364	0.05122	VTN	45.134
chr17	33673997	rs143568345	A	G	-0.1918	1.219e-9	0.031558	35364	0.0196	VTN	36.9384
chr17	33676735	rs7222462	C	T	0.1922	8.73e-9	0.033404	35364	0.01772	VTN	33.1062
chr17	33683847	rs117425815	C	G	-0.1807	1.272e-8	0.031759	35362	0.01861	VTN	32.373
chr17	33683945	rs34069671	A	G	0.0988	1.952e-17	0.011628	35362	0.17523	VTN	72.1945
chr17	33684959	rs8069370	ATAAGTGGA	GTAAGTGGA	0.053900000000000003	1.351e-8	0.00949	35362	0.31167	VTN	32.2586
chr17	33689405	rs78150688	G	C	0.2089	8.641e-12	0.030597	35362	0.02134	VTN	46.6143
chr17	33715204	rs116238773	A	G	-0.2374	2.527e-8	0.04261	35363	0.01124	VTN	31.0412
chr17	33730374	rs34675115	T	C	0.1766	7.19e-11	0.0271	35360	0.0265	VTN	42.4661
chr17	33731298	rs16968813	C	A	-0.0998	1.356e-14	0.01296	35358	0.13349	VTN	59.2995
chr17	33738036	rs8079764	T	C	0.0768	8.851e-9	0.013353	35365	0.12326	VTN	33.0799
chr17	33741448	rs75203455	TACATGCA	TACATGCG	-0.215	1.015e-11	0.031597	35365	0.01975	VTN	46.3005
chr17	33756168	rs72814910	G	A	-0.1517	7.932e-14	0.020304	35365	0.05141	VTN	55.8223
chr17	33788495	rs9911782	T	C	-0.2714	2.567e-11	0.040693	35365	0.01162	VTN	44.4816
chr17	33789466	rs145766933	TCACACACACACACACACACACACACA	ACACACACACACA	-0.3154	3.026e-14	0.041515	35363	0.01102	VTN	57.7183
chr17	33831346	rs77275168	T	C	-0.1129	1.594e-9	0.018709	35364	0.0588	VTN	36.4155
chr17	33842837	rs147029358	A	T	0.112	2.342e-8	0.020055	35365	0.05068	VTN	31.1882
chr17	33851145	rs1948336	A	G	-0.0912	2.08e-9	0.015222	35365	0.09077	VTN	35.896
chr17	33862956	rs73288660	G	A	0.2199	3.938e-8	0.040028	35364	0.01204	VTN	30.1802
chr17	33899285	rs6505388	T	C	-0.0956	4.667e-13	0.013214	35364	0.12978	VTN	52.3416
chr17	33934167	rs56118853	T	G	-0.1109	1.287e-20	0.011913	35364	0.16061	VTN	86.6604
chr17	33964197	rs876221	C	G	-0.074	2.073e-16	0.009005	35362	0.39966	VTN	67.5299
chr17	33966804	rs146517414	A	G	0.3736	2.883e-19	0.041636	35362	0.01082	VTN	80.5148
chr17	33970355	rs79252884	C	T	-0.2442	4.331e-10	0.039125	35362	0.01168	VTN	38.9567
chr17	33970732	rs74887187	A	G	-0.4723	1.161e-8	0.082782	35362	0.00289	VTN	32.551
chr17	33970928	rs11870745	A	G	0.1884	1.915e-11	0.028068	35362	0.02424	VTN	45.0546
chr17	33978559	rs75212979	A	G	0.2007	1.258e-16	0.024246	35361	0.0355	VTN	68.5196
chr17	33994973	rs117605869	C	T	-0.1377	1.859e-8	0.024482	35362	0.03358	VTN	31.6355
chr17	34015391	rs116992619	A	G	-0.1552	4.007e-8	0.028267	35358	0.02424	VTN	30.1456
chr17	34024163	rs147526962	A	G	0.2022	2.321e-12	0.028829	35357	0.02318	VTN	49.193
chr17	34037401	rs11652269	T	C	-0.1107	4.723e-9	0.018902	35360	0.05739	VTN	34.2989
chr17	34038004	rs117136229	A	G	-0.2272	1.04e-10	0.035165	35360	0.01577	VTN	41.7441
chr17	34056442	rs76258096	T	A	0.3457	9.041e-9	0.060145	35362	0.00494	VTN	33.0369
chr17	34138864	rs929258	T	A	-0.0885	8.255e-23	0.009002	35362	0.38787	VTN	96.6515
chr17	34170735	rs1078169	A	C	0.0528	6.183e-9	0.009085	35363	0.37519	VTN	33.7768
chr17	34196278	rs75161959	T	C	-0.1787	3.223e-10	0.028421	35365	0.02545	VTN	39.534
chr17	34208601	rs61578494	C	G	0.1316	1.645e-10	0.020591	35365	0.04744	VTN	40.8467
chr17	34232256	rs140398459	T	C	0.1238	3.69e-8	0.022488	35365	0.03953	VTN	30.3068
chr17	34233993	rs3033297	GCGCACACGCGCGCGCGCACACACACACA	GCGCACACGCGCGCGCACACACA	-0.1923	1.141e-8	0.033688	35365	0.01745	VTN	32.5843
chr17	34427419	rs9896056	G	C	0.0998	1.415e-12	0.014091	35362	0.10754	VTN	50.1623
chr17	34456264	rs12450373	A	G	-0.0904	7.739e-13	0.012616	35362	0.14312	VTN	51.3444
chr17	34467950	rs1529966	A	G	0.0569	1.203e-10	0.008837	35360	0.43454	VTN	41.4586
chr17	34475718	rs7216203	T	C	0.1721	4.537e-11	0.026134	35360	0.02902	VTN	43.3661
chr17	34494402	rs72829250	A	G	0.1948	7.381e-9	0.033691	35360	0.01687	VTN	33.4311
chr17	34503451	rs213141	T	C	0.1785	1.356e-9	0.029452	35357	0.02347	VTN	36.7322
chr17	34505506	rs72829264	AG	AA	-0.0907	7.928e-13	0.012663	35356	0.14132	VTN	51.3028
chr17	34559913	rs143728110	T	G	-0.2821	8.865e-14	0.037831	35362	0.01399	VTN	55.6046
chr17	34580430	rs111619471	T	C	0.1688	1.675e-9	0.028009	35360	0.02611	VTN	36.3203
chr17	34585157	rs117741449	AT	AA	0.2686	5.685e-9	0.046105	35359	0.0088	VTN	33.9403
chr17	34658463	rs12942257	C	T	0.0835	5.64e-9	0.01433	35354	0.10575	VTN	33.9532
chr17	34694084	rs141735644	T	C	0.181	1.241e-10	0.028131	35362	0.02607	VTN	41.3987
chr17	35084531	rs11650296	C	T	-0.1062	3.231e-10	0.016891	35361	0.07105	VTN	39.531
chr17	35338310	rs62079535	G	A	-0.2336	4.039e-9	0.03971	35358	0.01254	VTN	34.6056
chr17	66674613	rs62072403	G	A	-0.277	1.925e-8	0.0493	35360	0.00812	VTN	31.5694
chr3	124753745	rs56210800	G	C	-0.0705	1.581e-10	0.01102	35360	0.09593	VTN	40.9275
chr3	124755083	rs140431012	G	A	-0.0706	1.511e-10	0.011024	35360	0.09594	VTN	41.0139
chr13	28029870	rs76428106	C	T	0.2055	3.145e-8	0.03714	35363	0.01359	ELANE	30.6154
chr15	50061080	rs12903325	G	T	-0.0735	2.881e-14	0.009667	35359	0.25867	ELANE	57.8084
chr16	421558	rs118092591	AAAA	AAAT	0.1276	4.697e-8	0.02336	35319	0.03484	ELANE	29.837
chr16	449213	rs117082297	T	C	0.128	4.734e-10	0.020553	35319	0.04658	ELANE	38.7855
chr16	481087	rs113619118	G	T	-0.0752	2.481e-18	0.008611	35316	0.4708	ELANE	76.2656
chr16	489089	rs3830847	AAGAGAG	GAGAG	0.1392	7.419e-24	0.013822	35317	0.10751	ELANE	101.423
chr16	492047	rs60909820	C	A	0.0955	3.628e-16	0.011717	35312	0.15868	ELANE	66.4315
chr17	39931186	rs35557848	T	C	-0.0575	7.453e-9	0.009947	35379	0.24712	ELANE	33.4158
chr17	40032591	rs7502514	G	A	-0.0681	1.553e-14	0.008864	35378	0.37292	ELANE	59.0248
chr17	58248410	rs145870849	A	G	0.1828	1.935e-10	0.028713	35369	0.02223	ELANE	40.5317
chr19	355733	rs116872704	T	C	0.1846	6.538e-9	0.031815	35315	0.01847	ELANE	33.6666
chr19	366880	rs118058603	CC	CT	0.1921	9.403e-11	0.029662	35302	0.02201	ELANE	41.9425
chr19	560025	rs10423512	G	A	-0.0644	5.931e-10	0.0104	35301	0.21787	ELANE	38.3447
chr19	589486	rs192057249	A	G	0.1974	2.677e-12	0.028225	35307	0.02519	ELANE	48.9132
chr19	608563	rs12973917	T	C	-0.0529	1.803e-8	0.009396	35308	0.31866	ELANE	31.6975
chr19	614772	rs116838401	T	C	0.1316	6.738e-9	0.0227	35311	0.03696	ELANE	33.6093
chr19	619139	rs11669180	A	G	0.1726	1.243e-21	0.018065	35312	0.06298	ELANE	91.2863
chr19	634067	rs35414347	T	G	-0.0555	4.655e-8	0.010157	35311	0.24383	ELANE	29.8576
chr19	637909	rs62134260	G	T	0.0852	5.159e-12	0.012346	35311	0.14455	ELANE	47.6241
chr19	652628	rs117231919	T	C	0.2075	1.254e-33	0.017169	35313	0.07069	ELANE	146.065
chr19	652737	rs12973146	GGGGGGGCGGACGCCA	GGCGGGGCGGACGCCA	-0.0525	3.002e-9	0.008851	35312	0.417	ELANE	35.1831
chr19	664931	rs6510873	A	G	0.0686	1.106e-13	0.009236	35312	0.33191	ELANE	55.1671
chr19	671856	rs72976216	A	T	-0.0955	2.837e-9	0.016075	35313	0.07803	ELANE	35.2943
chr19	689146	rs12978248	G	T	-0.0565	3.622e-10	0.009012	35310	0.37169	ELANE	39.3056
chr19	699109	rs7247331	A	G	-0.0949	7.926e-26	0.009031	35312	0.36313	ELANE	110.423
chr19	709913	rs111376483	TGG	GGG	0.1074	1.568e-13	0.01455	35310	0.09822	ELANE	54.4857
chr19	729756	rs148276867	T	C	0.1214	2.32e-10	0.019153	35315	0.05561	ELANE	40.1757
chr19	740198	rs78315645	A	G	-0.0864	7.639e-9	0.014958	35314	0.095	ELANE	33.3642
chr19	753950	rs17604219	A	T	0.0759	9.917e-16	0.009455	35314	0.30442	ELANE	64.4407
chr19	757241	rs45477999	A	G	-0.224	1.158e-8	0.039258	35309	0.01263	ELANE	32.5566
chr19	757399	rs3746172	C	A	-0.0898	3.162e-10	0.014275	35309	0.10461	ELANE	39.5731
chr19	766554	rs72980285	TGATCCCG	TGACCCCG	0.066	8.875e-14	0.008851	35308	0.41582	ELANE	55.6036
chr19	774936	rs12461635	G	A	0.0771	1.418e-8	0.013595	35310	0.11601	ELANE	32.1625
chr19	775138	rs74692002	T	C	-0.1669	2.886e-15	0.021138	35310	0.04489	ELANE	62.3426
chr19	776331	rs6510964	C	T	0.0907	6.71e-25	0.008802	35309	0.45602	ELANE	106.182
chr19	777199	rs140165629	ATCTTTAAAAAAAAAAAAAA	GTCTTTAAAAAAAAAAAAAA	-0.1257	8.408e-14	0.016841	35308	0.07259	ELANE	55.7102
chr19	777499	rs146314743	A	G	0.0761	1.976e-11	0.011345	35309	0.17761	ELANE	44.9946
chr19	781129	rs117821352	A	G	0.2177	5.66e-30	0.019141	35311	0.05522	ELANE	129.356
chr19	783473	rs73919845	T	C	0.1706	1.022e-13	0.022936	35309	0.03756	ELANE	55.3252
chr19	786921	rs368090384	GTCTCAAAAAAAAAAAAAAAAAAAG	GTCTCAAAAAAAA	-0.0595	2.236e-9	0.00995	35307	0.25775	ELANE	35.7592
chr19	787844	rs181485006	C	T	-0.173	7.581e-9	0.029944	35310	0.02233	ELANE	33.3789
chr19	790696	rs7260167	C	T	-0.076	1.916e-18	0.008674	35309	0.47012	ELANE	76.7694
chr19	803220	rs351984	C	T	-0.2185	1.696e-36	0.017318	35311	0.06822	ELANE	159.187
chr19	814023	rs351991	A	G	0.0832	3.636e-12	0.01197	35310	0.15876	ELANE	48.3124
chr19	820095	rs351103	G	A	-0.143	6.174e-55	0.00916	35304	0.34109	ELANE	243.714
chr19	825519	rs149074911	A	G	0.2641	1.592e-28	0.023839	35311	0.03451	ELANE	122.733
chr19	832854	rs193077512	T	C	-0.1879	2.068e-9	0.031357	35313	0.01915	ELANE	35.9074
chr19	833015	rs62132268	G	A	0.1543	1.792e-26	0.014492	35313	0.10275	ELANE	113.364
chr19	834274	rs10426039	C	G	-0.1693	3.465e-84	0.008708	35308	0.45217	ELANE	377.987
chr19	835564	rs79295406	G	A	-0.2172	2.529e-39	0.016555	35312	0.07496	ELANE	172.132
chr19	836055	rs12984504	C	T	-0.0971	1.348e-28	0.008753	35308	0.42221	ELANE	123.062
chr19	846533	rs631822	TCAGCGGGGTGGGGGT	TCAGCGGGGTGGGGGC	0.0603	1.352e-11	0.008916	35310	0.38006	ELANE	45.7398
chr19	850733	rs10409474	G	C	0.4542	2.07e-291	0.01245	35317	0.13906	ELANE	1330.93
chr19	851976	rs2007647	A	G	-0.2943	4.802e-208	0.009561	35316	0.27685	ELANE	947.488
chr19	858296	rs28591229	A	C	0.2252	9.017e-17	0.027077	35315	0.02592	ELANE	69.1729
chr19	858376	rs10469327	T	C	-0.2542	3.207e-50	0.017058	35315	0.07136	ELANE	222.073
chr19	859374	rs56236063	C	T	-0.2445	1.328e-20	0.026274	35315	0.02776	ELANE	86.5975
chr19	864868	rs7251247	A	C	0.1544	5.452e-69	0.008795	35316	0.42145	ELANE	308.193
chr19	866032	rs79961820	G	A	0.3594	9.014e-77	0.01938	35316	0.05424	ELANE	343.913
chr19	868108	rs147510499	G	C	0.344	1.65e-14	0.044819	35318	0.00941	ELANE	58.9105
chr19	886386	rs118130273	T	C	-0.2053	1.112e-10	0.031825	35319	0.01867	ELANE	41.6142
chr19	890437	rs56234931	T	C	0.1365	1.673e-12	0.019336	35317	0.05245	ELANE	49.8347
chr19	891948	rs2965290	CGAGCCGGGGGCTGAGTGTGACGGGGAACACCTGTGGCCGAGGCGGGGCTGAGTGCGACGGGGAACACCTGTGGCCGA	CGAGCCGGGGGCTGAGTGTGACGGGGAACACCTGTGGCCGAGGCGGGGCTGAGTGTGACGGGGAACACCTGTGGCCGA	-0.2209	1.013e-117	0.009577	35313	0.29621	ELANE	532.026
chr19	892998	rs141399595	T	C	0.3137	2.36e-63	0.01867	35315	0.05745	ELANE	282.319
chr19	896730	rs7969	TCCTGGACCCG	TCCTGGACCCC	-0.1073	6.356e-22	0.01115	35318	0.19062	ELANE	92.6083
chr19	898657	rs2062422	A	G	0.0725	6.936e-14	0.009681	35316	0.27772	ELANE	56.0836
chr19	899978	rs2306718	A	G	0.0727	3.929e-13	0.010017	35317	0.25054	ELANE	52.6737
chr19	908061	rs149993641	A	G	-0.0934	1.221e-16	0.011279	35319	0.17862	ELANE	68.5729
chr19	925677	rs74520045	T	C	0.2002	3.295e-30	0.01753	35318	0.06667	ELANE	130.426
chr19	933487	rs350150	A	G	-0.1011	3.764e-27	0.009368	35318	0.31536	ELANE	116.469
chr19	1008646	rs78914045	A	C	0.2812	1.295e-34	0.022916	35321	0.03848	ELANE	150.575
chr19	1023428	rs144153164	T	G	0.2467	6.111e-14	0.032868	35322	0.01659	ELANE	56.3367
chr19	1028298	rs144928319	T	G	-0.1645	4.374e-19	0.018427	35320	0.05925	ELANE	79.6934
chr19	1036019	rs930232	A	G	0.063	5.306e-13	0.008729	35320	0.45298	ELANE	52.0897
chr19	1038845	rs149078772	C	A	-0.1294	6.592e-9	0.022306	35322	0.0385	ELANE	33.6531
chr19	1047688	rs4147911	G	C	0.1203	9.774e-14	0.016161	35322	0.07742	ELANE	55.4108
chr19	1083533	rs35646539	T	C	0.1313	3.847e-24	0.012955	35323	0.12883	ELANE	102.72
chr19	1083557	rs34593562	G	A	-0.0635	8.991e-13	0.008887	35323	0.40233	ELANE	51.0549
chr19	1089397	rs41563717	GCCCTGCACATCGACGGAGGGGACGACAC	GCCCTGCACACCGACGGAGGGGACGACAC	0.2011	1.339e-13	0.027167	35321	0.02716	ELANE	54.795
chr19	1098280	rs117778730	G	T	0.2039	2.639e-24	0.020045	35319	0.05015	ELANE	103.472
chr19	1182669	rs142499211	A	G	-0.1833	1.277e-11	0.02707	35316	0.02589	ELANE	45.851
chr19	1217561	rs3795063	G	C	0.0659	2.124e-13	0.008977	35314	0.37972	ELANE	53.89
chr19	1238677	rs2301758	G	C	0.0596	4.236e-9	0.010145	35316	0.24703	ELANE	34.5135
chr19	1275089	rs7257836	G	T	0.0628	1.969e-9	0.010466	35317	0.22448	ELANE	36.0046
chr19	1316903	rs192903199	GGCGGGGGGGT	GGGGGGGGGGT	-0.1088	6.095e-9	0.018713	35309	0.05633	ELANE	33.8042
chr19	1335789	rs141548740	G	A	0.128	5.206e-12	0.018551	35315	0.05881	ELANE	47.6086
chr19	1389518	rs11666067	A	C	0.0494	1.939e-8	0.008794	35320	0.43007	ELANE	31.5559
chr19	1484774	rs142681305	C	T	0.1201	2.527e-10	0.018987	35318	0.05664	ELANE	40.0104
chr19	1619744	rs10648013	CGGGGAAGGGTGGGGTGGGGTGGGGTGGGGCG	CGGGGAAGGGTGGGGTGGGGCG	0.1079	1.199e-10	0.016756	35314	0.07232	ELANE	41.467
chr19	1630009	rs2353219	AAGCCCCCCA	AAGCCCCCCG	0.1016	1.757e-9	0.01688	35316	0.07154	ELANE	36.2278
chr19	2115919	rs11666848	T	C	-0.0782	1.0190000000000001e-11	0.011494	35324	0.17274	ELANE	46.2883
chr19	17748127	rs13382133	T	C	0.0507	5.147e-9	0.008678	35353	0.47336	ELANE	34.1332
chr19	17752509	rs12978944	CTCAGCCTCCCAAAGTGCTGGGATTAC	CTCGGCCTCCCAAAGTGCTGGGATTAC	0.0476	4.332e-8	0.008691	35353	0.46862	ELANE	29.9968
chr3	47538668	rs56185965	A	T	0.0865	7.938e-14	0.011578	35343	0.15922	ELANE	55.8168
chr3	128499567	rs7629791	A	G	-0.048	2.166e-8	0.008574	35361	0.48633	ELANE	31.3412
chr3	128672378	rs6803805	ATTTTTTTTTTA	TTTTTTTTTTTA	-0.0816	1.558e-10	0.012751	35363	0.13657	ELANE	40.9536
chr3	128677640	rs6775011	C	T	-0.059	2.712e-10	0.009344	35363	0.29896	ELANE	39.8693
chr4	104884951	rs144317085	T	A	0.114	4.919e-8	0.020901	35352	0.04354	ELANE	29.7492
chr6	31273094	rs9264681	C	G	0.0628	2.228e-12	0.008947	35439	0.35677	ELANE	49.2679
chr6	31316802	rs3094689	T	C	0.049	4.857e-8	0.00898	35434	0.2935	ELANE	29.7742
chr6	31351445	rs9266059	TGGGCGA	CGGGCGA	0.0512	1.492e-8	0.009042	35439	0.33143	ELANE	32.0635
chr6	31351809	rs4644106	T	C	0.0568	5.83e-9	0.009757	35439	0.25981	ELANE	33.8894
chr6	31367553	rs2523540	C	G	0.0531	8.775e-9	0.00923	35440	0.31594	ELANE	33.0968
chr6	31374431	rs9266557	C	G	0.0627	7.066e-10	0.010171	35440	0.2305	ELANE	38.0021
chr6	31415353	rs9266834	ATTT	TTTT	0.0779	1.274e-9	0.012832	35439	0.12489	ELANE	36.8541
chr8	6980417	rs2978854	T	C	0.0544	2.842e-8	0.0098	35389	0.3315	ELANE	30.8138
chr8	7023441	rs6605578	C	T	-0.0603	7.212e-12	0.008799	35392	0.38175	ELANE	46.9643
chr8	69828661	rs2380606	C	T	0.0573	2.068e-11	0.008551	35362	0.47568	ELANE	44.903
chr9	79608742	rs116855556	T	C	-0.1289	1.45e-14	0.016758	35352	0.07042	ELANE	59.1645
chr1	196085731	rs35233566	A	G	0.1185	3.546e-8	0.021498	35337	0.03646	ODC1	30.3837
chr1	196240815	rs61820876	T	G	-0.0688	3.654e-14	0.009085	35337	0.27768	ODC1	57.3492
chr1	196695521	rs10922098	T	C	-0.1219	6.979e-49	0.008296	35338	0.40011	ODC1	215.909
chr1	196813976	rs61822232	C	T	-0.0564	6.417e-12	0.00821	35336	0.39859	ODC1	47.1924
chr1	196820352	rs442488	C	T	-0.0733	7.742e-20	0.00804	35337	0.48667	ODC1	83.1181
chr1	196833228	rs462382	G	A	-0.0495	9.379e-10	0.008089	35335	0.39164	ODC1	37.4473
chr1	196839800	rs465727	A	G	-0.0878	1.909e-20	0.009474	35338	0.30381	ODC1	85.886
chr1	196846733	rs76258418	T	C	-0.0824	4.901e-14	0.010936	35338	0.16602	ODC1	56.7724
chr1	196850551	rs426416	T	C	-0.0803	1.615e-11	0.011919	35338	0.13705	ODC1	45.3891
chr1	196944565	rs2477981	C	T	-0.0659	2.476e-10	0.010413	35328	0.25844	ODC1	40.0515
chr1	197290266	rs10632386	GTGTGTGTGTGTGTGT	GTGTGTGTGTGTGT	0.0691	2.095e-12	0.009832	35337	0.22231	ODC1	49.3938
chr1	197340966	rs1337169	C	T	-0.0543	4.358e-10	0.008701	35336	0.32703	ODC1	38.9459
chr11	3985208	rs4910869	G	C	1.2256	2.875e-14	0.161182	35375	6.1e-4	ODC1	57.8182
chr11	5193272	rs11036181	G	T	0.0878	3.201e-8	0.015877	35365	0.07276	ODC1	30.581
chr11	5381878	rs12364299	T	A	0.1991	7.813e-9	0.034491	35379	0.01428	ODC1	33.322
chr11	5518855	rs317778	C	G	-0.0485	4.837e-9	0.008287	35379	0.40728	ODC1	34.2522
chr11	5757815	rs75275604	A	G	0.1598	8.012e-13	0.022315	35379	0.03526	ODC1	51.2814
chr11	5992693	rs4287321	G	C	-0.1031	4.28e-15	0.01314	35379	0.10945	ODC1	61.564
chr11	6157671	rs325686	G	C	-0.1084	3.785e-10	0.017309	35375	0.06099	ODC1	39.2206
chr11	6217450	rs140870715	A	G	0.2417	2.605e-9	0.04059	35379	0.01034	ODC1	35.4581
chr11	6328536	rs2682120	T	C	0.1347	2.41e-10	0.021271	35377	0.03751	ODC1	40.1014
chr11	6385084	rs12791308	C	T	0.1062	4.694e-11	0.016139	35377	0.06554	ODC1	43.3008
chr11	6401833	rs77776071	A	G	0.0982	1.124e-11	0.014463	35378	0.08614	ODC1	46.1006
chr11	6412919	rs4758416	G	C	-0.0492	2.831e-9	0.008281	35374	0.41491	ODC1	35.2992
chr11	6418516	rs2723665	C	G	0.0653	4.161e-12	0.009421	35375	0.25155	ODC1	48.0432
chr11	6435109	rs7109557	CAAAAAAAAT	AAAAAAAAAT	0.1105	6.004e-33	0.009242	35375	0.26238	ODC1	142.953
chr11	6438567	rs17242778	C	T	-0.1366	1.812e-8	0.024267	35376	0.0283	ODC1	31.6861
chr11	6445819	rs71490195	C	T	-0.0578	4.038e-9	0.009826	35375	0.22034	ODC1	34.6021
chr11	6447096	rs1906656	C	T	0.0453	4.94e-8	0.008307	35373	0.39945	ODC1	29.7377
chr11	6511260	rs16914574	C	T	0.1918	2.455e-20	0.020757	35380	0.04057	ODC1	85.3823
chr11	6733927	rs76329790	A	G	0.2133	1.316e-20	0.022918	35381	0.03278	ODC1	86.622
chr11	6840535	rs141774673	A	G	0.1689	7.21e-9	0.029191	35381	0.01883	ODC1	33.4781
chr11	6989764	rs117983753	G	A	0.2429	5.938e-13	0.033727	35380	0.01454	ODC1	51.868
chr11	7154973	rs143666677	G	C	0.4869	2.524e-38	0.037614	35386	0.01247	ODC1	167.564
chr11	7280084	rs75898644	G	T	0.3285	2.969e-10	0.05214	35380	0.0062	ODC1	39.6943
chr11	7463266	rs71472651	T	C	0.0609	3.971e-8	0.011089	35375	0.16104	ODC1	30.1613
chr11	7469775	rs4073620	GAAAAAAAAAAGT	GAAAAAAAAAAGG	0.0531	3.142e-10	0.00844	35376	0.3736	ODC1	39.5826
chr11	7561381	rs117108086	T	C	0.1659	9.968e-12	0.024372	35375	0.03004	ODC1	46.3351
chr17	47658340	rs8078686	CGACAAGAAA	TGACAAGAAA	-0.047	1.287e-8	0.008263	35364	0.41408	ODC1	32.3534
chr2	159772479	rs13019325	G	A	-0.0564	4.836e-12	0.008162	35350	0.44984	ODC1	47.7491
chr3	165713346	rs607351	C	T	0.0532	1.103e-10	0.008245	35338	0.41787	ODC1	41.6334
chr3	165761011	rs1707652	T	C	0.0974	1.08e-28	0.008764	35339	0.3102	ODC1	123.513
chr3	165792099	rs3863087	A	G	-0.1057	5.25e-14	0.014045	35338	0.09559	ODC1	56.6378
chr3	165792099	rs3863087	C	G	0.1187	8.575e-12	0.017383	35338	0.06134	ODC1	46.6286
chr3	166080595	rs56147474	A	G	0.0856	2.454e-11	0.012822	35341	0.11399	ODC1	44.5693
chr6	31026982	rs34632463	T	A	0.0776	1.554e-8	0.013721	35439	0.09254	ODC1	31.9854
chr6	31045574	rs17190106	A	G	0.082	1.514e-8	0.014488	35438	0.08601	ODC1	32.034
chr6	31086734	rs3130955	A	C	0.059	1.526e-11	0.008747	35439	0.31795	ODC1	45.4973
chr6	31607123	rs28366149	A	G	0.061	3.6e-9	0.010336	35437	0.18987	ODC1	34.8301
chr6	31783811	rs12213415	A	G	0.1133	3.227e-9	0.01914	35439	0.04825	ODC1	35.041
chr6	31913938	rs147277810	CTT	C	0.1236	1.377e-11	0.018283	35441	0.05207	ODC1	45.7027
chr6	31969985	rs114879139	C	G	0.1899	5.626e-18	0.021979	35441	0.03496	ODC1	74.6507
chr6	31976816	rs550671	T	C	0.139	1.023e-32	0.011669	35440	0.14045	ODC1	141.893
chr6	32007800	rs147390813	C	T	0.0795	4.277e-22	0.008226	35438	0.39378	ODC1	93.4021
chr6	32039027	rs6451	A	C	0.1001	1.476e-14	0.013018	35440	0.10972	ODC1	59.1262
chr6	32040013	rs6477	G	C	0.0979	1.049e-21	0.010228	35439	0.23653	ODC1	91.6187
chr6	32041524	rs7774739	G	A	0.1149	3.874e-24	0.011337	35437	0.17585	ODC1	102.717
chr6	32557482	rs28455809	C	T	0.0521	4.287e-9	0.008872	35439	0.26647	ODC1	34.4852
chr6	32618459	rs11751024	A	C	0.0625	4.334e-14	0.008278	35439	0.39789	ODC1	57.0045
chr6	32638918	rs28435909	C	T	0.0805	2.976e-10	0.012778	35439	0.11367	ODC1	39.6886
chr6	32714617	rs3997848	G	T	0.0547	1.489e-9	0.009048	35433	0.28098	ODC1	36.5485
chr6	32740347	rs5021453	G	A	0.0571	3.069e-11	0.008595	35438	0.34395	ODC1	44.1347
chr6	32767534	rs9276605	G	A	0.0473	1.003e-8	0.008254	35438	0.41417	ODC1	32.8393
chr15	57740535	rs16977653	G	A	0.0831	3.759e-8	0.015104	35361	0.08203	ANXA2	30.2704
chr15	58177340	rs146124667	T	A	0.2498	2.055e-8	0.044549	35366	0.00912	ANXA2	31.4419
chr15	58208754	rs71478653	G	C	-0.1414	1.73e-9	0.023483	35364	0.03317	ANXA2	36.257
chr15	58229419	rs57649249	A	G	0.1374	1.67e-9	0.022797	35364	0.03525	ANXA2	36.326
chr15	58383286	rs75525508	A	G	0.1223	8.085e-10	0.019908	35364	0.0474	ANXA2	37.7396
chr15	58448244	rs79119207	A	C	0.1855	7.43e-12	0.027084	35366	0.02383	ANXA2	46.9097
chr15	58448554	rs17269278	T	G	-0.0734	6.127e-12	0.010674	35366	0.19057	ANXA2	47.2866
chr15	58716527	rs117168738	A	G	-0.2737	3.627e-11	0.041353	35374	0.00982	ANXA2	43.8062
chr15	58844610	rs77894675	C	T	-0.158	3.085e-9	0.026658	35374	0.02504	ANXA2	35.1285
chr15	58855449	rs117093482	T	G	0.3888	7.304e-13	0.054199	35373	0.00626	ANXA2	51.46
chr15	58882340	rs7179456	T	G	0.058	2.376e-11	0.008682	35372	0.36994	ANXA2	44.6289
chr15	59011949	rs190097365	G	T	0.1405	2.311e-8	0.025148	35374	0.02968	ANXA2	31.2137
chr15	59147942	rs11574499	A	G	0.1083	2.768e-8	0.019494	35373	0.04958	ANXA2	30.8642
chr15	59179016	rs79691957	C	G	0.0931	4.967e-8	0.017075	35374	0.06467	ANXA2	29.7288
chr15	59216025	rs28657037	G	A	0.0592	2.407e-12	0.008447	35368	0.45885	ANXA2	49.1177
chr15	59224599	rs72746830	G	C	-0.1287	2.46e-11	0.019279	35370	0.04967	ANXA2	44.5644
chr15	59237628	rs146847033	T	G	-0.1324	1.551e-8	0.023409	35369	0.03287	ANXA2	31.9897
chr15	59286890	rs146109098	G	C	0.2418	8.419e-10	0.039402	35369	0.01149	ANXA2	37.6596
chr15	59292814	rs78824022	T	C	0.1608	1.196e-14	0.020839	35369	0.04414	ANXA2	59.5413
chr15	59322642	rs11071428	C	T	0.1254	4.652e-27	0.011641	35369	0.15462	ANXA2	116.042
chr15	59342526	rs117456356	C	T	-0.15	1.45e-9	0.024794	35369	0.02971	ANXA2	36.6007
chr15	59378208	rs4775159	G	A	0.0595	2.211e-10	0.009376	35369	0.27684	ANXA2	40.2716
chr15	59409263	rs62015014	T	C	0.0972	3.906e-19	0.010873	35370	0.18226	ANXA2	79.916
chr15	59445966	rs4620906	T	A	-0.0635	4.165e-14	0.008404	35372	0.49663	ANXA2	57.092
chr15	59449598	rs189103037	G	A	-0.1343	2.179e-9	0.022444	35372	0.03603	ANXA2	35.8056
chr15	59498693	rs116046238	A	G	0.2701	1.225e-13	0.036431	35372	0.01297	ANXA2	54.9676
chr15	59501235	rs117059415	C	T	0.1464	1.749e-9	0.024321	35372	0.03043	ANXA2	36.2343
chr15	59507444	rs16941452	G	C	0.1416	1.172e-11	0.020874	35372	0.04078	ANXA2	46.0167
chr15	59541804	rs72749189	A	G	0.1991	1.703e-17	0.023389	35372	0.03319	ANXA2	72.4635
chr15	59544557	rs12901267	C	T	-0.0809	8.326e-22	0.008431	35372	0.46824	ANXA2	92.0744
chr15	59560916	rs62013153	G	C	0.2811	3.463e-62	0.016891	35372	0.06423	ANXA2	276.956
chr15	59582605	rs78548957	TTTTTTTTTTTTTTTTTTT	GTTTTTTTTTTTTTTTTTT	0.2675	1.004e-55	0.01701	35372	0.06355	ANXA2	247.308
chr15	59608484	rs11854666	T	G	-0.0605	5.156e-13	0.008378	35368	0.48519	ANXA2	52.1471
chr15	59614078	rs72751131	G	C	0.134	6.142e-11	0.020489	35369	0.04425	ANXA2	42.7728
chr15	59614777	rs117038254	C	T	0.1619	4.449e-15	0.020646	35369	0.04425	ANXA2	61.4925
chr15	59652908	rs34894301	A	C	0.0701	1.86e-15	0.008817	35371	0.3494	ANXA2	63.2112
chr15	59694750	rs117676315	G	A	-0.1586	1.218e-11	0.023399	35370	0.03336	ANXA2	45.9422
chr15	59732895	rs117476661	C	T	-0.2174	1.536e-8	0.038427	35367	0.01224	ANXA2	32.0071
chr15	59745704	rs138981808	A	G	-0.1262	3.652e-10	0.020133	35367	0.04564	ANXA2	39.2918
chr15	59782579	rs142732908	A	T	-0.1535	3.967e-11	0.023239	35366	0.03448	ANXA2	43.6297
chr15	59796470	rs117439795	T	C	0.137	1.428e-11	0.020281	35367	0.04518	ANXA2	45.6313
chr15	59798779	rs2217970	A	G	-0.2166	5.882e-19	0.024353	35367	0.03167	ANXA2	79.1065
chr15	59819915	rs117051356	C	T	-0.1109	2.052e-10	0.017444	35367	0.06143	ANXA2	40.4176
chr15	59824497	rs116986568	T	C	0.1008	1.319e-9	0.01662	35367	0.0712	ANXA2	36.784
chr15	59830257	rs72737606	T	C	-0.1368	1.538e-9	0.022648	35367	0.03437	ANXA2	36.4848
chr15	59846536	rs72737620	T	C	0.1766	1.634e-17	0.020734	35365	0.04271	ANXA2	72.5463
chr15	59852618	rs2965339	C	A	0.0806	3.569e-13	0.011085	35371	0.17158	ANXA2	52.8687
chr15	59863599	rs150158814	T	C	0.1544	7.942e-14	0.020666	35371	0.04298	ANXA2	55.819
chr15	59866157	rs146606314	G	A	-0.1511	5.101e-21	0.016062	35370	0.0736	ANXA2	88.4972
chr15	59869483	rs1545124	T	G	0.3485	8.911e-12	0.051077	35371	0.00726	ANXA2	46.5538
chr15	59882685	rs2917831	G	A	-0.1051	5.275e-20	0.011476	35371	0.16191	ANXA2	83.8734
chr15	59905661	rs58537102	T	C	-0.0822	6.578e-11	0.012588	35371	0.12606	ANXA2	42.6413
chr15	59909075	rs4519291	T	C	0.1108	3.937e-39	0.008467	35371	0.455	ANXA2	171.246
chr15	59928011	rs7179760	A	G	0.0934	2.117e-27	0.0086130000000000009	35371	0.37871	ANXA2	117.594
chr15	59937957	rs11633106	G	A	-0.1073	1.416e-22	0.010975	35370	0.17909	ANXA2	95.5851
chr15	59954472	rs146087640	T	A	-0.2264	1.219e-19	0.024969	35370	0.02873	ANXA2	82.2149
chr15	59964388	rs2960795	A	G	-0.1154	8.777e-36	0.009242	35370	0.2925	ANXA2	155.912
chr15	59970404	rs2970378	C	T	-0.0995	2.761e-20	0.010783	35370	0.18757	ANXA2	85.1465
chr15	59972826	rs117273834	G	A	0.5828	4.651e-27	0.054102	35370	0.0058	ANXA2	116.041
chr15	59984230	rs199849267	ACAAAAAA	AAAAAA	-0.0764	8.175e-15	0.009839	35370	0.23795	ANXA2	60.2955
chr15	59989235	rs8038775	G	A	0.2518	9.929e-33	0.021134	35370	0.03957	ANXA2	141.954
chr15	59995574	rs4485289	C	G	-0.0881	3.15e-22	0.009087	35370	0.30585	ANXA2	93.9963
chr15	59998941	rs77149701	A	T	0.1787	3.653e-12	0.025712	35370	0.02677	ANXA2	48.3034
chr15	60000285	rs55739759	A	G	0.4188	2.452e-12	0.059777	35370	0.00492	ANXA2	49.0846
chr15	60000987	rs77330905	G	A	0.264	1.501e-15	0.033096	35370	0.01639	ANXA2	63.6293
chr15	60013952	rs11633494	G	T	0.2842	1.092e-13	0.038254	35369	0.01258	ANXA2	55.1943
chr15	60014791	rs2042694	A	C	-0.0705	9.605e-17	0.008484	35369	0.444	ANXA2	69.0521
chr15	60019036	rs117514983	C	T	-0.1876	2.277e-14	0.024574	35369	0.03104	ANXA2	58.2793
chr15	60033540	rs186239301	A	T	-0.3086	4.702e-10	0.049545	35368	0.00726	ANXA2	38.7965
chr15	60077985	rs138479367	A	G	-0.1432	5.051e-9	0.024498	35368	0.02942	ANXA2	34.1684
chr15	60110206	rs182308378	T	C	-0.2019	4.232e-9	0.034367	35369	0.01426	ANXA2	34.5135
chr15	60145259	rs8037444	C	T	0.132	5.967e-55	0.008455	35369	0.47628	ANXA2	243.737
chr15	60160340	rs117335243	T	C	0.2136	2.563e-13	0.029198000000000002	35369	0.02215	ANXA2	53.5176
chr15	60176459	rs148431811	T	G	-0.1496	2.782e-10	0.023707	35369	0.03223	ANXA2	39.8208
chr15	60183674	rs72742004	T	C	0.1587	6.399e-44	0.011418	35369	0.16102	ANXA2	193.185
chr15	60205735	rs35621598	G	A	-0.1066	2.136e-16	0.012978	35370	0.11948	ANXA2	67.4682
chr15	60228364	rs117708083	G	A	0.3013	1.313e-28	0.027154	35370	0.02411	ANXA2	123.121
chr15	60229549	rs11633091	C	T	0.3549	4.516e-27	0.032937	35370	0.01632	ANXA2	116.103
chr15	60270761	rs77131188	A	T	0.2622	6.722e-19	0.029529	35370	0.02265	ANXA2	78.8439
chr15	60284056	rs74887433	T	C	-0.1928	4.891e-16	0.023761	35370	0.03172	ANXA2	65.8392
chr15	60316412	rs931967	T	A	0.1401	2.434e-56	0.008858	35369	0.33962	ANXA2	250.153
chr15	60322235	rs144032877	G	A	0.5485	4.465e-127	0.022873	35369	0.03305	ANXA2	575.052
chr15	60335997	rs59981923	TCTCTCTCTCTCTCTCACACACACACACACACACACACACACACACACA	TCTCTCTCTCTCTCTCACACACACACACACACACACACACACACACACC	-0.1005	7.248e-20	0.011015	35311	0.18575	ANXA2	83.246
chr15	60347775	rs118183800	G	A	-0.2217	2.222e-14	0.029029	35369	0.02099	ANXA2	58.3267
chr15	60358799	rs12441357	G	C	-0.2128	3.862e-72	0.011847	35369	0.14823	ANXA2	322.646
chr15	60374029	rs1551347	T	C	0.1242	7.076e-22	0.012921	35368	0.11999	ANXA2	92.3955
chr15	60376949	rs118073586	CAATCA	CACTCA	0.5093	5.578e-107	0.023182	35367	0.03373	ANXA2	482.665
chr15	60380712	rs12907964	G	A	-0.2293	9.143e-115	0.01007	35367	0.22157	ANXA2	518.5
chr15	60381491	rs9920861	C	T	-0.155	1.878e-37	0.012119	35366	0.13869	ANXA2	163.58
chr15	60382066	rs75712029	GAGGGAGGAAGAA	GAGGGAGGAAGGA	0.1486	2.338e-19	0.016518	35366	0.07289	ANXA2	80.9325
chr15	60382473	rs3759911	T	C	-0.082	1.66e-17	0.00963	35367	0.26007	ANXA2	72.5062
chr15	60385961	rs3743268	A	G	-0.33	0	0.006643	35366	0.36954	ANXA2	2467.74
chr15	60390021	rs67827628	C	T	0.7239	0	0.010624	35366	0.09853	ANXA2	4642.81
chr15	60402147	rs149026506	A	G	-0.299	1.35e-74	0.016363	35366	0.06968	ANXA2	333.9
chr15	60402855	rs765320	T	C	0.3357	1.53e-265	0.009643	35366	0.24509	ANXA2	1211.93
chr15	60411859	rs12914153	T	G	-0.2995	1.013e-84	0.015356	35368	0.07988	ANXA2	380.397
chr15	60416103	rs34844511	TTATCGGCATTT	TTATCGGCA	0.6019	3.148e-17	0.071307	35367	0.00428	ANXA2	71.2499
chr15	60423444	rs3068	T	C	0.2223	2.874e-156	0.008347	35368	0.48145	ANXA2	709.281
chr15	60425096	rs13380252	G	A	-0.1553	2.718e-8	0.027938	35368	0.02345	ANXA2	30.8996
chr15	60432169	rs2045086	T	A	-0.648	4.43e-17	0.077134	35368	0.00303	ANXA2	70.5762
chr15	60440808	rs11855948	C	A	-0.1655	4.508e-18	0.019099	35368	0.05142	ANXA2	75.0887
chr15	60450284	rs80261888	T	C	-0.2033	9.728e-21	0.021769	35368	0.03751	ANXA2	87.2163
chr15	60461177	rs12442912	T	C	-0.2283	8.063e-14	0.030565	35368	0.01902	ANXA2	55.7909
chr15	60486630	rs6494201	G	A	-0.2054	8.587e-67	0.011897	35368	0.14496	ANXA2	298.075
chr15	60494014	rs200015795	AC	A	0.6983	1.451e-37	0.054514	35368	0.00592	ANXA2	164.085
chr15	60506552	rs72748703	A	G	0.6235	1.913e-74	0.034156	35368	0.01601	ANXA2	333.226
chr15	60546415	rs115808138	A	G	0.4467	2.533e-10	0.070625	35368	0.00397	ANXA2	40.0051
chr15	60547339	rs368737897	TTT	TT	-0.2355	9.529e-159	0.008772	35368	0.35375	ANXA2	720.75
chr15	60556827	rs78039601	C	A	0.2198	1.18e-8	0.038544	35368	0.01249	ANXA2	32.5193
chr15	60561065	rs11633323	TGTTTTGTTTTGTTTTTGTTTTTTTTTTTG	TTTTTTGTTTTGTTTTTGTTTTTTTTTTTG	0.2453	5.314e-14	0.032602	35354	0.01782	ANXA2	56.6118
chr15	60563001	rs10851685	A	T	0.0933	1.395e-13	0.012614	35368	0.12655	ANXA2	54.7089
chr15	60578468	rs340008	T	C	-0.1373	3.064e-10	0.021809	35370	0.03733	ANXA2	39.6342
chr15	60586605	rs76263497	A	G	-0.2195	1.347e-92	0.010754	35370	0.18254	ANXA2	416.609
chr15	60601232	rs4774370	C	T	0.1199	1.081e-29	0.010595	35370	0.19368	ANXA2	128.067
chr15	60605605	rs75756622	T	C	0.149	6.377e-10	0.024107	35370	0.03314	ANXA2	38.202
chr15	60624366	rs62003336	A	G	0.6703	1.123e-30	0.058217	35370	0.00591	ANXA2	132.568
chr15	60637370	rs182113077	TCAATTTGC	TCAGTTTGC	0.6754	8.273e-92	0.033235	35370	0.01694	ANXA2	412.982
chr15	60640626	rs59574961	TTTTTTTTTTTCC	ATTTTTTTTTTCC	0.2209	9.869e-15	0.028537	35370	0.02216	ANXA2	59.9204
chr15	60661825	rs972531	T	C	-0.212	2.145e-134	0.008593	35369	0.37683	ANXA2	608.67
chr15	60682309	rs150323374	C	G	0.3743	7.949e-15	0.048182	35369	0.00757	ANXA2	60.349
chr15	60692541	rs117267768	G	C	0.1283	1.833e-15	0.016134	35362	0.07402	ANXA2	63.2367
chr15	60692865	rs56080112	G	A	0.1814	1.705e-16	0.022011	35364	0.03675	ANXA2	67.9196
chr15	60692916	rs2899661	C	T	0.1112	1.086e-39	0.008435	35364	0.43678	ANXA2	173.796
chr15	60707834	rs7180727	G	T	0.1813	1.555e-32	0.015265	35368	0.0824	ANXA2	141.059
chr15	60712448	rs8038077	C	T	-0.1353	8.123e-16	0.016803	35367	0.06732	ANXA2	64.8369
chr15	60729052	rs148069215	T	C	0.16	2.795e-11	0.024035	35369	0.03023	ANXA2	44.3151
chr15	60740527	rs75240503	C	T	0.1614	3.829e-12	0.023245	35369	0.03413	ANXA2	48.2112
chr15	60763233	rs12437690	G	A	-0.0851	1.623e-23	0.008515	35369	0.40758	ANXA2	99.8826
chr15	60776321	rs12438866	T	C	-0.0563	5.375e-11	0.008582	35369	0.40111	ANXA2	43.0368
chr15	60792943	rs76372457	C	T	-0.1542	2.959e-12	0.022093	35369	0.03656	ANXA2	48.7146
chr15	60795316	rs150404972	T	C	0.3385	1.574e-11	0.050216	35369	0.00696	ANXA2	45.4395
chr15	60795443	rs78926564	A	G	-0.1626	2.472e-11	0.024359	35369	0.02983	ANXA2	44.5576
chr15	60821933	rs186072689	A	C	-0.2638	3.927e-15	0.033574	35369	0.01633	ANXA2	61.7367
chr15	60828567	rs1384122	T	C	0.053900000000000003	4e-10	0.008618	35369	0.37843	ANXA2	39.1169
chr15	60835705	rs341396	C	G	-0.1779	5.468e-18	0.020583	35369	0.04271	ANXA2	74.7024
chr15	60849863	rs79565156	C	A	0.1332	2.391e-9	0.022316	35368	0.03794	ANXA2	35.6267
chr15	60860776	rs56401043	T	C	0.2195	6.642e-11	0.033622	35368	0.01599	ANXA2	42.6208
chr15	60882709	rs143230482	A	C	0.3043	6.049e-23	0.030854	35369	0.0187	ANXA2	97.2705
chr15	60893666	rs12438152	T	C	-0.0773	1.446e-17	0.009061	35368	0.31591	ANXA2	72.7791
chr15	60894921	rs7172917	C	T	-0.0554	4.098e-8	0.010097	35367	0.22152	ANXA2	30.1047
chr15	60897115	rs35598844	C	G	0.052	1.723e-9	0.008635	35368	0.37988	ANXA2	36.2645
chr15	60913072	rs74475057	A	G	-0.1034	2.629e-8	0.018582	35367	0.05305	ANXA2	30.9639
chr15	60916276	rs16943311	G	C	-0.0521	5.018e-9	0.008911	35366	0.33357	ANXA2	34.184
chr15	60939667	rs12438355	A	G	0.0631	1.234e-10	0.009806	35371	0.23962	ANXA2	41.4071
chr15	60977093	rs6494237	C	T	0.1025	7.869e-25	0.009962	35370	0.22417	ANXA2	105.866
chr15	61052906	rs11853667	A	G	0.0569	1.234e-9	0.009365	35371	0.27455	ANXA2	36.9155
chr15	61054330	rs71429587	AAT	AT	0.0606	9.153e-11	0.009351	35371	0.28056	ANXA2	41.9981
chr15	61068323	rs59938185	T	C	0.0521	2.684e-9	0.008757	35371	0.35049	ANXA2	35.3969
chr15	61083281	rs4775355	C	T	-0.0586	2.691e-8	0.010539	35370	0.19603	ANXA2	30.9169
chr15	61114156	rs111485820	A	G	0.1097	9.953e-10	0.017954	35370	0.05719	ANXA2	37.3328
chr15	61132751	rs1160694	G	A	0.0601	1.182e-10	0.00933	35368	0.2863	ANXA2	41.494
chr15	61209733	rs34413211	T	C	0.063	3.626e-8	0.011438	35368	0.15683	ANXA2	30.3376
chr15	61224018	rs11434024	AAC	AC	0.0635	4.306e-11	0.009631	35369	0.26553	ANXA2	43.4715
chr15	61239496	rs143862437	G	C	0.1622	2.436e-11	0.024292	35369	0.03021	ANXA2	44.5836
chr15	61366806	rs118011772	G	A	0.2399	1.597e-10	0.037509	35369	0.01322	ANXA2	40.9062
chr15	61376715	rs7179592	G	A	-0.1799	2.555e-8	0.032301	35369	0.017	ANXA2	31.0192
chr15	61384633	rs11632826	G	A	-0.1458	1.523e-10	0.02277	35369	0.03568	ANXA2	41.0005
chr15	61386873	rs3935534	C	G	-0.0589	6.453e-11	0.009016	35369	0.30931	ANXA2	42.6779
chr15	61388971	rs74817949	G	T	0.9646	2.499e-8	0.173074	35368	3.5e-4	ANXA2	31.0621
chr15	61608008	rs7182661	A	G	0.2902	3.972e-11	0.043936	35370	0.00949	ANXA2	43.6268
chr15	61671173	rs34904190	A	G	0.0549	2.728e-8	0.009878	35370	0.23586	ANXA2	30.8892
chr15	61707675	rs28815312	C	T	0.1637	2.261e-9	0.027384	35370	0.02499	ANXA2	35.7358
chr15	61772799	rs76275140	G	A	-0.0704	4.305e-8	0.012852	35370	0.12633	ANXA2	30.0057
chr15	61998095	rs78165219	C	T	0.0753	4.085e-10	0.012047	35376	0.13896	ANXA2	39.069
chr15	62131141	rs11630120	T	C	-0.145	1.363e-9	0.023928	35370	0.03126	ANXA2	36.7217
chr15	62197213	rs11071660	G	A	0.0538	1.524e-9	0.008905	35369	0.33828	ANXA2	36.5003
chr15	62212939	rs116965509	A	G	-0.1301	1.852e-8	0.023128	35368	0.03384	ANXA2	31.6431
chr15	62276155	rs113362174	A	G	0.1925	2.415e-9	0.03226	35367	0.01791	ANXA2	35.6068
chr15	62349844	rs9920357	C	T	-0.0785	2.955e-12	0.011247	35369	0.16741	ANXA2	48.7154
chr15	62363083	rs75046602	C	G	0.2484	6.29e-9	0.042762	35369	0.01	ANXA2	33.7433
chr15	62459342	rs72753866	T	C	0.126	3.258e-10	0.020045	35366	0.04624	ANXA2	39.512
chr15	62502877	rs16945188	T	C	0.1449	4.437e-9	0.024697	35366	0.02941	ANXA2	34.423
chr15	62537169	rs139082080	A	C	0.1609	2.666e-8	0.028928	35366	0.02196	ANXA2	30.9368
chr15	62603295	rs75167210	TAAATG	AAAATG	0.1261	3.234e-8	0.02281	35364	0.03486	ANXA2	30.5618
chr15	62667217	rs147027494	C	T	0.1941	1.699e-8	0.034414	35365	0.01446	ANXA2	31.8113
chr15	62673079	rs370861998	TGTGTGTGTGTGTGTGTGTGTGTGTC	TGTGTGTGTGTGTGTGTGTGTC	0.4109	4.336e-12	0.059329	35363	0.0051	ANXA2	47.9665
chr15	62762240	rs2030040	G	C	0.0557	3.142e-10	0.008853	35366	0.34566	ANXA2	39.5849
chr15	63049039	rs66793829	C	G	-0.0614	1.241e-8	0.010783	35364	0.18477	ANXA2	32.4233
chr15	63273794	rs12903043	A	T	-0.1129	4.624e-8	0.020658	35364	0.04263	ANXA2	29.8684
chr15	63866195	rs11634436	G	T	-0.0519	2.534e-8	0.009316	35363	0.2823	ANXA2	31.0367
chr15	64493259	rs16953514	C	T	0.1313	2.434e-9	0.022009	35362	0.03536	ANXA2	35.5901
chr15	66121552	rs2126699	G	C	0.0658	4.181e-8	0.012001	35361	0.14041	ANXA2	30.0619
chr15	66927896	rs62005898	A	G	0.1656	1.01e-8	0.028905	35376	0.02113	ANXA2	32.8227
chr15	68601932	rs72746585	G	T	0.1012	2.191e-8	0.018084	35367	0.05744	ANXA2	31.3164
chr5	88884379	rs114694170	C	T	-0.0976	1.769e-11	0.014515	35344	0.08378	ANXA2	45.2132
chr7	106676033	rs342200	A	G	-0.0577	8.796e-13	0.008072	35357	0.42559	ANXA2	51.0963
chr7	106731773	rs342293	G	C	-0.0586	2.645e-13	0.008015	35357	0.45412	ANXA2	53.455
chr9	132311899	rs144258500	G	A	0.3162	1.644e-8	0.056006	35371	0.0059	ANXA2	31.8753
chr9	132635988	rs148096379	C	T	0.2747	8.045e-10	0.04471	35373	0.0082	ANXA2	37.7492
chr9	132974013	rs72759453	T	C	0.2108	4.785e-9	0.036007	35368	0.01281	ANXA2	34.2742
chr1	196695521	rs10922098	T	C	-0.0437	4.619e-8	0.007996	35338	0.40011	IFNB1	29.8688
chr6	31910331	rs6457457	T	C	0.0909	9.626e-9	0.015844	35441	0.06527	IFNB1	32.9153
chr6	32642504	rs67399078	TGGGGG	CTGGGG	0.0473	3.403e-9	0.008002	35439	0.39943	IFNB1	34.9402
chr1	196695521	rs10922098	T	C	-0.0671	1.125e-16	0.008093	35338	0.40011	RAB14	68.7426
chr1	196756689	rs800245	A	G	-0.0485	1.119e-8	0.008491	35338	0.31915	RAB14	32.6261
chr1	196820352	rs442488	C	T	-0.0432	3.376e-8	0.007825	35337	0.48667	RAB14	30.4789
chr19	44862190	rs146275714	A	G	-0.1427	7.634e-16	0.017705	35368	0.05278	RAB14	64.9615
chr19	44877713	rs11668861	T	G	0.0613	1.472e-14	0.007971	35366	0.46793	RAB14	59.1419
chr19	44913484	rs438811	T	C	-0.1537	1.565e-59	0.009446	35366	0.23201	RAB14	264.76
chr19	44916153	rs376127005	AAAAAAAAAAAAAC	AAAAC	-0.1173	1.64e-36	0.009295	35344	0.30385	RAB14	159.257
chr19	44916153	rs376127005	AAAAAAAAAAAAC	AAAAC	0.0879	6.083e-21	0.009362	35344	0.30076	RAB14	88.1537
chr19	44918393	rs140480140	A	G	-0.143	1.618e-9	0.023706	35368	0.02844	RAB14	36.3878
chr19	44932959	rs7260330	G	A	0.0656	7.72e-16	0.00814	35368	0.39696	RAB14	64.947
chr3	165730789	rs9864801	TAGAGAG	TATAGAG	-0.0596	1.05e-13	0.008017	35339	0.41936	RAB14	55.2674
chr3	165744047	rs1619994	G	A	0.0627	1.188e-12	0.008823	35339	0.2807	RAB14	50.5013
chr6	32655590	rs28374650	T	C	0.0483	1.928e-8	0.008597	35439	0.29732	RAB14	31.5646
chr1	196058002	rs1451915	A	C	0.0669	7.802e-9	0.011589	35335	0.13641	NFATC1	33.3242
chr1	196085731	rs35233566	A	G	0.1343	2.175e-10	0.021155	35337	0.03646	NFATC1	40.3019
chr1	196240815	rs61820876	T	G	-0.0934	1.306e-25	0.008928	35337	0.27768	NFATC1	109.442
chr1	196358246	rs72732236	TA	TT	-0.1214	2.168e-10	0.019121	35336	0.04657	NFATC1	40.3103
chr1	196361198	rs34251987	ACACCAGAC	ACACCAG	-0.1504	4.736e-10	0.024151	35336	0.02815	NFATC1	38.7816
chr1	196543592	rs11590167	C	A	0.1348	6.02e-16	0.016665	35338	0.06024	NFATC1	65.4288
chr1	196544193	rs4658039	G	A	0.0478	2.633e-9	0.00803	35338	0.46971	NFATC1	35.4344
chr1	196695521	rs10922098	T	C	-0.1952	9.938e-128	0.008119	35338	0.40011	NFATC1	578.036
chr1	196756689	rs800245	A	G	-0.1354	1.999e-56	0.008555	35338	0.31915	NFATC1	250.494
chr1	196786974	rs115911442	A	G	-0.1115	1.052e-11	0.016399	35338	0.05836	NFATC1	46.2291
chr1	196792204	rs407754	C	T	-0.1001	2.601e-18	0.011469	35338	0.14146	NFATC1	76.1758
chr1	196805272	rs180892040	A	G	0.0934	3.861e-13	0.012864	35338	0.09851	NFATC1	52.7159
chr1	196820352	rs442488	C	T	-0.1236	2.376e-55	0.007887	35337	0.48667	NFATC1	245.591
chr1	196833228	rs462382	G	A	-0.0847	1.576e-26	0.007946	35335	0.39164	NFATC1	113.624
chr1	196850551	rs426416	T	C	-0.1171	1.592e-23	0.011715	35338	0.13705	NFATC1	99.9147
chr1	196880806	rs184080912	A	C	0.1422	3.014e-13	0.019496	35338	0.045	NFATC1	53.1996
chr1	197001615	rs111579393	C	A	-0.0682	3.452e-13	0.009374	35338	0.23965	NFATC1	52.9321
chr1	197038695	rs112070696	CTGTCTCTAAATAAATAAATAAATAAATAAATAAATAAAT	CTGTCTCTAAATAAATAAATAAATAAATAAAT	0.1219	7.208e-41	0.009106	35337	0.2584	NFATC1	179.206
chr1	197038695	rs112070696	CTGTCTCTAAATAAATAAATAAATAAATAAATAAATAAATAAAT	CTGTCTCTAAATAAATAAATAAATAAATAAAT	-0.065	2.93e-10	0.010313	35337	0.18743	NFATC1	39.7243
chr1	197044007	rs17514403	A	G	-0.188	4.141e-14	0.024879	35338	0.02655	NFATC1	57.1018
chr1	197194619	rs71131750	AAAAAAAAAAAAAAAAGAAGA	AAAAAAAAAAAAAAAGAAGA	0.0588	1.183e-10	0.009128	35335	0.28159	NFATC1	41.4957
chr1	197196137	rs10801596	A	G	0.0574	8.714e-11	0.008847	35338	0.2909	NFATC1	42.0951
chr1	197290266	rs10632386	GTGTGTGTGTGTGTGT	GTGTGTGTGTGTGT	0.115	1.129e-32	0.009661	35337	0.22231	NFATC1	141.694
chr1	197340966	rs1337169	C	T	-0.0802	6.356e-21	0.008547	35336	0.32703	NFATC1	88.0484
chr1	197341647	rs2786107	T	G	0.0659	8.134e-12	0.00964	35336	0.22318	NFATC1	46.7323
chr2	27588855	rs12478841	G	A	0.0581	1.602e-9	0.009629	35373	0.21569	NFATC1	36.4074
chr3	165713346	rs607351	C	T	0.0464	1.013e-8	0.0081	35338	0.41787	NFATC1	32.8145
chr3	165761011	rs1707652	T	C	0.0921	1.002e-26	0.008606	35339	0.3102	NFATC1	114.529
chr3	165792099	rs3863087	C	G	0.1006	3.77e-9	0.017068	35338	0.06134	NFATC1	34.7401
chr3	166080595	rs56147474	A	G	0.0919	2.759e-13	0.012579	35341	0.11399	NFATC1	53.3751
chr6	31026982	rs34632463	T	A	0.0753	2.384e-8	0.013491	35439	0.09254	NFATC1	31.1531
chr6	31045574	rs17190106	A	G	0.0816	9.575e-9	0.014221	35438	0.08601	NFATC1	32.9246
chr6	31086734	rs3130955	A	C	0.0553	1.196e-10	0.008587	35439	0.31795	NFATC1	41.4732
chr6	31379674	rs2244020	G	A	0.0478	3.186e-8	0.008642	35440	0.30983	NFATC1	30.5934
chr6	31471721	rs9267139	A	G	0.085	2.555e-11	0.012743	35439	0.10872	NFATC1	44.4933
chr6	31602089	rs9267515	A	G	0.0523	1.023e-8	0.009132	35435	0.26397	NFATC1	32.7998
chr6	31832870	rs72548024	ATATT	ATTT	0.0683	1.955e-10	0.010731	35439	0.16365	NFATC1	40.5099
chr6	31879403	rs146903072	A	G	0.1872	9.841e-21	0.020048	35441	0.04098	NFATC1	87.1906
chr6	31913938	rs147277810	CTT	C	0.1366	2.722e-14	0.017948	35441	0.05207	NFATC1	57.9254
chr6	31925480	rs17201417	C	A	-0.1074	6.084e-9	0.018471	35441	0.0479	NFATC1	33.8086
chr6	31976816	rs550671	T	C	0.151	1.158e-39	0.011458	35440	0.14045	NFATC1	173.675
chr6	32005380	rs114382848	T	C	-0.0968	2.998e-8	0.017468	35440	0.05071	NFATC1	30.7089
chr6	32007800	rs147390813	C	T	0.0775	8.062e-22	0.008074	35438	0.39378	NFATC1	92.1353
chr6	32039027	rs6451	A	C	0.0851	2.785e-11	0.012783	35440	0.10972	NFATC1	44.3194
chr6	32040013	rs6477	G	C	0.0979	1.851e-22	0.010041	35439	0.23653	NFATC1	95.063
chr6	32041524	rs7774739	G	A	0.116	2.06e-25	0.011135	35437	0.17585	NFATC1	108.526
chr6	32557482	rs28455809	C	T	0.0607	3.124e-12	0.008706	35439	0.26647	NFATC1	48.6116
chr6	32618459	rs11751024	A	C	0.0711	2.214e-18	0.00813	35439	0.39789	NFATC1	76.4818
chr6	32630702	rs148437409	C	T	0.0459	1.129e-8	0.008038	35439	0.43952	NFATC1	32.6084
chr6	32638792	rs9272526	A	G	0.0603	1.052e-8	0.010538	35438	0.14653	NFATC1	32.743
chr6	32638918	rs28435909	C	T	0.0948	4.248e-14	0.012551	35439	0.11367	NFATC1	57.0506
chr6	32717113	rs9275640	G	T	0.069	3.093e-8	0.012464	35436	0.11653	NFATC1	30.6467
chr6	32740347	rs5021453	G	A	0.0605	6.998e-13	0.008427	35438	0.34395	NFATC1	51.5424
chr6	32767534	rs9276605	G	A	0.0512	2.785e-10	0.008114	35438	0.41417	NFATC1	39.8171
chr1	196692375	rs10922094	CATTA	GATTA	-0.0794	2.387e-22	0.008166	35339	0.40155	RAB5C	94.5414
chr1	196756689	rs800245	A	G	-0.0581	1.252e-11	0.008577	35338	0.31915	RAB5C	45.8861
chr1	196820352	rs442488	C	T	-0.0531	1.9670000000000002e-11	0.007915	35337	0.48667	RAB5C	45.0077
chr11	198986	rs4980320	C	T	0.0493	8.447e-10	0.008034	35352	0.46986	RAB5C	37.6557
chr17	5848332	rs185009887	A	G	-0.15	7.708e-9	0.025975	35374	0.02519	RAB5C	33.3481
chr3	56815721	rs1354034	C	T	0.066	1.083e-15	0.008232	35356	0.38119	RAB5C	64.2802
chr3	165787389	rs1355538	G	A	-0.049	1.888e-9	0.008157	35338	0.39847	RAB5C	36.0854
chr6	32009122	rs9501600	T	C	0.065	2.119e-8	0.011603	35440	0.15016	RAB5C	31.3824
chr1	196240815	rs61820876	T	G	-0.0655	2.074e-13	0.008919	35337	0.27768	DYNLT1	53.9325
chr1	196366701	rs71631850	G	A	0.1197	1.029e-11	0.017597	35336	0.05346	DYNLT1	46.2712
chr1	196695521	rs10922098	T	C	-0.1523	2.114e-78	0.008125	35338	0.40011	DYNLT1	351.361
chr1	196756689	rs800245	A	G	-0.1067	8.339e-36	0.008542	35338	0.31915	DYNLT1	156.031
chr1	196786974	rs115911442	A	G	-0.0963	3.937e-9	0.016359	35338	0.05836	DYNLT1	34.6529
chr1	196792204	rs407754	C	T	-0.0784	7.678e-12	0.011455	35338	0.14146	DYNLT1	46.8427
chr1	196820352	rs442488	C	T	-0.0983	9.455e-36	0.007876	35337	0.48667	DYNLT1	155.774
chr1	196833228	rs462382	G	A	-0.071	3.419e-19	0.007929	35335	0.39164	DYNLT1	80.1825
chr1	196850551	rs426416	T	C	-0.0899	1.463e-14	0.011689	35338	0.13705	DYNLT1	59.1514
chr1	196880806	rs184080912	A	C	0.11	1.536e-8	0.019443	35338	0.045	DYNLT1	32.008
chr1	197038695	rs112070696	CTGTCTCTAAATAAATAAATAAATAAATAAATAAATAAAT	CTGTCTCTAAATAAATAAATAAATAAATAAAT	0.0879	4.287e-22	0.009096	35337	0.2584	DYNLT1	93.3849
chr1	197044007	rs17514403	A	G	-0.1401	1.671e-8	0.024827	35338	0.02655	DYNLT1	31.844
chr1	197290266	rs10632386	GTGTGTGTGTGTGTGT	GTGTGTGTGTGTGT	0.092	1.514e-21	0.00965	35337	0.22231	DYNLT1	90.891
chr1	197340966	rs1337169	C	T	-0.062	3.555e-13	0.008526	35336	0.32703	DYNLT1	52.8802
chr12	46179199	rs61923082	C	A	-0.0908	4.156e-8	0.016557	35361	0.0616	DYNLT1	30.0752
chr19	6713251	rs1047286	A	G	-0.0538	8.182e-9	0.009333	35372	0.24066	DYNLT1	33.2294
chr3	165787389	rs1355538	G	A	-0.0657	6.633e-16	0.008134	35338	0.39847	DYNLT1	65.2413
chr6	31910331	rs6457457	T	C	0.1223	3.604e-14	0.016146	35441	0.06527	DYNLT1	57.375
chr6	32007072	rs9501393	GGAG	CGAG	0.1021	1.161e-21	0.010678	35440	0.1548	DYNLT1	91.4264
chr6	32007800	rs147390813	C	T	0.0525	7.776e-11	0.008071	35438	0.39378	DYNLT1	42.312
chr6	32041524	rs7774739	G	A	0.0875	3.879e-15	0.011134	35437	0.17585	DYNLT1	61.7609
chr6	32078565	rs112578661	A	C	0.1424	1.07e-11	0.020951	35441	0.03717	DYNLT1	46.1966
chr6	32557458	rs28645249	C	T	0.0498	1.245e-8	0.008747	35438	0.26162	DYNLT1	32.4146
chr6	32618459	rs11751024	A	C	0.0478	3.861e-9	0.008115	35439	0.39789	DYNLT1	34.6959
chr6	32638924	rs28636516	G	A	0.0549	3.134e-8	0.009921	35439	0.20034	DYNLT1	30.622
chr6	32715335	rs3104408	A	G	0.046	9.523e-9	0.008015	35431	0.46097	DYNLT1	32.9389
chr1	196240815	rs61820876	T	G	-0.0641	5.37e-13	0.008884	35337	0.27768	STAB1	52.0594
chr1	196361198	rs34251987	ACACCAGAC	ACACCAG	-0.1349	1.865e-8	0.023986	35336	0.02815	STAB1	31.6307
chr1	196366701	rs71631850	G	A	0.1236	1.742e-12	0.017523	35336	0.05346	STAB1	49.7531
chr1	196695521	rs10922098	T	C	-0.1405	1.749e-67	0.008095	35338	0.40011	STAB1	301.244
chr1	196756689	rs800245	A	G	-0.0982	8.003e-31	0.008507	35338	0.31915	STAB1	133.251
chr1	196820352	rs442488	C	T	-0.0898	2.429e-30	0.007845	35337	0.48667	STAB1	131.029
chr1	196833228	rs462382	G	A	-0.0648	2.195e-16	0.007892	35335	0.39164	STAB1	67.418
chr1	196850551	rs426416	T	C	-0.0774	2.942e-11	0.01164	35338	0.13705	STAB1	44.2156
chr1	196880806	rs184080912	A	C	0.1056	4.997e-8	0.019371	35338	0.045	STAB1	29.7183
chr1	197038695	rs112070696	CTGTCTCTAAATAAATAAATAAATAAATAAATAAATAAAT	CTGTCTCTAAATAAATAAATAAATAAATAAAT	0.0941	2.707e-25	0.009055	35337	0.2584	STAB1	107.995
chr1	197042506	rs7518773	G	A	0.0545	6.477e-12	0.007934	35338	0.46607	STAB1	47.1855
chr1	197178386	rs75990074	T	C	-0.1566	2.153e-10	0.024661	35338	0.02673	STAB1	40.3239
chr1	197290266	rs10632386	GTGTGTGTGTGTGTGT	GTGTGTGTGTGTGT	0.0894	1.303e-20	0.009605	35337	0.22231	STAB1	86.6324
chr1	197340966	rs1337169	C	T	-0.0597	2.126e-12	0.008497	35336	0.32703	STAB1	49.3648
chr1	197341647	rs2786107	T	G	0.0566	3.441e-9	0.009579	35336	0.22318	STAB1	34.9134
chr1	197842152	rs6678151	C	A	-0.0516	2.078e-8	0.009205	35337	0.24524	STAB1	31.4233
chr11	71388027	rs1660846	CGACATCCCAACAGTCCT	TGACATCCCAACAGTCCT	0.0832	8.042e-12	0.012168	35375	0.12093	STAB1	46.7529
chr11	71453724	rs151301820	A	C	0.2517	1.545e-34	0.020536	35376	0.03801	STAB1	150.222
chr11	71522463	rs144440752	T	C	0.0644	1.077e-9	0.010562	35369	0.19058	STAB1	37.1774
chr11	71584877	rs7122310	G	A	-0.056	1.35e-8	0.00986	35371	0.21412	STAB1	32.2569
chr11	71635227	rs184517797	T	C	0.1853	4.569e-25	0.017918	35371	0.05154	STAB1	106.948
chr11	71651433	rs12272657	A	G	0.1129	1.672e-14	0.014713	35369	0.0789	STAB1	58.8824
chr11	71671696	rs4945126	T	A	0.121	5.173e-16	0.014925	35368	0.0766	STAB1	65.7267
chr11	71956987	rs75718282	T	C	0.3021	1.092e-51	0.019972	35372	0.04069	STAB1	228.801
chr11	72133485	rs74794636	A	C	0.1515	2.263e-10	0.023887	35372	0.02902	STAB1	40.2256
chr11	72153923	rs76745121	C	A	0.2427	2.223e-82	0.012623	35373	0.11086	STAB1	369.67
chr11	72155688	rs576361	C	T	-0.0524	9.849e-11	0.0081	35373	0.40359	STAB1	41.8497
chr11	72252085	rs3900852	CATGAAACTTCT	AATGAAACTTCT	0.0953	1.976e-9	0.015884	35374	0.06719	STAB1	35.997
chr11	72332149	rs117530291	G	A	0.2324	6.077e-33	0.019439	35372	0.04242	STAB1	142.93
chr11	72413237	rs147164794	T	C	0.2293	2.578e-12	0.032762	35372	0.01438	STAB1	48.9855
chr11	72484327	rs12574423	T	C	0.0637	3.51e-12	0.009158	35372	0.2512	STAB1	48.3813
chr11	73096424	rs78103413	A	G	0.1289	6.394e-13	0.017923	35370	0.05281	STAB1	51.7231
chr11	74348205	rs117199639	TCGCTG	TCGCCG	0.2182	9.407e-17	0.026251	35371	0.02324	STAB1	69.0904
chr11	74372833	rs12805294	T	C	0.0653	9.225e-10	0.010666	35371	0.17021	STAB1	37.482
chr11	74432944	rs34461399	ATTT	AT	0.0666	2.465e-8	0.011945	35371	0.12733	STAB1	31.0868
chr11	75084523	rs147909919	C	T	0.2793	4.171e-9	0.047522	35367	0.00699	STAB1	34.5424
chr3	165761011	rs1707652	T	C	0.0722	3.619e-17	0.00857	35339	0.3102	STAB1	70.9762
chr6	31471721	rs9267139	A	G	0.0692	4.852e-8	0.012682	35439	0.10872	STAB1	29.774
chr6	31593970	rs4947328	G	A	0.1073	5.42e-9	0.018393	35439	0.04907	STAB1	34.0325
chr6	31832870	rs72548024	ATATT	ATTT	0.062	6.309e-9	0.010674	35439	0.16365	STAB1	33.7387
chr6	31928196	rs7746553	G	C	0.0702	4.459e-9	0.011967	35441	0.1265	STAB1	34.4115
chr6	31932038	rs41285751	T	G	0.1305	1.705e-19	0.014451	35441	0.08277	STAB1	81.5502
chr6	32009122	rs9501600	T	C	0.1191	4.034e-25	0.011503	35440	0.15016	STAB1	107.202
chr6	32041524	rs7774739	G	A	0.1033	1.106e-20	0.011077	35437	0.17585	STAB1	86.9674
chr6	32615066	rs7756647	T	A	0.0767	2.366e-8	0.013738	35439	0.0911	STAB1	31.1705
chr6	32618459	rs11751024	A	C	0.0516	1.838e-10	0.008095	35439	0.39789	STAB1	40.6318
chr6	32638924	rs28636516	G	A	0.058	4.492e-9	0.009889	35439	0.20034	STAB1	34.3994
chr6	32715335	rs3104408	A	G	0.0456	1.058e-8	0.00797	35431	0.46097	STAB1	32.7351
chr6	32717113	rs9275640	G	T	0.0682	3.823e-8	0.012403	35436	0.11653	STAB1	30.2354
chr6	32833094	rs13208583	T	C	0.0882	1.324e-11	0.013036	35435	0.10406	STAB1	45.7771
chr2	210796513	rs11680187	T	C	-0.0572	7.438e-10	0.009291	35352	0.25901	KNG1	37.9024						Two	Chain
chr3	183034058	rs34749281	T	C	0.1779	1.471e-10	0.027761	35361	0.02311	KNG1	41.0659						Two	Chain
chr3	185314665	rs73193035	T	C	-0.0798	5.477e-9	0.013683	35361	0.10164	KNG1	34.0129						Two	Chain
chr3	185542041	rs147676117	A	G	0.0753	1.816e-8	0.013378	35362	0.10619	KNG1	31.6816						Two	Chain
chr3	185962797	rs6803442	C	T	-0.0503	6.263e-9	0.008658	35358	0.35409	KNG1	33.7521						Two	Chain
chr3	186365822	rs7618021	T	C	-0.0548	7.042e-9	0.009465	35360	0.26034	KNG1	33.5212						Two	Chain
chr3	186392347	rs7634848	A	G	-0.0472	2.685e-8	0.008488	35365	0.37943	KNG1	30.9224						Two	Chain
chr3	186434441	rs115096635	C	T	-0.2425	2.507e-9	0.040681	35366	0.01112	KNG1	35.5337						Two	Chain
chr3	186498311	rs143211297	G	T	-0.2109	1.565e-21	0.022129	35366	0.03733	KNG1	90.8301						Two	Chain
chr3	186504974	rs2002840	A	C	0.0651	5.034e-12	0.009428	35366	0.26145	KNG1	47.6785						Two	Chain
chr3	186519835	rs6444142	A	G	-0.0475	1.111e-8	0.008315	35367	0.44728	KNG1	32.6334						Two	Chain
chr3	186523665	rs79828486	CC	CA	-0.2212	3.58e-12	0.031814	35367	0.0166	KNG1	48.343						Two	Chain
chr3	186540441	rs149434699	T	C	0.2167	1.371e-15	0.027128	35367	0.02296	KNG1	63.809						Two	Chain
chr3	186567314	rs181998850	T	G	-0.1252	1.289e-9	0.02063	35367	0.04171	KNG1	36.8307						Two	Chain
chr3	186600997	rs9290835	A	T	-0.0675	1.173e-12	0.009496	35367	0.25569	KNG1	50.5273						Two	Chain
chr3	186636124	rs112355507	T	C	0.1198	3.959e-13	0.016508	35366	0.06609	KNG1	52.6653						Two	Chain
chr3	186639602	rs11918268	C	T	-0.1601	6.265e-10	0.025891	35367	0.02501	KNG1	38.2371						Two	Chain
chr3	186641373	rs2292994	T	G	0.1231	3.799e-9	0.02089	35368	0.04084	KNG1	34.7248						Two	Chain
chr3	186645641	rs142403242	C	T	-0.3059	4.256e-20	0.033317	35368	0.01574	KNG1	84.2999						Two	Chain
chr3	186653856	rs150352593	A	G	0.2015	1.042e-10	0.031188	35368	0.01803	KNG1	41.7422						Two	Chain
chr3	186661261	rs142685059	A	G	0.1353	1.158e-51	0.008947	35368	0.30613	KNG1	228.687						Two	Chain
chr3	186675830	rs115043810	G	A	0.1806	5.914e-11	0.02759	35368	0.02321	KNG1	42.8482						Two	Chain
chr3	186677324	rs2228243	G	A	-0.1824	2.391e-60	0.011131	35368	0.16038	KNG1	268.523						Two	Chain
chr3	186699037	rs73185654	G	A	-0.0672	1.012e-11	0.009875	35368	0.22226	KNG1	46.3089						Two	Chain
chr3	186699172	rs75954591	C	T	0.1693	2.835e-21	0.01788	35368	0.05692	KNG1	89.6559						Two	Chain
chr3	186706201	rs111711525	T	C	0.1828	3.741e-15	0.023247	35368	0.03334	KNG1	61.8327						Two	Chain
chr3	186731333	rs5030044	G	A	-0.4005	1.156e-227	0.012433	35368	0.12205	KNG1	1037.66						Two	Chain
chr3	186733117	rs5030105	G	A	0.2287	9.749e-44	0.01649	35368	0.06827	KNG1	192.349						Two	Chain
chr3	186736391	rs5030062	C	A	0.3618	0	0.007161	35367	0.35548	KNG1	2552.64						Two	Chain
chr3	186736520	rs148892840	G	A	-0.298	1.069e-33	0.02463	35367	0.02804	KNG1	146.387						Two	Chain
chr3	186736788	rs5030065	C	T	-0.2021	2.808e-15	0.025585	35367	0.02664	KNG1	62.3967						Two	Chain
chr3	186743735	rs76438938	T	C	0.9381	7.557e-262	0.027138	35366	0.02321	KNG1	1194.93						Two	Chain
chr3	186745554	rs1972703	A	G	-0.125	3.009e-30	0.010937	35366	0.17171	KNG1	130.624						Two	Chain
chr3	186753538	rs9852488	T	C	-0.1999	3.638e-108	0.009048	35366	0.28938	KNG1	488.113						Two	Chain
chr3	186756895	rs76664993	G	C	0.2132	6.168e-18	0.024706	35366	0.02809	KNG1	74.468						Two	Chain
chr3	186758681	rs138437490	G	C	-0.2467	1.178e-24	0.024067	35365	0.03128	KNG1	105.074						Two	Chain
chr3	186763326	rs148316141	T	C	-0.2152	7.792e-18	0.025016	35365	0.0286	KNG1	74.0029						Two	Chain
chr3	186765068	rs11401322	TAA	TA	-0.0583	3.925e-10	0.009318	35365	0.2761	KNG1	39.1464						Two	Chain
chr3	186784065	rs71322413	T	C	0.2062	1.532e-36	0.016332	35366	0.06817	KNG1	159.404						Two	Chain
chr3	186793167	rs144395569	C	T	0.5995	2.254e-34	0.049034	35367	0.00732	KNG1	149.48						Two	Chain
chr3	186793592	rs202135597	TA	T	-0.2282	7.785e-19	0.025747	35364	0.02645	KNG1	78.5558						Two	Chain
chr3	186805512	rs266728	G	T	-0.116	8.895e-45	0.008262	35366	0.44295	KNG1	197.127						Two	Chain
chr3	186807308	rs139797297	C	T	-0.2255	1.081e-15	0.028127	35367	0.02125	KNG1	64.2756						Two	Chain
chr3	186843108	rs62292784	T	C	-0.0488	4.1e-8	0.008895	35364	0.3107	KNG1	30.0987						Two	Chain
chr3	186867592	rs7628649	C	T	-0.1427	7.379e-22	0.014852	35363	0.0862	KNG1	92.3162						Two	Chain
chr3	186910968	rs56259362	T	C	0.0792	1.823e-14	0.010336	35367	0.20378	KNG1	58.7145						Two	Chain
chr3	186941077	rs13061952	C	G	-0.0835	8.769e-13	0.011681	35368	0.14639	KNG1	51.0991						Two	Chain
chr3	186942527	rs76347882	G	A	0.1566	2.457e-10	0.024741	35368	0.02896	KNG1	40.0635						Two	Chain
chr3	186943624	rs185037249	G	A	0.3341	3.738e-9	0.056671	35368	0.00529	KNG1	34.7561						Two	Chain
chr3	186958694	rs9798820	A	G	0.0661	4.404e-9	0.011264	35366	0.15951	KNG1	34.4364						Two	Chain
chr3	186971127	rs68179718	G	C	-0.088	1.397e-8	0.01551	35363	0.07899	KNG1	32.1915						Two	Chain
chr3	186975417	rs115251486	G	C	0.2948	2.156e-17	0.034743	35363	0.01447	KNG1	71.998						Two	Chain
chr3	186980310	rs9869132	A	G	-0.1055	5.49e-14	0.01403	35363	0.09365	KNG1	56.5444						Two	Chain
chr3	186990225	rs13082825	C	G	0.0485	5.824e-9	0.008331	35361	0.45978	KNG1	33.8914						Two	Chain
chr3	187017177	rs9851691	A	G	0.0716	1.24e-12	0.010083	35363	0.21472	KNG1	50.4251						Two	Chain
chr3	187066331	rs78319280	T	C	0.1085	3.657e-9	0.018393	35360	0.05551	KNG1	34.798						Two	Chain
chr3	187164285	rs270149	G	C	-0.0462	2.102e-8	0.008245	35366	0.47727	KNG1	31.398						Two	Chain
chr3	187169635	rs270153	AGC	AGG	0.0685	1.448e-16	0.008292	35363	0.4587	KNG1	68.2437						Two	Chain
chr3	187171532	rs860340	G	A	0.0886	7.503e-9	0.015331	35364	0.07998	KNG1	33.3985						Two	Chain
chr4	186257146	rs4241822	C	T	0.062	6.606e-14	0.008272	35393	0.41233	KNG1	56.1775						Two	Chain
chr1	109928142	rs333947	A	G	-0.0737	3.755e-10	0.011766	35349	0.14937	NRP2	39.2353
chr1	161551141	rs56199187	T	C	0.0786	1.447e-10	0.01226	35351	0.13349	NRP2	41.1021
chr1	161707945	rs1954172	C	T	0.0715	4.492e-9	0.012191	35357	0.13687	NRP2	34.398
chr11	44562057	rs7949696	A	T	-0.0531	3.083e-8	0.009591	35374	0.24906	NRP2	30.6522
chr12	99589602	rs139404143	C	T	0.1421	1.985e-8	0.025315	35371	0.02754	NRP2	31.5088
chr12	102520427	rs34395285	TTG	G	0.4316	1.144e-14	0.055891	35363	0.00541	NRP2	59.632
chr12	102625684	rs150179248	A	T	0.1605	6.404e-9	0.027645	35365	0.02415	NRP2	33.7068
chr12	102808001	rs117453529	A	G	0.2528	1.865e-9	0.042069	35365	0.00942	NRP2	36.1102
chr12	103535806	rs11111630	T	C	0.0976	9.494e-11	0.015074	35367	0.08669	NRP2	41.9221
chr12	103668053	rs831429	A	G	0.0552	8.81e-10	0.009005	35364	0.3045	NRP2	37.576
chr12	103706537	rs78004438	T	C	0.1637	1.362e-8	0.02883	35360	0.02042	NRP2	32.241
chr12	103756096	rs4981022	A	G	0.0716	8.696e-16	0.008901	35361	0.3206	NRP2	64.7066
chr12	103822194	rs201862321	AAAA	AA	0.2258	5.989e-14	0.030073	35362	0.01998	NRP2	56.376
chr12	103833883	rs73175813	G	A	0.1271	6.191e-9	0.02187	35361	0.03901	NRP2	33.7749
chr17	69253570	rs77262773	T	C	0.1515	4.035e-8	0.027599	35371	0.02263	NRP2	30.1327
chr19	7766052	rs145645281	G	A	-0.0557	3.322e-8	0.010084	35366	0.31058	NRP2	30.5102
chr2	192998079	rs185840544	C	G	-0.2273	3.408e-9	0.038456	35371	0.01182	NRP2	34.9358
chr2	196199774	rs3762475	A	G	-0.1854	8.166e-11	0.028534	35369	0.02252	NRP2	42.2177
chr2	197160664	rs115214655	C	T	-0.1459	4.701e-12	0.021101	35366	0.04124	NRP2	47.8084
chr2	198444151	rs72920133	G	A	-0.2446	1.579e-16	0.029647	35362	0.0202	NRP2	68.0693
chr2	199856638	rs1916722	T	C	-0.1134	9.849e-9	0.019779	35363	0.04769	NRP2	32.8713
chr2	199983531	rs17629251	T	C	-0.1813	1.871e-9	0.030173	35364	0.02017	NRP2	36.1043
chr2	200695545	rs10931911	C	A	-0.0831	1.148e-10	0.012892	35363	0.12193	NRP2	41.5491
chr2	200975360	rs144109477	T	C	-0.3193	2.115e-19	0.03545	35364	0.01373	NRP2	81.127
chr2	201930970	rs115681447	T	C	-0.1585	1.594e-13	0.02148	35363	0.04042	NRP2	54.449
chr2	202030440	rs13029266	A	G	-0.0988	1.04e-9	0.016188	35367	0.07424	NRP2	37.2501
chr2	202087506	rs10931990	GTCTCAAAAAAAAAAAAA	ATCTCAAAAAAAAAAAAA	-0.0548	2.974e-8	0.009886	35361	0.25346	NRP2	30.727
chr2	202508196	rs2882508	A	G	-0.1673	3.863e-9	0.028404	35365	0.0223	NRP2	34.6923
chr2	203203917	rs10932011	TTTTTTTTTGTTATTTTTTG	GTTTTTTTTGTTATTTTTTG	0.1299	1.192e-9	0.021361	35364	0.04157	NRP2	36.9807
chr2	203487866	rs72926472	T	C	0.0959	8.385e-10	0.015625	35365	0.07713	NRP2	37.6701
chr2	203846279	rs142323697	CTTTTCTTTTCTTTTCTTTTC	C	-0.4231	6.001e-23	0.042896	35361	0.00987	NRP2	97.2865
chr2	203895075	rs75373219	C	T	-0.053	1.114e-8	0.009278	35360	0.28174	NRP2	32.6319
chr2	204197738	rs72921065	G	A	0.0999	5.658e-10	0.016114	35350	0.07406	NRP2	38.4348
chr2	204205333	rs10932051	G	A	0.0688	5.465e-14	0.009149	35351	0.29926	NRP2	56.5496
chr2	204259544	rs4675437	C	T	0.0626	3.831e-8	0.011385	35357	0.16214	NRP2	30.2331
chr2	204322314	rs35135266	C	T	0.0841	1.619e-14	0.010954	35355	0.17905	NRP2	58.9449
chr2	204630212	rs763832	C	A	0.0727	2.223e-12	0.010357	35355	0.20373	NRP2	49.2721
chr2	204695970	rs148498852	G	A	-0.1409	2.411e-11	0.021097	35355	0.04136	NRP2	44.6047
chr2	204751623	rs13409132	A	G	0.1071	2.472e-8	0.01921	35355	0.05095	NRP2	31.0831
chr2	204826065	rs145754538	T	C	0.2505	1.075e-8	0.043806	35354	0.00971	NRP2	32.7
chr2	204904434	rs148175964	A	G	-0.1904	1.544e-12	0.026929	35354	0.02493	NRP2	49.9912
chr2	204918391	rs111291408	A	G	-0.0825	3.294e-19	0.009209	35354	0.28972	NRP2	80.257
chr2	204939120	rs7581740	CTGCA	GTGCA	0.0556	5.309e-11	0.008473	35354	0.43506	NRP2	43.0601
chr2	204956465	rs236818	C	A	-0.0528	4.8e-10	0.008481	35354	0.42609	NRP2	38.7591
chr2	205064738	rs114848418	G	A	0.0712	1.75e-8	0.012635	35353	0.12903	NRP2	31.7548
chr2	205074686	rs75355893	A	G	-0.1441	3.193e-9	0.024336	35353	0.02907	NRP2	35.0614
chr2	205130682	rs16837000	T	G	-0.1504	5.207e-47	0.010445	35353	0.19706	NRP2	207.338
chr2	205138015	rs55910082	C	T	-0.1752	4.851e-16	0.021589	35353	0.03879	NRP2	65.8572
chr2	205169057	rs13417480	C	T	0.1386	2.601e-38	0.010709	35352	0.18893	NRP2	167.505
chr2	205170569	rs149732530	TG	CG	-0.3246	1.164e-27	0.029782	35352	0.02029	NRP2	118.793
chr2	205176613	rs111420539	C	G	-0.1541	3.5e-8	0.027945	35352	0.02387	NRP2	30.4086
chr2	205235929	rs59158949	T	C	0.0927	5.188e-14	0.012316	35352	0.13193	NRP2	56.6526
chr2	205331193	rs79137992	AACGC	AACAC	-0.1096	6.409e-11	0.016774	35353	0.06656	NRP2	42.6921
chr2	205331265	rs144107344	CCACACACACACACACACACA	CCACACACACA	0.1926	1.648e-11	0.0286	35353	0.0221	NRP2	45.3503
chr2	205341374	rs12989722	C	A	0.1439	8.255e-16	0.017875	35353	0.05897	NRP2	64.8081
chr2	205358592	rs76289373	T	A	-0.1169	3.994e-9	0.019866	35353	0.0473	NRP2	34.6265
chr2	205420788	rs78774550	A	G	0.2174	4.24e-22	0.022493	35352	0.0364	NRP2	93.4167
chr2	205492319	rs4402739	T	C	-0.0822	2.302e-22	0.00845	35353	0.42342	NRP2	94.6303
chr2	205494023	rs113213551	A	G	0.2786	6.895e-20	0.030517	35353	0.01954	NRP2	83.3448
chr2	205577701	rs11895305	C	G	-0.0725	1.965e-8	0.012912	35353	0.12273	NRP2	31.5275
chr2	205623097	rs143402442	G	A	-0.5787	1.501e-40	0.043406	35352	0.00955	NRP2	177.749
chr2	205690458	rs861976	A	G	-0.0632	6.299e-13	0.008785	35353	0.3485	NRP2	51.7548
chr2	205727849	rs147233538	A	G	-0.1664	4.883e-9	0.028439	35352	0.02112	NRP2	34.2356
chr2	205734339	rs141893000	G	A	-0.2458	2.597e-16	0.03001	35353	0.02009	NRP2	67.086
chr2	205770145	rs16837641	A	G	0.1174	1.356e-38	0.009036	35354	0.30972	NRP2	168.804
chr2	205780523	rs4675542	C	G	-0.1016	1.205e-21	0.01063	35352	0.19733	NRP2	91.3526
chr2	205793979	rs17478455	C	A	-0.0958	1.234e-8	0.016822	35349	0.06789	NRP2	32.4322
chr2	205796335	rs62173008	C	A	0.1425	2.267e-8	0.025491	35348	0.02749	NRP2	31.2504
chr2	205802812	rs7604854	G	T	-0.1367	6.869e-15	0.017555	35346	0.06059	NRP2	60.6367
chr2	205853434	rs4675552	A	G	0.2551	3.293e-18	0.029319	35351	0.02132	NRP2	75.7047
chr2	205868759	rs16837745	T	C	-0.0677	4.921e-14	0.008986	35353	0.32838	NRP2	56.7603
chr2	205879005	rs34669437	T	G	-0.0924	3.343e-9	0.015624	35350	0.07928	NRP2	34.9751
chr2	205883702	rs6734860	C	A	-0.0561	8.666e-11	0.008646	35349	0.38786	NRP2	42.1013
chr2	205957896	rs10179987	A	G	0.0555	1.205e-8	0.009739	35354	0.2482	NRP2	32.4756
chr2	206351445	rs369734567	TGATAGATAGATAGATAGATAGATAGATAGATA	AGATAGATAGATAGATAGATAGATA	0.3754	5.331e-18	0.043419	35360	0.00996	NRP2	74.753
chr2	206354980	rs4673352	C	T	-0.18	1.157e-14	0.023314	35360	0.03331	NRP2	59.6089
chr2	206377738	rs180765504	G	A	0.2	7.465e-10	0.032489	35360	0.0175	NRP2	37.8955
chr2	206780792	rs72959512	T	C	0.1383	2.227e-13	0.018856	35360	0.0526	NRP2	53.7954
chr2	206804284	rs75145867	TGTGTGTGTGTGTGTGTGTGTGTGTGTGTGTGTGTGTGTGTGTGTGTGTGTGGTA	TGTGTGTGTGTGTGTGTGTGTGTGTGTGTGTGTGTGTGTGTGTGTGTGTGTGGTG	-0.4207	1.592e-27	0.038701	35358	0.01187	NRP2	118.168
chr2	206945958	rs58680022	T	A	0.0484	4.875e-8	0.008871	35359	0.33268	NRP2	29.7677
chr2	206947967	rs145806557	A	G	0.194	1.123e-9	0.031851	35359	0.01767	NRP2	37.0986
chr2	207109091	rs17282552	C	T	0.1143	3.772e-8	0.020777	35359	0.04377	NRP2	30.264
chr2	207480164	rs7592280	C	T	-0.059	1.109e-11	0.008687	35361	0.3744	NRP2	46.128
chr2	207593750	rs72958127	T	C	-0.1363	1.385e-8	0.024017	35361	0.03159	NRP2	32.2073
chr2	207748289	rs72962187	T	C	-0.1518	1.629e-8	0.02688	35357	0.02486	NRP2	31.8922
chr2	208424090	rs75840527	A	C	0.1537	8.178e-10	0.025027	35357	0.02851	NRP2	37.7164
chr3	45060816	rs184038540	C	T	0.3045	3.963e-8	0.055439	35347	0.00588	NRP2	30.1678
chr3	45866656	rs7625839	T	C	-0.0463	3.311e-8	0.008381	35345	0.49082	NRP2	30.519
chr3	46281089	rs34708505	TCTACTAAAAAAA	ACTACTAAAAAAA	0.0479	1.255e-8	0.008415	35343	0.4479	NRP2	32.4013
chr3	46342713	rs113341849	A	G	-0.0815	2.639e-10	0.012898	35343	0.11937	NRP2	39.9273
chr3	46393034	rs35060576	G	A	-0.0557	2.772e-11	0.008366	35342	0.45063	NRP2	44.3276
chr3	46423449	rs34390431	A	G	-0.0562	5.232e-11	0.008562	35342	0.39821	NRP2	43.0846
chr3	53029815	rs74683485	A	G	0.1984	3.698e-10	0.031662	35350	0.01717	NRP2	39.2651
chr3	53163225	rs138797294	A	G	0.3282	1.958e-9	0.054689	35343	0.00584	NRP2	36.0145
chr3	53168922	rs115832719	T	C	0.1861	2.078e-11	0.027774	35348	0.02355	NRP2	44.8969
chr3	53540401	rs143840518	A	C	0.1609	2.055e-8	0.028695	35350	0.02183	NRP2	31.4412
chr5	72828783	rs1364076	G	A	0.0493	4.351e-8	0.009003	35355	0.3087	NRP2	29.9861
chr6	31225703	rs28361015	A	G	-0.0687	1.051e-8	0.012006	35439	0.12873	NRP2	32.7429
chr6	31264520	rs9264480	T	C	-0.0857	8.162e-11	0.01319	35439	0.1132	NRP2	42.2155
chr6	31268398	rs2853950	T	C	-0.0646	1.299e-14	0.008383	35439	0.45596	NRP2	59.3835
chr6	31303172	rs9264839	T	C	-0.0875	5.807e-12	0.01271	35439	0.12315	NRP2	47.3942
chr6	31303210	rs7746336	G	C	-0.0844	4.22e-11	0.012795	35439	0.12073	NRP2	43.5115
chr6	31367798	rs2844572	C	A	-0.0771	7.322e-18	0.008955	35440	0.31905	NRP2	74.1272
chr6	31374431	rs9266557	C	G	-0.0784	2.289e-15	0.009893	35440	0.2305	NRP2	62.8024
chr6	31415353	rs9266834	ATTT	TTTT	-0.0705	1.659e-8	0.012491	35439	0.12489	NRP2	31.8555
chr6	31468496	rs2859448	T	C	-0.0616	7.806e-12	0.009003	35439	0.3098	NRP2	46.8152
chr6	31805368	rs113500265	ACTTTTTTTTTTTTTTTGAG	ACTTTTTTTTTTTTTTGAG	-0.0574	3.313e-9	0.009704	35439	0.26251	NRP2	34.9882
chr6	31879859	rs41267086	A	G	-0.0817	2.617e-8	0.01468	35441	0.08905	NRP2	30.9736
chr6	32152938	rs1053924	C	T	-0.0656	2.625e-14	0.008614	35437	0.36893	NRP2	57.996
chr6	32473902	rs7739375	G	A	-0.0569	3.311e-11	0.00858	35438	0.40814	NRP2	43.9795
chr6	32486211	rs113525028	ACCCATTTGTCATTTCCC	ACCCATTTGTCATT	-0.0566	9.632e-11	0.008745	35439	0.33523	NRP2	41.8903
chr6	32558215	rs191239160	C	G	-0.0538	1.789e-10	0.008435	35438	0.36954	NRP2	40.6813
chr7	17939205	rs56287412	C	T	0.053900000000000003	1.099e-10	0.008353	35366	0.43345	NRP2	41.6383
chr11	101451257	rs185279458	G	A	-0.5164	2.416e-8	0.092558	35365	0.00235	GAS6	31.1275
chr13	111866566	rs61955474	T	C	-0.0695	1.146e-8	0.012177	35342	0.13886	GAS6	32.5753
chr13	112897971	rs61961618	GTCCAGCCCCAGCCCCGGCCCCA	GTCCAGCCCCAGCCCCGGCCCCG	-0.3588	2.527e-9	0.060204	34897	0.00444	GAS6	35.5185
chr13	112959045	rs71446671	T	C	-0.0555	3.446e-8	0.01006	34897	0.22728	GAS6	30.4362
chr13	113066726	rs74351751	A	G	-0.256	2.856e-12	0.036652	34874	0.01294	GAS6	48.7848
chr13	113260498	rs111568611	T	C	-0.1757	2.725e-8	0.031611	34865	0.01803	GAS6	30.8935
chr13	113458723	rs9577554	T	C	-0.0929	5.597e-17	0.011095	34863	0.17378	GAS6	70.1095
chr13	113586673	rs80296361	A	G	0.1379	1.877e-13	0.018743	34862	0.0534	GAS6	54.1315
chr13	113631442	rs4150773	A	G	-0.2126	6.346e-11	0.032531	34861	0.01743	GAS6	42.7102
chr13	113741462	rs145877453	G	A	-0.2948	1.783e-12	0.041813	34860	0.01017	GAS6	49.7087
chr13	113766782	rs72672434	C	T	-0.0999	1.26e-8	0.017553	34860	0.05924	GAS6	32.3913
chr13	113790015	rs61966727	C	T	-0.0954	1.196e-26	0.008928	34860	0.39855	GAS6	114.18
chr13	113816445	rs72670693	A	C	-0.198	4.273e-24	0.019555	34860	0.04841	GAS6	102.521
chr13	113817976	rs117471230	T	G	0.1516	4.36e-12	0.021891999999999998	34860	0.03902	GAS6	47.9543
chr13	113826749	rs71437250	T	C	-0.0931	1.341e-12	0.013131	34860	0.11336	GAS6	50.2694
chr13	113826865	rs9577872	C	A	-0.1069	1.489e-18	0.012161	34860	0.14104	GAS6	77.2711
chr13	113830784	rs12184625	G	C	-0.2108	1.135e-36	0.016666	34860	0.07131	GAS6	159.985
[truncated: 7,028 more rows]

## Sheet: Table S5B
The Instrumental variable(IVs) of Trogocytosis.
Chr	Position	SNP	EA	NEA	Beta	P value	SE	N	EAF	Proteins	F statistic
chr14	105863077	rs13379369	G	A	0.0637	6.388e-9	0.010971	34957	0.15348	HAVCR2	33.7121
chr14	105881132	rs2244917	G	C	0.046	1.201e-8	0.008071	34956	0.40629	HAVCR2	32.4834
chr14	105953426	rs11845234	C	T	0.0515	1.192e-10	0.007996	34957	0.44844	HAVCR2	41.4829
chr14	106000217	rs35646550	T	C	0.047	6.547e-9	0.0081	34956	0.40499	HAVCR2	33.6686
chr19	53689916	rs8104156	T	G	-0.0444	4.769e-8	0.008132	35353	0.3543	HAVCR2	29.8106
chr6	32625644	rs9271710	A	G	0.057	1.17e-12	0.008018	35430	0.36164	HAVCR2	50.5379
chr6	32638839	rs41268938	T	A	0.0511	1.666e-8	0.009055	35430	0.21557	HAVCR2	31.8467
chr1	196677131	rs572515	G	A	-0.0766	6.345e-21	0.008163	35338	0.3973	CD80	88.0558
chr1	196820352	rs442488	C	T	-0.0455	7.992e-9	0.007887	35337	0.48667	CD80	33.2812
chr1	196839800	rs465727	A	G	-0.063	1.248e-11	0.0093	35338	0.30381	CD80	45.8897
chr2	233759924	rs887829	T	C	0.0487	1.374e-8	0.008579	35372	0.31955	CD80	32.2244
chr1	196695521	rs10922098	T	C	-0.0619	1.514e-14	0.008053	35338	0.40011	TNFRSF9	59.0835
chr1	196839800	rs465727	A	G	-0.0522	1.334e-8	0.009187	35338	0.30381	TNFRSF9	32.2845
chr3	165787389	rs1355538	G	A	-0.0618	1.543e-14	0.008043	35338	0.39847	TNFRSF9	59.0392
chr6	31910331	rs6457457	T	C	0.0894	2.161e-8	0.015968	35441	0.06527	TNFRSF9	31.3454
chr6	32008772	rs28573154	A	G	0.0643	4.835e-9	0.010986	35440	0.145	TNFRSF9	34.2565
chr1	196695521	rs10922098	T	C	-0.058	4.61e-13	0.008015	35338	0.40011	KLRK1	52.3659
chr6	32605402	rs601020	A	G	0.0507	7.799e-9	0.008783	35439	0.27605	KLRK1	33.3219
chr1	196240815	rs61820876	T	G	-0.0598	7.326e-12	0.008728	35337	0.27768	PDCD1	46.9432
chr1	196695521	rs10922098	T	C	-0.1261	1.47e-56	0.007957	35338	0.40011	PDCD1	251.149
chr1	196792204	rs407754	C	T	-0.0663	3.324e-9	0.011209	35338	0.14146	PDCD1	34.9859
chr1	196813976	rs61822232	C	T	-0.057	4.727e-13	0.007881	35336	0.39859	PDCD1	52.3103
chr1	196820352	rs442488	C	T	-0.0793	8.176e-25	0.00771	35337	0.48667	PDCD1	105.788
chr1	196833228	rs462382	G	A	-0.0555	8.488e-13	0.007759	35335	0.39164	PDCD1	51.1652
chr1	196839800	rs465727	A	G	-0.1068	7.08e-32	0.00909	35338	0.30381	PDCD1	138.043
chr1	196850551	rs426416	T	C	-0.0885	9.978e-15	0.011435	35338	0.13705	PDCD1	59.8983
chr1	197038695	rs112070696	CTGTCTCTAAATAAATAAATAAATAAATAAATAAATAAAT	CTGTCTCTAAATAAATAAATAAATAAATAAAT	0.0784	1.255e-18	0.008899	35337	0.2584	PDCD1	77.6157
chr1	197290266	rs10632386	GTGTGTGTGTGTGTGT	GTGTGTGTGTGTGT	0.0803	1.75e-17	0.009437	35337	0.22231	PDCD1	72.4041
chr1	197340966	rs1337169	C	T	-0.0529	2.37e-10	0.00835	35336	0.32703	PDCD1	40.1364
chr1	197341647	rs2786107	T	G	0.0526	2.322e-8	0.009416	35336	0.22318	PDCD1	31.206
chr3	165588136	rs372330305	GCAG	TCAG	0.0554	2.192e-8	0.0099	35343	0.19165	PDCD1	31.3148
chr3	165761011	rs1707652	T	C	0.0852	4.735e-24	0.008423	35339	0.3102	PDCD1	102.316
chr3	165792099	rs3863087	A	G	-0.0816	1.483e-9	0.013496	35338	0.09559	PDCD1	36.557
chr3	165792099	rs3863087	C	G	0.1009	1.484e-9	0.016688	35338	0.06134	PDCD1	36.5573
chr3	166080595	rs56147474	A	G	0.0832	1.34e-11	0.0123	35341	0.11399	PDCD1	45.7548
chr3	166205431	rs371023366	AAAAA	AAAA	0.0577	4.762e-8	0.010568	35340	0.16448	PDCD1	29.8103
chr6	31015236	rs7760786	T	A	0.0723	8.588e-9	0.01256	35440	0.10893	PDCD1	33.1358
chr6	31026982	rs34632463	T	A	0.0758	8.624e-9	0.013169	35439	0.09254	PDCD1	33.1309
chr6	31045574	rs17190106	A	G	0.0837	1.75e-9	0.013905	35438	0.08601	PDCD1	36.2334
chr6	31086734	rs3130955	A	C	0.0541	1.175e-10	0.008397	35439	0.31795	PDCD1	41.5094
chr6	31471721	rs9267139	A	G	0.0769	6.671e-10	0.012456	35439	0.10872	PDCD1	38.115
chr6	31486004	rs9368695	T	C	0.1224	4.72e-11	0.018603	35441	0.04572	PDCD1	43.2909
chr6	31832870	rs72548024	ATATT	ATTT	0.0596	1.293e-8	0.01048	35439	0.16365	PDCD1	32.3422
chr6	31868665	rs542418	G	A	0.0488	1.798e-8	0.008667	35440	0.28144	PDCD1	31.7031
chr6	31932038	rs41285751	T	G	0.1283	1.583e-19	0.014194	35441	0.08277	PDCD1	81.7041
chr6	32009122	rs9501600	T	C	0.1027	1.087e-19	0.011311	35440	0.15016	PDCD1	82.4402
chr6	32041524	rs7774739	G	A	0.0714	5.717e-11	0.010899	35437	0.17585	PDCD1	42.9164
chr6	32210103	rs206018	G	C	0.056	8.869e-9	0.009737	35439	0.19991	PDCD1	33.077
chr6	32310858	rs9268199	A	G	0.0585	5.805e-12	0.008498	35439	0.294	PDCD1	47.3891
chr6	32501438	rs73403125	C	T	0.0423	2.288e-8	0.007569	35401	0.35016	PDCD1	31.2323
chr6	32521981	rs41556615	C	T	0.0556	2.291e-12	0.007925	35439	0.41925	PDCD1	49.2211
chr6	32573273	rs9269386	A	G	0.0549	8.818e-10	0.008957	35439	0.23615	PDCD1	37.5681
chr6	32618459	rs11751024	A	C	0.0529	2.738e-11	0.007943	35439	0.39789	PDCD1	44.355
chr6	32638918	rs28435909	C	T	0.076	5.775e-10	0.012265	35439	0.11367	PDCD1	38.3965
chr6	32740347	rs5021453	G	A	0.0484	4.219e-9	0.008238	35438	0.34395	PDCD1	34.5181
chr1	196240815	rs61820876	T	G	-0.0667	7.302e-14	0.008914	35337	0.27768	KIR2DS4	55.9895
chr1	196692375	rs10922094	CATTA	GATTA	-0.1228	1.507e-51	0.00813	35339	0.40155	KIR2DS4	228.147
chr1	196756689	rs800245	A	G	-0.0866	4.187e-24	0.008551	35338	0.31915	KIR2DS4	102.566
chr1	196792204	rs407754	C	T	-0.0735	1.338e-10	0.011444	35338	0.14146	KIR2DS4	41.2495
chr1	196820352	rs442488	C	T	-0.0786	2.177e-23	0.007888	35337	0.48667	KIR2DS4	99.2913
chr1	196833228	rs462382	G	A	-0.0614	1.044e-14	0.007939	35335	0.39164	KIR2DS4	59.8143
chr1	196850551	rs426416	T	C	-0.0641	4.34e-8	0.011705	35338	0.13705	KIR2DS4	29.9898
chr1	197038695	rs112070696	CTGTCTCTAAATAAATAAATAAATAAATAAATAAATAAAT	CTGTCTCTAAATAAATAAATAAATAAATAAAT	0.0751	1.503e-16	0.009096	35337	0.2584	KIR2DS4	68.1678
chr1	197290266	rs10632386	GTGTGTGTGTGTGTGT	GTGTGTGTGTGTGT	0.0763	2.633e-15	0.009649	35337	0.22231	KIR2DS4	62.5294
chr1	197340966	rs1337169	C	T	-0.0555	8.047e-11	0.008539	35336	0.32703	KIR2DS4	42.2447
chr12	7074644	rs113747960	A	G	-0.0726	3.737e-9	0.012315	35389	0.12384	KIR2DS4	34.754
chr17	65808238	rs12951482	C	T	0.0482	2.961e-9	0.008123	35371	0.40065	KIR2DS4	35.2096
chr17	66190870	rs9902706	T	C	-0.2228	3.482e-35	0.018001	35370	0.05353	KIR2DS4	153.192
chr17	66200860	rs58948974	GACACACACACAC	GACAC	-0.2004	1.281e-14	0.026	35370	0.02469	KIR2DS4	59.4085
chr17	66200860	rs58948974	GACACACACACACACAC	GACAC	-0.1875	1.36e-16	0.022677	35370	0.03354	KIR2DS4	68.3646
chr17	66214462	rs1801689	C	A	-0.2329	1.551e-9	0.038566	35369	0.01067	KIR2DS4	36.4695
chr17	66252810	rs13340928	TTTTT	CTTTT	-0.0858	4.966e-17	0.01023	35368	0.19241	KIR2DS4	70.3434
chr3	165787389	rs1355538	G	A	-0.0532	6.241e-11	0.008137	35338	0.39847	KIR2DS4	42.7459
chr6	31910331	rs6457457	T	C	0.1076	2.744e-11	0.016157	35441	0.06527	KIR2DS4	44.351
chr6	31924533	rs116793716	G	T	0.1603	9.507e-14	0.021524	35441	0.03536	KIR2DS4	55.4653
chr6	31967534	rs453821	T	C	0.1029	3.518e-19	0.011496	35441	0.13894	KIR2DS4	80.1193
chr6	32007800	rs147390813	C	T	0.0527	6.594e-11	0.008071	35438	0.39378	KIR2DS4	42.635
chr6	32041524	rs7774739	G	A	0.0898	7.278e-16	0.011133	35437	0.17585	KIR2DS4	65.0621
chr6	32618599	rs11755689	G	A	0.0499	9.7e-10	0.008161	35436	0.33707	KIR2DS4	37.3865
chr6	32638918	rs28435909	C	T	0.0814	8.634e-11	0.012544	35439	0.11367	KIR2DS4	42.1092
chr1	195956965	rs9427906	C	T	0.0552	3.198e-11	0.008317	35338	0.38174	GULP1	44.0499
chr1	196027107	rs61820425	T	C	-0.0774	3.48e-8	0.014033	35336	0.09282	GULP1	30.4215
chr1	196027414	rs1869043	A	C	-0.0623	1.474e-11	0.009229	35336	0.25353	GULP1	45.5687
chr1	196058002	rs1451915	A	C	0.0791	1.153e-11	0.011656	35335	0.13641	GULP1	46.0526
chr1	196085731	rs35233566	A	G	0.1539	4.801e-13	0.021284	35337	0.03646	GULP1	52.2842
chr1	196139611	rs12753234	T	G	0.0831	7.687e-10	0.013509	35337	0.09736	GULP1	37.8404
chr1	196158413	rs114009540	A	G	-0.1324	1.178e-9	0.021765	35337	0.03606	GULP1	37.0048
chr1	196240815	rs61820876	T	G	-0.1175	4.765e-39	0.008989	35337	0.27768	GULP1	170.865
chr1	196321121	rs12747013	A	G	0.189	1.56e-18	0.021513	35336	0.03607	GULP1	77.183
chr1	196358246	rs72732236	TA	TT	-0.1464	2.818e-14	0.019247	35336	0.04657	GULP1	57.857
chr1	196361198	rs34251987	ACACCAGAC	ACACCAG	-0.2089	8.053e-18	0.024294	35336	0.02815	GULP1	73.9399
chr1	196544193	rs4658039	G	A	0.0743	3.547e-20	0.008075	35338	0.46971	GULP1	84.6628
chr1	196560692	rs10801548	TGTTTTTTTTT	TGTTTTTTCTT	-0.0581	1.099e-12	0.008163	35338	0.40817	GULP1	50.6585
chr1	196588317	rs147403462	C	T	-0.1379	3.495e-9	0.023347	35338	0.03055	GULP1	34.8872
chr1	196681302	rs17574369	T	C	0.1773	1.707e-10	0.027765	35338	0.02239	GULP1	40.7776
chr1	196695521	rs10922098	T	C	-0.2696	1.502e-241	0.008123	35338	0.40011	GULP1	1101.56
chr1	196746205	rs34231058	A	G	-0.1385	3.064e-9	0.023363	35339	0.03026	GULP1	35.1433
chr1	196756689	rs800245	A	G	-0.1783	1.306e-95	0.008594	35338	0.31915	GULP1	430.439
chr1	196778042	rs114100584	A	G	-0.0779	2.35e-9	0.013045	35338	0.09973	GULP1	35.6604
chr1	196786974	rs115911442	A	G	-0.1464	7.056e-19	0.016498	35338	0.05836	GULP1	78.7444
chr1	196792204	rs407754	C	T	-0.1375	9.463e-33	0.011537	35338	0.14146	GULP1	142.043
chr1	196805272	rs180892040	A	G	0.137	3.57e-26	0.012945	35338	0.09851	GULP1	112.005
chr1	196820352	rs442488	C	T	-0.1727	1.918e-105	0.007919	35337	0.48667	GULP1	475.602
chr1	196833228	rs462382	G	A	-0.1287	1.811e-58	0.007983	35335	0.39164	GULP1	259.911
chr1	196850551	rs426416	T	C	-0.1437	3.33e-34	0.011784	35338	0.13705	GULP1	148.706
chr1	196880806	rs184080912	A	C	0.1915	1.644e-22	0.019618	35338	0.045	GULP1	95.2858
chr1	196951771	rs114176389	T	G	-0.2491	2.656e-23	0.025048	35338	0.02649	GULP1	98.9012
chr1	197001615	rs111579393	C	A	-0.1003	1.816e-26	0.009421	35338	0.23965	GULP1	113.346
chr1	197038695	rs112070696	CTGTCTCTAAATAAATAAATAAATAAATAAATAAATAAAT	CTGTCTCTAAATAAATAAATAAATAAATAAAT	0.1682	1.836e-75	0.00915	35337	0.2584	GULP1	337.917
chr1	197038695	rs112070696	CTGTCTCTAAATAAATAAATAAATAAATAAATAAATAAATAAAT	CTGTCTCTAAATAAATAAATAAATAAATAAAT	-0.0933	2.647e-19	0.010387	35337	0.18743	GULP1	80.6832
chr1	197057740	rs116525019	A	C	-0.1282	1.901e-8	0.022808	35338	0.03268	GULP1	31.5938
chr1	197074127	rs115660785	A	G	0.1752	1.038e-30	0.015207	35338	0.07418	GULP1	132.734
chr1	197194619	rs71131750	AAAAAAAAAAAAAAAAGAAGA	AAAAAAAAAAAAAAAGAAGA	0.0668	3.645e-13	0.009191	35335	0.28159	GULP1	52.8235
chr1	197196137	rs10801596	A	G	0.0689	1.044e-14	0.008909	35338	0.2909	GULP1	59.8109
chr1	197290266	rs10632386	GTGTGTGTGTGTGTGT	GTGTGTGTGTGTGT	0.1636	1.125e-63	0.009712	35337	0.22231	GULP1	283.759
chr1	197290266	rs10632386	GTGTGTGTGTGTGTGTGT	GTGTGTGTGTGTGT	-0.0593	1.253e-10	0.009218	35337	0.30901	GULP1	41.3843
chr1	197340966	rs1337169	C	T	-0.1155	3.913e-41	0.008599	35336	0.32703	GULP1	180.413
chr1	197341647	rs2786107	T	G	0.0781	8.558e-16	0.009707	35336	0.22318	GULP1	64.7339
chr1	197788716	rs3900909	T	C	0.1545	4.307e-12	0.022305	35337	0.03376	GULP1	47.9791
chr1	198021492	rs12567186	T	C	0.0978	1.332e-14	0.012697	35343	0.11338	GULP1	59.3302
chr1	198210497	rs10801650	C	T	0.0626	1.308e-10	0.009741	35345	0.21943	GULP1	41.2992
chr2	27588855	rs12478841	G	A	0.0533	3.442e-8	0.00966	35373	0.21569	GULP1	30.4439
chr3	165713346	rs607351	C	T	0.0534	5.317e-11	0.008138	35338	0.41787	GULP1	43.0573
chr3	165761011	rs1707652	T	C	0.1164	2.218e-41	0.008639	35339	0.3102	GULP1	181.543
chr3	165792099	rs3863087	A	G	-0.1095	2.784e-15	0.01386	35338	0.09559	GULP1	62.4168
chr3	165792099	rs3863087	C	G	0.1433	6.217e-17	0.017139	35338	0.06134	GULP1	69.9071
chr3	166080595	rs56147474	A	G	0.1064	3.675e-17	0.012632000000000001	35341	0.11399	GULP1	70.9478
chr3	166165908	rs76990964	T	G	0.2122	6.384e-11	0.032474	35340	0.01636	GULP1	42.6991
chr6	31015236	rs7760786	T	A	0.0875	1.233e-11	0.012913000000000001	35440	0.10893	GULP1	45.9158
chr6	31021607	rs9262525	T	C	0.0864	5.44e-12	0.012533	35439	0.11612	GULP1	47.5245
chr6	31026982	rs34632463	T	A	0.0908	2.07e-11	0.01355	35439	0.09254	GULP1	44.9048
chr6	31086734	rs3130955	A	C	0.0656	2.887e-14	0.008628	35439	0.31795	GULP1	57.8079
chr6	31354106	rs1056429	A	G	0.0618	3.338e-8	0.01119	35440	0.14978	GULP1	30.5012
chr6	31379256	rs9266636	G	A	0.0636	3.5310000000000002e-12	0.009145	35440	0.26275	GULP1	48.3667
chr6	31471721	rs9267139	A	G	0.1032	7.404e-16	0.012798	35439	0.10872	GULP1	65.0242
chr6	31495154	rs2534681	A	T	0.0515	2.005e-10	0.008096	35440	0.43127	GULP1	40.4644
chr6	31602089	rs9267515	A	G	0.0625	9.261e-12	0.009168	35435	0.26397	GULP1	46.4741
chr6	31783811	rs12213415	A	G	0.1207	1.669e-10	0.018892	35439	0.04825	GULP1	40.8187
chr6	31825077	rs34579055	TTTTTTTTT	TTTTTTT	0.0662	4.295e-8	0.012084	35438	0.12704	GULP1	30.012
chr6	31832870	rs72548024	ATATT	ATTT	0.0766	1.147e-12	0.010771	35439	0.16365	GULP1	50.5761
chr6	31913938	rs147277810	CTT	C	0.1691	6.8e-21	0.018034	35441	0.05207	GULP1	87.9231
chr6	31925480	rs17201417	C	A	-0.1556	5.28e-17	0.018567	35441	0.0479	GULP1	70.2321
chr6	31969985	rs114879139	C	G	0.2526	2.09e-31	0.021668	35441	0.03496	GULP1	135.903
chr6	31976816	rs550671	T	C	0.1818	2.64e-56	0.011499	35440	0.14045	GULP1	249.958
chr6	32005380	rs114382848	T	C	-0.1382	3.431e-15	0.017551	35440	0.05071	GULP1	62.003
chr6	32007800	rs147390813	C	T	0.0926	3.472e-30	0.008111	35438	0.39378	GULP1	130.339
chr6	32039027	rs6451	A	C	0.1075	5.713e-17	0.012842	35440	0.10972	GULP1	70.0731
chr6	32040013	rs6477	G	C	0.1165	7.458e-31	0.010087	35439	0.23653	GULP1	133.391
chr6	32041524	rs7774739	G	A	0.138	5.773e-35	0.011186	35437	0.17585	GULP1	152.198
chr6	32182519	rs184003	A	C	0.1032	4.95e-10	0.01659	35440	0.06403	GULP1	38.696
chr6	32441140	rs3129880	C	T	0.0509	3.215e-9	0.008598	35439	0.31153	GULP1	35.0462
chr6	32481499	rs112164276	G	A	0.0947	8.678e-10	0.015444	35439	0.07336	GULP1	37.5994
chr6	32501438	rs73403125	C	T	0.043	3.329e-8	0.007785	35401	0.35016	GULP1	30.5084
chr6	32513721	rs72508422	C	G	0.0618	3.681e-11	0.00934	35439	0.2312	GULP1	43.7808
chr6	32521968	rs41548618	G	C	0.0518	1.904e-9	0.008625	35438	0.35223	GULP1	36.0696
chr6	32573565	rs9269401	C	T	0.0538	1.314e-10	0.008373	35437	0.28522	GULP1	41.286
chr6	32598870	rs9270675	T	A	0.1066	1.563e-14	0.013876	35439	0.09125	GULP1	59.0182
chr6	32618459	rs11751024	A	C	0.0791	3.384e-22	0.008165	35439	0.39789	GULP1	93.8514
chr6	32638792	rs9272526	A	G	0.0714	1.521e-11	0.010584	35438	0.14653	GULP1	45.5089
chr6	32638918	rs28435909	C	T	0.1061	3.953e-17	0.01261	35439	0.11367	GULP1	70.7947
chr6	32714617	rs3997848	G	T	0.0622	3.243e-12	0.008928	35433	0.28098	GULP1	48.5369
chr6	32714947	rs3873444	T	C	0.0687	8.906e-9	0.011947	35433	0.12786	GULP1	33.0671
chr6	32753733	rs2213570	C	A	0.0693	3.451e-16	0.008496	35438	0.33028	GULP1	66.5331
chr6	32754977	rs9276555	A	G	0.0639	5.111e-11	0.009729	35438	0.21949	GULP1	43.1385
chr6	33072321	rs4345439	T	C	0.1004	4.398e-8	0.018341	35438	0.05162	GULP1	29.9655
chr1	196692375	rs10922094	CATTA	GATTA	-0.0525	2.944e-11	0.007896	35339	0.40155	TNFSF9	44.2084
chr1	196692375	rs10922094	CATTA	GATTA	-0.0763	2.368e-21	0.008042	35339	0.40155	ERBB2	90.0163
chr1	196820352	rs442488	C	T	-0.0441	1.495e-8	0.007789	35337	0.48667	ERBB2	32.0563
chr1	196839800	rs465727	A	G	-0.0525	1.097e-8	0.009186	35338	0.30381	ERBB2	32.6637
chr1	197038695	rs112070696	CTGTCTCTAAATAAATAAATAAATAAATAAATAAATAAAT	CTGTCTCTAAATAAATAAATAAATAAATAAAT	0.0532	3.18e-9	0.008983	35337	0.2584	ERBB2	35.0736
chr2	3592552	rs6542680	T	C	-0.0822	7.646e-16	0.010199	35332	0.18362	ERBB2	64.9574
chr1	196801008	rs139329922	A	C	-0.0579	2.452e-8	0.010383	35337	0.18055	C3	31.0965
chr19	6699243	rs201063729	TTTTTTTTTTG	CTTTTTTTTTTTTG	-0.0796	1.891e-10	0.012496	35372	0.12425	C3	40.5774
chr19	6699319	rs10408682	T	C	-0.0833	1.044e-11	0.012249	35372	0.12699	C3	46.2476
chr19	54255498	rs12975366	C	T	0.0478	8.121e-9	0.00829	35370	0.4155	C3	33.2466
chr1	196240815	rs61820876	T	G	-0.0604	2.864e-11	0.009078	35337	0.27768	C3	44.2684
chr1	196692375	rs10922094	CATTA	GATTA	-0.1218	4.946e-49	0.008276	35339	0.40155	C3	216.598
chr1	196756689	rs800245	A	G	-0.1134	6.817e-39	0.008693	35338	0.31915	C3	170.171
chr1	196786974	rs115911442	A	G	-0.1055	2.332e-10	0.016646	35338	0.05836	C3	40.1685
chr1	196792204	rs407754	C	T	-0.1107	1.906e-21	0.01164	35338	0.14146	C3	90.446
chr1	196820352	rs442488	C	T	-0.0764	1.58e-21	0.008017	35337	0.48667	C3	90.8161
chr1	196833228	rs462382	G	A	-0.0574	1.156e-12	0.008073	35335	0.39164	C3	50.5538
chr1	197038695	rs112070696	CTGTCTCTAAATAAATAAATAAATAAATAAATAAATAAAT	CTGTCTCTAAATAAATAAATAAATAAATAAAT	0.0781	3.413e-17	0.009263	35337	0.2584	C3	71.0884
chr1	197074127	rs115660785	A	G	0.0884	8.303e-9	0.015341	35338	0.07418	C3	33.2045
chr1	197290266	rs10632386	GTGTGTGTGTGTGTGT	GTGTGTGTGTGTGT	0.0813	1.22e-16	0.009817	35337	0.22231	C3	68.5841
chr1	197340966	rs1337169	C	T	-0.0494	1.317e-8	0.008691	35336	0.32703	C3	32.3083
chr1	197341647	rs2786107	T	G	0.0551	1.812e-8	0.009788	35336	0.22318	C3	31.6895
chr14	85491326	rs12589344	C	A	-0.0453	3.818e-8	0.008238	35355	0.4215	C3	30.238
chr19	6699243	rs201063729	TTTTTTTTTTG	CTTTTTTTTTTTTG	-0.0954	1.474e-14	0.012406	35372	0.12425	C3	59.1334
chr19	6699319	rs10408682	T	C	-0.0984	5.97e-16	0.012163	35372	0.12699	C3	65.4499
chr19	54255498	rs12975366	C	T	0.0479	6.145e-9	0.00824	35370	0.4155	C3	33.7922
chr6	31606529	rs372079459	TAAAAAAAAAAAAA	TAA	0.0724	1.64e-10	0.011327	35436	0.16199	C3	40.8552
chr6	31607296	rs28474889	T	C	0.0622	1.713e-9	0.010327	35437	0.19005	C3	36.2771
chr6	31832870	rs72548024	ATATT	ATTT	0.0628	8.282e-9	0.010898	35439	0.16365	C3	33.2067
chr6	31913938	rs147277810	CTT	C	0.1209	3.428e-11	0.018244	35441	0.05207	C3	43.915
chr6	31943152	rs2242572	A	G	0.1354	8.032e-22	0.014105	35441	0.09003	C3	92.1491
chr6	32007800	rs147390813	C	T	0.0557	1.141e-11	0.008206	35438	0.39378	C3	46.0731
chr6	32040013	rs6477	G	C	0.0836	2.685e-16	0.010212	35439	0.23653	C3	67.0179
chr6	32041524	rs7774739	G	A	0.0847	7.305e-14	0.01132	35437	0.17585	C3	55.9853
chr6	32064644	rs9469079	T	C	0.0865	1.071e-12	0.012147	35440	0.13059	C3	50.7101
chr6	32265199	rs188302747	G	C	0.123	2.652e-8	0.02211	35439	0.0349	C3	30.948
chr6	32581351	rs9269792	T	C	0.0449	3.95e-8	0.008174	35439	0.45332	C3	30.1733
chr6	32618459	rs11751024	A	C	0.0606	2.331e-13	0.008269	35439	0.39789	C3	53.708
chr6	32638918	rs28435909	C	T	0.0796	4.535e-10	0.012768	35439	0.11367	C3	38.8669
chr3	56815721	rs1354034	C	T	0.047	1.647e-8	0.008325	35356	0.38119	PDCD1LG2	31.8733
chr3	98546966	rs7646497	A	G	0.0461	2.56e-8	0.008278	35330	0.39778	PDCD1LG2	31.0135
chr3	98608201	rs113691636	AAGGTATATACAGTATATACAGCATATACCTGGTATATATACA	AAGTTATATACAGTATATACAGCATATACCTGGTATATATACA	-0.0568	2.407e-9	0.009518	35330	0.23479	PDCD1LG2	35.6127
chr3	98667959	rs114161027	T	G	-0.0949	4.946e-8	0.017402	35330	0.05796	PDCD1LG2	29.7395
chr3	98688089	rs12496730	C	G	-0.1258	5.34e-54	0.008131	35330	0.42562	PDCD1LG2	239.372
chr3	98703116	rs62276457	C	T	-0.1091	1.098e-8	0.019091	35330	0.04792	PDCD1LG2	32.6582
chr3	98786955	rs60592978	AGTGTGTGTGTGTGT	AGTGT	0.0756	9.404e-9	0.013168	35331	0.1103	PDCD1LG2	32.9613
chr3	98956996	rs34725039	A	G	0.1188	1.1e-15	0.014822	35331	0.08232	PDCD1LG2	64.242
chr3	152816869	rs55718118	T	C	-0.0642	8.474e-9	0.011148	35350	0.15643	PDCD1LG2	33.1647
chr3	154064536	rs10935973	TGA	CGA	0.0603	2.796e-8	0.010858	35353	0.16468	PDCD1LG2	30.8415
chr3	154199650	rs13317743	G	A	0.0784	2.74e-15	0.009921	35346	0.2102	PDCD1LG2	62.4484
chr3	154245185	rs56038139	T	G	0.0839	1.84e-9	0.013957	35346	0.09117	PDCD1LG2	36.136
chr3	154301098	rs9438	C	G	-0.1411	3.679e-66	0.008213	35346	0.40053	PDCD1LG2	295.155
chr3	154399039	rs77288062	G	A	-0.123	7.075e-20	0.013477	35346	0.09953	PDCD1LG2	83.2959
chr3	154630904	rs11914690	C	T	0.0807	1.41e-8	0.014227	35343	0.08789	PDCD1LG2	32.1751
chr9	4598881	rs17814462	T	G	0.1488	1.848e-11	0.022151	35380	0.03461	PDCD1LG2	45.1252
chr9	4763491	rs12005199	A	G	0.0505	3.384e-9	0.008542	35374	0.34389	PDCD1LG2	34.9513
chr9	4766495	rs2026911	T	C	0.0543	6.74e-10	0.008798	35374	0.31425	PDCD1LG2	38.0918
chr9	4790165	rs4740801	G	A	0.0459	3.158e-8	0.008297	35373	0.39829	PDCD1LG2	30.6044
chr9	4930074	rs139261028	A	G	0.131	8.256e-9	0.022731	35370	0.03376	PDCD1LG2	33.2128
chr9	4968424	rs116968409	T	C	0.2026	1.456e-16	0.024528	35370	0.02965	PDCD1LG2	68.2267
chr9	5098105	rs77533513	G	A	-0.1614	1.66e-12	0.02286	35370	0.03226	PDCD1LG2	49.8488
chr9	5115416	rs149879564	A	T	-0.1869	1.079e-9	0.030653	35370	0.01754	PDCD1LG2	37.1769
chr9	5258890	rs113786699	T	C	0.1416	2.013e-12	0.020132	35370	0.04235	PDCD1LG2	49.4712
chr9	5307666	rs144777892	GT	G	-0.1786	1.067e-8	0.031225	35370	0.01653	PDCD1LG2	32.7158
chr9	5372048	rs9785210	C	A	-0.094	4.285e-27	0.00872	35370	0.32048	PDCD1LG2	116.204
chr9	5424670	rs2208698	ATATATATATATATATATATATATACACAGGGG	ATATATATATATATATATATATACACACAGGGG	-0.1503	1.87e-10	0.023589	35353	0.03054	PDCD1LG2	40.5975
chr9	5426815	rs143662700	G	A	0.1464	2.506e-10	0.02314	35367	0.03313	PDCD1LG2	40.0272
chr9	5439526	rs6476974	C	A	0.0632	4.374e-13	0.008725	35366	0.31892	PDCD1LG2	52.4691
chr9	5439876	rs702276	G	C	-0.1131	1.819e-36	0.008968	35366	0.28902	PDCD1LG2	159.05
chr9	5440428	rs62559127	C	A	0.1383	9.959e-45	0.009856	35366	0.21503	PDCD1LG2	196.899
chr9	5450497	rs10815225	C	G	0.1437	1.131e-35	0.011526	35368	0.14669	PDCD1LG2	155.438
chr9	5450810	rs12342381	G	A	0.2114	9.418e-17	0.025433	35368	0.02672	PDCD1LG2	69.0899
chr9	5462082	rs10975124	G	A	-0.123	2.834e-17	0.014551	35368	0.08781	PDCD1LG2	71.4537
chr9	5465130	rs2890658	A	C	-0.1166	1.13e-9	0.019147	35368	0.04816	PDCD1LG2	37.0848
chr9	5474154	rs143101332	A	G	-0.1436	8.393e-17	0.017248	35367	0.05918	PDCD1LG2	69.3157
chr9	5475406	rs142172817	C	T	0.1274	6.757e-14	0.017004	35367	0.06037	PDCD1LG2	56.1354
chr9	5478522	rs6476978	C	T	-0.1596	1.162e-26	0.014933	35366	0.0809	PDCD1LG2	114.228
chr9	5496389	rs72705445	T	C	-0.136	1.435e-11	0.020135	35367	0.04269	PDCD1LG2	45.622
chr9	5500497	rs71498619	T	C	-0.122	1.575e-9	0.02021	35367	0.0431	PDCD1LG2	36.4407
chr9	5504038	rs2149928	C	A	0.2024	2.857e-123	0.008572	35367	0.33464	PDCD1LG2	557.515
chr9	5507668	rs150693961	T	C	0.2325	6.172e-18	0.026943	35367	0.02436	PDCD1LG2	74.4653
chr9	5508065	rs11792674	C	T	-0.1621	1.426e-11	0.023996	35367	0.02895	PDCD1LG2	45.634
chr9	5509678	rs58970962	A	G	0.3579	0	0.007938	35367	0.23245	PDCD1LG2	2032.83
chr9	5526124	rs4237162	T	C	0.1126	1.203e-43	0.008128	35367	0.47774	PDCD1LG2	191.915
chr9	5530716	rs79074200	A	G	-0.1872	8.699e-13	0.026183	35367	0.02579	PDCD1LG2	51.1179
chr9	5543028	rs10975174	G	A	-0.1063	5.433e-20	0.011611	35367	0.14661	PDCD1LG2	83.8161
chr9	5543346	rs56299437	C	T	0.3801	9.659e-47	0.026475	35367	0.02432	PDCD1LG2	206.122
chr9	5545198	rs7027298	C	T	0.1843	2e-96	0.008845	35367	0.29236	PDCD1LG2	434.165
chr9	5554109	rs77272010	C	T	-0.1484	7.056e-12	0.021644	35367	0.03652	PDCD1LG2	47.0103
chr9	5557708	rs7854413	C	T	-0.2098	1.499e-40	0.015736	35365	0.07207	PDCD1LG2	177.755
chr9	5565472	rs141417576	T	C	0.2501	2.719e-41	0.018582	35364	0.04851	PDCD1LG2	181.152
chr9	5572457	rs10975181	T	C	-0.0843	1.761e-23	0.008442	35366	0.36596	PDCD1LG2	99.7159
chr9	5579041	rs7025291	A	C	0.0501	2.888e-9	0.008437	35366	0.36933	PDCD1LG2	35.2614
chr9	5579500	rs146713823	A	G	0.3108	3.85e-23	0.031369	35367	0.01726	PDCD1LG2	98.1659
chr9	5589428	rs78168277	CAGTGAA	AAGTGAA	-0.1515	4.93e-11	0.023049	35367	0.03232	PDCD1LG2	43.2037
chr9	5694346	rs117303812	C	A	-0.1466	2.858e-14	0.019278	35366	0.04771	PDCD1LG2	57.8288
chr9	5738835	rs140009390	T	C	0.2849	2.441e-31	0.024466	35367	0.0272	PDCD1LG2	135.6
chr9	5791151	rs1342854	A	G	0.0803	8.084e-20	0.008813	35367	0.30801	PDCD1LG2	83.0202
chr9	5840184	rs150766220	C	G	0.3451	9.563e-15	0.044558	35366	0.00806	PDCD1LG2	59.9844
chr9	5865433	rs7044373	A	G	0.0749	9.996e-12	0.011004	35366	0.16508	PDCD1LG2	46.33
chr9	6047766	rs10975410	A	G	0.0463	2.683e-8	0.008326	35366	0.40115	PDCD1LG2	30.9235
chr9	6048290	rs117328369	T	A	-0.1491	2.932e-9	0.025121	35366	0.02642	PDCD1LG2	35.2275
chr9	6163155	rs3069823	CTCAACTGTGTGTGTGTGTGTGTGTGCACACGCGCG	CTCAACTGTGTGTGTGTGTGTGCACACGCGCG	0.2508	3.153e-13	0.034414	35366	0.01338	PDCD1LG2	53.111
chr9	6280227	rs147209310	A	C	-0.1496	3.336e-8	0.027088	35364	0.02249	PDCD1LG2	30.5007
chr9	6415643	rs41306063	G	A	0.157	2.027e-15	0.019774	35363	0.04376	PDCD1LG2	63.0391
chr9	6523056	rs1547258	C	T	-0.0626	1.581e-12	0.008858	35363	0.30343	PDCD1LG2	49.9433
chr9	6598956	rs10975671	A	G	0.0571	1.584e-9	0.009461	35359	0.24448	PDCD1LG2	36.4249
chr9	6611425	rs7021520	G	A	0.0483	4.307e-9	0.008226	35361	0.47045	PDCD1LG2	34.476
chr9	6614878	rs7876003	C	G	0.0627	2.586e-8	0.011262	35359	0.15187	PDCD1LG2	30.9959
chr9	6626389	rs147868915	G	A	0.3672	7.087e-10	0.05957	35361	0.00471	PDCD1LG2	37.9971
chr9	7348451	rs202196100	AT	A	-0.2092	4.244e-9	0.035612	35363	0.01389	PDCD1LG2	34.5089
chr9	133256028	rs8176743	T	C	0.146	1.184e-18	0.01656	35370	0.06488	PDCD1LG2	77.7294
chr1	196695521	rs10922098	T	C	-0.096	1.547e-32	0.008082	35338	0.40011	CDH2	141.093
chr1	196820352	rs442488	C	T	-0.0647	1.418e-16	0.00783	35337	0.48667	CDH2	68.2787
chr1	196833228	rs462382	G	A	-0.0503	1.699e-10	0.007876	35335	0.39164	CDH2	40.7873
chr1	196839800	rs465727	A	G	-0.0754	3.116e-16	0.00923	35338	0.30381	CDH2	66.7328
chr1	197038695	rs112070696	CTGTCTCTAAATAAATAAATAAATAAATAAATAAATAAAT	CTGTCTCTAAATAAATAAATAAATAAATAAAT	0.0541	2.111e-9	0.009033	35337	0.2584	CDH2	35.8699
chr1	197290266	rs10632386	GTGTGTGTGTGTGTGT	GTGTGTGTGTGTGT	0.0545	1.319e-8	0.009589	35337	0.22231	CDH2	32.3033
chr3	165730789	rs9864801	TAGAGAG	TATAGAG	-0.0472	3.893e-9	0.008015	35339	0.41936	CDH2	34.6798
chr3	165760452	rs114115200	T	G	0.0709	1.972e-12	0.010076	35339	0.19037	CDH2	49.5126
chr6	31910331	rs6457457	T	C	0.0936	5.297e-9	0.016034	35441	0.06527	CDH2	34.0775
chr6	31964400	rs444921	T	C	0.0886	8.506e-15	0.011418	35441	0.13897	CDH2	60.2126
chr6	32041524	rs7774739	G	A	0.0782	1.486e-12	0.011052	35437	0.17585	CDH2	50.0647
chr6	32265199	rs188302747	G	C	0.1516	2.115e-12	0.021575	35439	0.0349	CDH2	49.3738
chr6	32618459	rs11751024	A	C	0.045	2.358e-8	0.00806	35439	0.39789	CDH2	31.1713
chr6	32638924	rs28636516	G	A	0.06	1.138e-9	0.009854	35439	0.20034	CDH2	37.0747
chr6	32833094	rs13208583	T	C	0.0807	5.432e-10	0.013003	35435	0.10406	CDH2	38.5177
chr1	196240815	rs61820876	T	G	-0.0617	1.072e-11	0.009078	35337	0.27768	C3	46.1945
chr1	196615718	rs138765996	C	T	-0.1317	4.196e-8	0.024022	35338	0.02932	C3	30.0575
chr1	196695521	rs10922098	T	C	-0.144	6.671e-68	0.00827	35338	0.40011	C3	303.189
chr1	196756689	rs800245	A	G	-0.1225	3.779e-45	0.008688	35338	0.31915	C3	198.807
chr1	196792204	rs407754	C	T	-0.0906	6.994e-15	0.011638	35338	0.14146	C3	60.6038
chr1	196820352	rs442488	C	T	-0.0942	6.776e-32	0.008015	35337	0.48667	C3	138.132
chr1	196833228	rs462382	G	A	-0.0614	2.784e-14	0.00807	35335	0.39164	C3	57.8882
chr1	196846985	rs493006	T	C	-0.1127	1.007e-24	0.010978	35338	0.16366	C3	105.39
chr1	196868853	rs141478043	A	G	0.0923	2.124e-8	0.016477	35338	0.06492	C3	31.3796
chr1	196944565	rs2477981	C	T	-0.0942	1.221e-19	0.010389	35328	0.25844	C3	82.2156
chr1	196993852	rs7537588	G	A	0.1323	2.956e-14	0.017407	35338	0.05794	C3	57.7659
chr1	196999799	rs200116090	ATATATATATGTGTGTGTGTGTGTGTGTGTA	ATATATATGTGTGTGTGTGTGTGTGTGTGTA	-0.067	1.429e-10	0.010448	35336	0.22122	C3	41.1229
chr1	197074127	rs115660785	A	G	0.105	7.804e-12	0.015346	35338	0.07418	C3	46.8153
chr1	197290266	rs10632386	GTGTGTGTGTGTGTGT	GTGTGTGTGTGTGT	0.0916	1.087e-20	0.009821	35337	0.22231	C3	86.992
chr1	197341647	rs2786107	T	G	0.0544	2.684e-8	0.009783	35336	0.22318	C3	30.921
chr19	6697047	rs5826945	AATAAACAAACAAATAAATAAATAAATAAATAATTTC	AATAAACAAACAAATAAATAAATAAATAAAAAATTTC	-0.0676	2.808e-8	0.012174	35362	0.1279	C3	30.8338
chr19	6713164	rs11085197	C	G	-0.1038	6.431e-28	0.009477	35372	0.24055	C3	119.965
chr19	54255498	rs12975366	C	T	0.0502	1.108e-9	0.008239	35370	0.4155	C3	37.1243
chr6	31930134	rs147906938	A	T	0.1396	1.824e-11	0.020775	35441	0.03884	C3	45.1532
chr6	32007072	rs9501393	GGAG	CGAG	0.0826	2.933e-14	0.010867	35440	0.1548	C3	57.7751
chr6	32007800	rs147390813	C	T	0.0503	8.534e-10	0.008199	35438	0.39378	C3	37.6369
chr6	32008062	rs2242571	G	A	0.0515	3.469e-8	0.009337	35441	0.24139	C3	30.4228
chr6	32040013	rs6477	G	C	0.0748	2.221e-13	0.010198	35439	0.23653	C3	53.7989
chr6	32041524	rs7774739	G	A	0.068	1.849e-9	0.011313	35437	0.17585	C3	36.1295
chr6	32310858	rs9268199	A	G	0.0525	2.942e-9	0.008846	35439	0.294	C3	35.2229
chr6	32618459	rs11751024	A	C	0.0504	1.077e-9	0.008266	35439	0.39789	C3	37.1767
chr6	32606528	rs2760994	GGAT	GGAC	0.0496	1.656e-8	0.008787	35439	0.26548	IL6	31.8627
chr6	32616518	rs34537691	G	A	0.053900000000000003	3.48e-12	0.007748	35439	0.49693	IL6	48.3948
chr19	6699243	rs201063729	TTTTTTTTTTG	CTTTTTTTTTTTTG	-0.0813	5.009e-11	0.012373	35372	0.12425	C3	43.1749
chr19	6699319	rs10408682	T	C	-0.0829	8.542e-12	0.012139	35372	0.12699	C3	46.6384
chr14	106347701	rs74093681	A	G	0.1377	7.349e-9	0.023812	34966	0.02934	CD274	33.4408
chr14	106437177	rs61998026	A	C	0.096	2.626e-10	0.015191	34966	0.07139	CD274	39.9365
chr14	106561979	rs12892823	C	T	-0.0879	2.646e-23	0.008838	34966	0.29733	CD274	98.9167
chr6	32406024	rs3806157	G	T	0.0521	1.646e-10	0.008152	35439	0.36065	CD274	40.8458
chr6	32606528	rs2760994	GGAT	GGAC	0.0542	9.048e-10	0.008848	35439	0.26548	CD274	37.5239
chr6	32634784	rs3104368	T	C	0.0596	7.756e-9	0.010323	35439	0.1744	CD274	33.3335
chr9	4960251	rs79700100	A	G	0.0549	1.273e-8	0.009649	35369	0.21425	CD274	32.3728
chr9	5318764	rs78360441	A	T	-0.1442	2.736e-10	0.022842	35370	0.02931	CD274	39.8531
chr9	5367528	rs2224577	G	C	0.0689	1.387e-16	0.008335	35370	0.33942	CD274	68.3325
chr9	5387710	rs78485299	G	A	-0.2984	1.911e-10	0.046857	35367	0.00658	CD274	40.5554
chr9	5392243	rs3739637	A	G	0.0572	4.085e-9	0.009727	35367	0.20825	CD274	34.5807
chr9	5424670	rs61272166	ATATATATATATATATATATATACACACAGCGG	ATATATATATATATATATATATACACACAGGGG	-0.2284	3.062e-9	0.038527	35353	0.01067	CD274	35.1449
chr9	5426078	rs72705410	G	C	-0.1513	3.515e-20	0.016442	35367	0.06116	CD274	84.6776
chr9	5438435	rs911760	A	C	0.0582	2.207e-10	0.009171	35366	0.24864	CD274	40.2729
chr9	5439562	rs6476975	C	T	0.0897	1.105e-26	0.008389	35366	0.32528	CD274	114.331
chr9	5439946	rs911761	C	T	0.0585	1.389e-11	0.008655	35366	0.29187	CD274	45.6854
chr9	5439946	rs911761	G	T	-0.3559	2.46e-10	0.056229	35366	0.00503	CD274	40.0622
chr9	5440428	rs62559127	C	A	-0.1232	3.17e-38	0.00953	35366	0.21503	CD274	167.123
chr9	5450497	rs10815225	C	G	0.0885	2.248e-15	0.011165	35368	0.14669	CD274	62.8303
chr9	5459419	rs1411262	T	C	-0.2424	1.907e-164	0.00887	35368	0.25993	CD274	746.824
chr9	5465130	rs2890658	A	C	0.2561	9.85e-44	0.018466	35368	0.04816	CD274	192.342
chr9	5465262	rs16923173	A	G	-0.2263	1.863e-19	0.025086	35368	0.02585	CD274	81.3779
chr9	5476045	rs147055142	T	C	0.0792	4.853e-10	0.012725	35367	0.10614	CD274	38.7378
chr9	5503860	rs2381281	C	T	-0.0903	3.757e-25	0.008716	35367	0.28432	CD274	107.335
chr9	5512786	rs16923198	A	C	0.0653	6.152e-9	0.011234	35367	0.14426	CD274	33.7876
chr9	5517265	rs28581351	A	G	-0.1693	8.802e-21	0.018108	35367	0.0511	CD274	87.4124
chr9	5526124	rs4237162	T	C	-0.0581	1.491e-13	0.007864	35367	0.47774	CD274	54.584
chr9	5530716	rs79074200	A	G	-0.1554	8.463e-10	0.025326	35367	0.02579	CD274	37.6503
chr9	5554109	rs77272010	C	T	-0.1462	2.86e-12	0.020932	35367	0.03652	CD274	48.7835
chr9	5571105	rs41280729	G	A	-0.0874	6.565e-9	0.015065	35366	0.07305	CD274	33.6577
chr9	5598704	rs75771832	T	C	0.1396	9.377e-10	0.022812	35367	0.03221	CD274	37.4493
chr9	5737579	rs6476998	G	A	0.0997	1.783e-13	0.013539	35367	0.09242	CD274	54.2272
chr9	7048215	rs10976007	G	C	-0.2419	1.231e-9	0.039811	35362	0.00977	CD274	36.9203
chr10	69442226	rs10823375	G	A	0.0887	5.81e-31	0.007666	35365	0.44471	LILRB1	133.878
chr10	69502292	rs1665581	T	G	0.072	5.476e-21	0.00766	35365	0.44337	LILRB1	88.3502
chr10	69510503	rs138344020	T	C	-0.1074	2.542e-13	0.014679	35365	0.07046	LILRB1	53.5323
chr11	126378312	rs73021415	T	C	-0.1062	4.205e-11	0.016099	35376	0.05905	LILRB1	43.5162
chr12	6468974	rs2240866	T	A	-0.0473	1.763e-8	0.008396	35393	0.28993	LILRB1	31.7378
chr16	56964651	rs9929488	CTGCTACCCCCGCACAT	CTGCTACCCGCGCACAT	-0.0465	3.356e-8	0.008421	35369	0.28715	LILRB1	30.4915
chr16	56990026	rs289747	T	C	0.0422	4.578e-8	0.007719	35370	0.43265	LILRB1	29.8884
chr16	57011437	rs117398617	G	T	0.0585	5.097e-9	0.01001	35369	0.17596	LILRB1	34.1542
chr16	57058087	rs117587884	A	G	0.2037	8.761e-13	0.028495	35371	0.01831	LILRB1	51.1028
chr16	57062186	rs79546662	T	C	-0.1047	1.538e-10	0.016355	35372	0.05721	LILRB1	40.9819
chr16	57081891	rs154042	A	G	-0.0606	7.325e-15	0.00779	35371	0.40743	LILRB1	60.516
chr17	7004074	rs143959838	TTAATATTA	TTATTA	-0.1214	1.948e-9	0.020226	35374	0.03504	LILRB1	36.0261
chr17	7160579	rs56115403	A	G	0.0812	2.477e-18	0.009298	35371	0.21597	LILRB1	76.2664
chr17	7897001	rs143501783	C	T	0.2189	2.545e-10	0.034613	35373	0.01116	LILRB1	39.9957
chr19	10607806	rs55755628	A	C	0.1092	8.497e-15	0.014072	35377	0.10088	LILRB1	60.219
chr19	52535106	rs28621792	T	C	-0.2471	1.732e-10	0.03871	35381	0.01244	LILRB1	40.7473
chr19	53024766	rs142688573	C	T	-0.2827	4.051e-9	0.048061	35379	0.00785	LILRB1	34.5992
chr19	53106706	rs7248648	AGTATGGGC	GGTATGGGC	-0.1152	2.487e-8	0.020667	35380	0.04284	LILRB1	31.0706
chr19	53293768	rs145507432	C	T	-0.214	1.319e-8	0.037652	35380	0.01297	LILRB1	32.3036
chr19	53334222	rs8110243	T	C	-0.09	4.508e-9	0.015347	35379	0.08402	LILRB1	34.3905
chr19	53366838	rs8107801	AGAGGAGACGCA	AGAGGAGGCGCA	-0.0485	1.967e-8	0.008638	35379	0.44347	LILRB1	31.5251
chr19	53380786	rs144243902	T	C	-0.1591	3.299e-8	0.028798	35380	0.02187	LILRB1	30.5222
chr19	53392906	rs11671387	A	G	-0.4069	1.655e-9	0.067496	35379	0.00374	LILRB1	36.3429
chr19	53499722	rs2617665	T	A	0.0481	3.968e-8	0.008758	35378	0.38033	LILRB1	30.1634
chr19	53597029	rs62143945	T	C	-0.0535	2.662e-10	0.008469	35368	0.49514	LILRB1	39.9065
chr19	53597046	rs113642719	CT	C	-0.136	9.489e-10	0.02223	35369	0.03795	LILRB1	37.4282
chr19	53637948	rs35577898	C	T	-0.0801	1.173e-8	0.014044	35366	0.10405	LILRB1	32.5299
chr19	53640476	rs150626281	T	C	-0.1951	1.727e-10	0.030562	35365	0.01892	LILRB1	40.7522
chr19	53642150	rs2865846	GTCTCAAATAATAATAAGAATAATAATTTAAAAA	GTCTCAAATAATAATAATAATAATAATTTAAAAA	-0.1455	3.127e-20	0.01579	35366	0.07868	LILRB1	84.9106
chr19	53656526	rs141763396	G	A	0.2079	1.405e-8	0.036649	35365	0.01322	LILRB1	32.1799
chr19	53673563	rs141563756	A	G	-0.369	7.525e-19	0.041616	35365	0.01062	LILRB1	78.6198
chr19	53681824	rs28583275	A	G	-0.1025	1.458e-19	0.011329	35365	0.16718	LILRB1	81.8586
chr19	53684965	rs2060230	A	G	-0.0724	7.319e-9	0.012519	35364	0.13059	LILRB1	33.4455
chr19	53751007	rs73050764	T	C	-0.0622	3.137e-10	0.009886	35364	0.24495	LILRB1	39.5858
chr19	53785959	rs8108081	T	C	0.0595	2.711e-11	0.008932	35363	0.34831	LILRB1	44.3748
chr19	53789227	rs111870215	G	A	0.1698	5.594e-9	0.029133	35365	0.02256	LILRB1	33.9707
chr19	53796543	rs56215885	A	G	0.0789	1.362e-11	0.011668	35363	0.15552	LILRB1	45.7258
chr19	53807212	rs112792284	A	C	-0.1278	2.083e-8	0.022801	35364	0.03735	LILRB1	31.4162
chr19	53901222	rs307943	G	T	0.0935	2.215e-20	0.010107	35364	0.22863	LILRB1	85.5813
chr19	53914205	rs112812412	C	T	0.0711	8.498e-17	0.008541	35364	0.45076	LILRB1	69.2982
chr19	53926640	rs148330305	T	C	-0.3837	1.716e-22	0.039324	35364	0.01233	LILRB1	95.2069
chr19	53927968	rs7252000	C	T	-0.2852	1.294e-8	0.050151	35364	0.00807	LILRB1	32.34
chr19	53929057	rs10422943	C	T	0.0749	1.486e-17	0.008783	35361	0.37065	LILRB1	72.724
chr19	53946402	rs35387445	T	C	-0.336	8.272e-38	0.026142	35364	0.02624	LILRB1	165.197
chr19	53975291	rs8111479	A	G	0.0712	6.561e-11	0.010903	35367	0.18645	LILRB1	42.645
chr19	53993852	rs112974556	A	G	-0.2468	3.68e-19	0.027587	35370	0.02471	LILRB1	80.0353
chr19	54002267	rs158202	TTTTTTTTGTTTTTTTTGTTTTTTTTT	GTTTTTTTGTTTTTTTTGTTTTTTTTT	0.0797	3.21e-10	0.012674	35368	0.12639	LILRB1	39.5448
chr19	54029930	rs687117	T	C	-0.0565	2.507e-11	0.008467	35369	0.47438	LILRB1	44.5285
chr19	54031835	rs444939	T	C	0.0547	1.065e-8	0.009563	35372	0.26423	LILRB1	32.718
chr19	54043934	rs76057368	T	C	-0.1312	6.293e-16	0.016231	35372	0.07503	LILRB1	65.3397
chr19	54045421	rs140726780	G	A	0.2501	2.804e-14	0.032877	35373	0.01552	LILRB1	57.8686
chr19	54052355	rs55917282	A	G	0.052	4.349e-10	0.0083320000000000009	35370	0.39946	LILRB1	38.9501
chr19	54058239	rs375968457	TA	T	0.0859	1.283e-12	0.012105	35371	0.14456	LILRB1	50.3566
chr19	54058239	rs375968457	TAAAAAAAAAAA	T	-0.3451	8.044e-26	0.032846	35371	0.01787	LILRB1	110.389
chr19	54058239	rs375968457	TAAAAAAAAAAAA	T	-0.0949	2.604e-8	0.017049	35371	0.06776	LILRB1	30.9838
chr19	54076239	rs117001579	TCCTTTCCTTTCTTTCTTTCTTT	TTCTTTCCTTTCTTTCTTTCTTT	0.1456	4.094e-14	0.019264	35371	0.05232	LILRB1	57.1255
chr19	54081548	rs76605194	A	G	-0.1395	3.297e-14	0.018389	35369	0.05724	LILRB1	57.5483
chr19	54094280	rs644747	AAAAG	GAAAG	0.1192	3.475e-32	0.010093	35369	0.23005	LILRB1	139.48
chr19	54100107	rs10408999	A	G	0.091	1.432e-24	0.0088940000000000009	35368	0.34366	LILRB1	104.686
chr19	54101382	rs187157427	T	A	0.1181	1.335e-14	0.015333	35370	0.08559	LILRB1	59.3261
chr19	54128536	rs2668840	A	G	0.0523	8.922e-10	0.008535	35370	0.44708	LILRB1	37.5488
chr19	54146286	rs62144175	A	G	-0.1641	3.502e-18	0.018875	35371	0.05395	LILRB1	75.5863
chr19	54152818	rs117998318	T	C	-0.2218	3.678e-13	0.030522	35371	0.01902	LILRB1	52.8077
chr19	54160306	rs3170255	TT	TC	-0.3329	7.217e-18	0.038658	35371	0.01232	LILRB1	74.1564
chr19	54166837	rs140207813	T	C	-0.1638	9.447e-16	0.020389	35371	0.045	LILRB1	64.541
chr19	54176388	rs73062693	A	G	0.2021	2.559e-16	0.024669	35370	0.03181	LILRB1	67.1165
chr19	54184797	rs254282	G	A	0.0643	5.372e-14	0.008548	35369	0.49298	LILRB1	56.5839
chr19	54189591	rs6509849	A	C	0.1007	2.774e-8	0.018127	35371	0.0568	LILRB1	30.8608
chr19	54191122	rs8105385	C	A	0.0479	3.298e-8	0.00867	35370	0.40428	LILRB1	30.5234
chr19	54208716	rs3745409	G	C	-0.0814	2.199e-8	0.014547	35369	0.09326	LILRB1	31.3114
chr19	54209386	rs35740980	A	C	0.0925	2.214e-27	0.008533	35366	0.4429	LILRB1	117.511
chr19	54213028	rs73053436	G	T	0.1512	2.128e-14	0.019784	35369	0.048	LILRB1	58.4084
chr19	54217275	rs372255675	TGGGGGTGGGGG	TGGGGGTGGGGGA	-0.1126	3.712e-18	0.012961	35361	0.12726	LILRB1	75.4744
chr19	54222354	rs75672336	C	T	0.0738	4.715e-13	0.010203	35364	0.38981	LILRB1	52.3187
chr19	54222967	rs141453251	T	C	-0.6405	5.133e-40	0.048375	35369	0.00743	LILRB1	175.306
chr19	54240895	rs394983	G	A	-0.0608	4.262e-8	0.011096	35367	0.21871	LILRB1	30.0244
chr19	54242113	rs1052963	G	C	-0.0745	4.491e-15	0.009502	35361	0.35939	LILRB1	61.4727
chr19	54250513	rs74387320	A	T	-0.1768	1.668e-15	0.0222	35371	0.0384	LILRB1	63.4247
chr19	54257485	rs117866885	G	A	0.5224	1.049e-22	0.053267	35371	0.00645	LILRB1	96.1811
chr19	54271450	rs11668277	C	T	0.0678	1.438e-14	0.008813	35370	0.42494	LILRB1	59.185
chr19	54280068	rs366337	A	G	0.0953	7.235e-9	0.016473	35371	0.07156	LILRB1	33.4688
chr19	54284402	rs117342564	A	G	-0.7323	3.7e-24	0.072224	35369	0.00358	LILRB1	102.805
chr19	54289650	rs399657	A	G	-0.1098	3.65e-28	0.009978	35366	0.23146	LILRB1	121.093
chr19	54297822	rs76905990	A	G	-0.1742	2.948e-29	0.015514	35368	0.08172	LILRB1	126.081
chr19	54305397	rs143095464	G	A	0.3644	4.71e-18	0.042078	35368	0.01094	LILRB1	74.9975
chr19	54306582	rs139937507	T	C	0.1293	3.191e-10	0.020559	35368	0.04436	LILRB1	39.5542
chr19	54330135	rs79562311	C	G	-0.122	9.78e-9	0.021275	35367	0.04188	LILRB1	32.8837
chr19	54331127	rs140558545	T	C	-0.7019	2.386e-50	0.047039	35368	0.00776	LILRB1	222.656
chr19	54334531	rs7254112	A	G	0.0535	2.785e-9	0.009001	35366	0.34849	LILRB1	35.3286
chr19	54334983	rs193162616	A	T	-0.1756	3.39e-14	0.023159	35368	0.03548	LILRB1	57.4923
chr19	54338327	rs59173474	T	C	-0.1329	3.422e-12	0.019097	35368	0.05075	LILRB1	48.4306
chr19	54339147	rs35407007	A	G	-0.2951	1.213e-64	0.017382	35369	0.06413	LILRB1	288.23
chr19	54339614	rs192737686	A	C	0.0809	8.31e-16	0.01005	35369	0.23031	LILRB1	64.7985
chr19	54342285	rs78758748	G	C	0.1666	2.76e-52	0.010949	35368	0.18415	LILRB1	231.527
chr19	54343102	rs12609285	T	C	0.0917	1.947e-24	0.008989	35368	0.33606	LILRB1	104.068
chr19	54344298	rs56092919	A	C	-0.091	1.509e-10	0.014209	35369	0.0992	LILRB1	41.0162
chr19	54345479	rs28412860	T	C	-0.0741	6.966e-12	0.010804	35369	0.19027	LILRB1	47.04
chr19	54365144	rs147889088	T	C	0.1612	1.803e-11	0.023984	35371	0.0322	LILRB1	45.1738
chr19	54365302	rs10402121	T	C	0.0873	7.67e-25	0.008482	35370	0.47326	LILRB1	105.933
chr19	54366314	rs78271595	T	C	-0.2152	2.624e-16	0.026278	35371	0.02558	LILRB1	67.0656
chr19	54367722	rs149798010	A	G	0.3997	1.624e-23	0.039995	35371	0.0115	LILRB1	99.875
chr19	54372679	rs112970607	A	G	-0.2947	6.51e-19	0.033176	35371	0.01632	LILRB1	78.9064
chr19	54372756	rs111544277	A	G	0.2124	1.34e-55	0.013522	35370	0.11171	LILRB1	246.733
chr19	54375363	rs62132249	T	A	0.0966	1.087e-27	0.008858	35367	0.35313	LILRB1	118.928
chr19	54385158	rs12972911	T	C	0.1012	1.799e-31	0.008671	35369	0.40255	LILRB1	136.214
chr19	54398911	rs7260632	C	T	0.0759	2.615e-19	0.008449	35369	0.49944	LILRB1	80.6999
chr19	54401514	rs112957690	A	G	-0.4705	4.26e-42	0.034607	35370	0.01477	LILRB1	184.838
chr19	54405180	rs139718098	C	T	0.3428	4.531e-19	0.038417	35371	0.01234	LILRB1	79.6223
chr19	54418486	rs138244867	ATCTCTCTCTCTC	ATCTCTCTCTC	-0.2502	7.815e-95	0.01211	35370	0.14079	LILRB1	426.861
chr19	54420270	rs78681110	A	G	-0.1463	1.804e-49	0.009895	35369	0.24077	LILRB1	218.603
chr19	54420302	rs146623268	C	T	-0.4346	8.222e-33	0.036428	35370	0.0137	LILRB1	142.334
chr19	54424086	rs7507320	G	A	-0.1287	1.711e-33	0.010671	35368	0.19324	LILRB1	145.461
chr19	54436152	rs147841877	C	G	0.1681	3.078e-8	0.03036	35371	0.02015	LILRB1	30.6572
chr19	54437794	rs117065440	C	G	0.2871	7.881e-31	0.024869	35371	0.03015	LILRB1	133.275
chr19	54457135	rs149847702	T	C	0.5989	3.416e-9	0.101333	35372	0.00159	LILRB1	34.9307
chr19	54471384	rs2287822	A	G	-0.1817	1.385e-84	0.009324	35370	0.28654	LILRB1	379.757
chr19	54474752	rs117478170	T	C	0.1515	2.213e-8	0.02708	35371	0.02469	LILRB1	31.2988
chr19	54478100	rs7259746	CGGCAGCTCAGC	TGGCAGCTCAGC	-0.1296	5.386e-53	0.008458	35371	0.49494	LILRB1	234.787
chr19	54486296	rs11668257	A	G	-0.1044	2.582e-10	0.016514	35372	0.07133	LILRB1	39.9665
chr19	54498276	rs3865495	A	C	-0.1365	6.197e-40	0.01032	35368	0.22631	LILRB1	174.947
chr19	54500030	rs10403873	T	C	-0.1993	7.128e-67	0.011536	35372	0.16119	LILRB1	298.472
chr19	54502466	rs4806766	C	T	0.1133	1.144e-19	0.012486	35371	0.13571	LILRB1	82.3404
chr19	54502555	rs2042290	A	G	0.097	1.483e-9	0.016043	35372	0.0746	LILRB1	36.5571
chr19	54502771	rs2042288	G	A	-0.7219	0	0.012638	35372	0.05026	LILRB1	3262.85
chr19	54506117	rs6509879	A	G	-0.0903	1.117e-26	0.008446	35370	0.48641	LILRB1	114.307
chr19	54508360	rs114834145	G	A	0.0881	8.287e-10	0.01435	35374	0.09724	LILRB1	37.6919
chr19	54509476	rs3786639	G	T	-0.1477	1.537e-22	0.01512	35376	0.08589	LILRB1	95.424
chr19	54511515	rs7249626	G	T	-0.0853	2.925e-17	0.010095	35374	0.23444	LILRB1	71.3979
chr19	54519553	rs112382747	A	G	0.1044	8.04e-13	0.01458	35378	0.09418	LILRB1	51.2727
chr19	54542180	rs7247367	G	A	0.0973	2.982e-19	0.010848	35377	0.18614	LILRB1	80.4501
chr19	54542896	rs12459783	C	T	-0.1096	3.229e-29	0.009768	35375	0.25163	LILRB1	125.895
chr19	54542987	rs34550916	G	A	-0.6205	0	0.00968	35376	0.08859	LILRB1	4108.97
chr19	54544858	rs146829452	C	T	-1.1338	0	0.014869	35377	0.03402	LILRB1	5814.46
chr19	54545812	rs2363808	A	G	0.239	1.462e-90	0.011843	35377	0.14842	LILRB1	407.261
chr19	54545893	rs4806778	C	G	0.1433	6.787e-22	0.014901	35377	0.08723	LILRB1	92.4829
chr19	54545893	rs4806778	T	G	0.2475	4.776e-83	0.01282	35377	0.1228	LILRB1	372.713
chr19	54570466	rs11672845	T	C	0.2502	1.564e-82	0.013001	35377	0.11986	LILRB1	370.357
chr19	54570752	rs143237671	A	G	0.4677	4.59e-11	0.071039	35377	0.00357	LILRB1	43.3452
chr19	54573651	rs28384501	T	A	-0.3507	0	0.005561	35377	0.40664	LILRB1	3977.09
chr19	54588128	rs6509887	C	T	-0.9222	0	0.008033	35377	0.12004	LILRB1	13179.4
chr19	54592291	rs117295109	C	G	-0.2216	1.562e-17	0.026002	35377	0.02689	LILRB1	72.6317
chr19	54600262	rs272411	C	T	-0.0883	2.34e-18	0.010102999999999999	35376	0.22772	LILRB1	76.3872
chr19	54606751	rs371668305	G	A	-0.79	2.915e-150	0.030258	35377	0.01891	LILRB1	681.669
chr19	54607352	rs35136655	C	T	-0.2444	3.089e-175	0.00866	35376	0.37857	LILRB1	796.465
chr19	54634030	rs2081658	G	C	-0.5651	0	0.008621	35377	0.11533	LILRB1	4296.7
chr19	54653682	rs111297817	T	C	0.3269	2.896e-24	0.032165	35378	0.01779	LILRB1	103.291
chr19	54660297	rs425283	A	G	-0.382	0	0.006475	35376	0.24138	LILRB1	3480.54
chr19	54662046	rs1749311	G	A	-0.2	4.445e-123	0.008477	35377	0.429	LILRB1	556.642
chr19	54662317	rs36219972	G	A	-0.1071	2.337e-9	0.017932	35375	0.05915	LILRB1	35.6715
chr19	54662761	rs1654668	T	C	-0.178	7.643e-97	0.008524	35373	0.42224	LILRB1	436.067
chr19	54663046	rs28366008	C	T	-0.1984	7.227e-102	0.009259	35373	0.28941	LILRB1	459.151
chr19	54663499	rs117878945	A	G	0.1256	4.364e-8	0.022939	35373	0.036	LILRB1	29.9799
chr19	54664811	rs731170	A	G	-0.1571	3.842e-67	0.009075	35374	0.30985	LILRB1	299.681
chr19	54665254	rs11574572	C	G	-0.9634	0	0.01464	35372	0.03532	LILRB1	4330.43
chr19	54666584	rs1749317	G	A	0.0637	9.839e-11	0.009846	35373	0.24421	LILRB1	41.8561
chr19	54666876	rs11574578	A	G	-0.2265	3.718e-56	0.014346	35373	0.09632	LILRB1	249.273
chr19	54667231	rs117948917	C	A	-0.5001	9.675e-185	0.017253	35372	0.06613	LILRB1	840.203
chr19	54667469	rs2569715	G	A	0.1371	2.035e-52	0.008998	35370	0.36558	LILRB1	232.158
chr19	54667482	rs192288566	C	G	0.3119	3.202e-117	0.013551	35373	0.12083	LILRB1	529.771
chr19	54667590	rs11574588	G	A	-0.1694	7.086e-21	0.018074	35373	0.05934	LILRB1	87.8452
chr19	54669910	rs7245421	C	T	-0.2189	3.303e-95	0.010574	35372	0.20311	LILRB1	428.561
chr19	54690893	rs10411326	C	G	-0.2715	1.369e-17	0.0318	35373	0.01839	LILRB1	72.8929
chr19	54697534	rs4806810	G	C	0.1362	4.512e-47	0.009452	35374	0.2753	LILRB1	207.638
chr19	54700937	rs12151310	T	C	0.203	1.513e-10	0.031699	35376	0.01723	LILRB1	41.0111
chr19	54704910	rs76655620	A	C	0.1287	4.28e-14	0.017041	35372	0.06547	LILRB1	57.0383
chr19	54705880	rs11084368	CCTTTTTTGATTTATTATTTTATTTTATTATATTTTATTTTATTTTATTTTATTTTG	CCTTTTTTGATTTATTATTTTATTTTATTATATTTTATTTTATTTTATTTTATTTTC	0.1374	3.612e-46	0.009632	35373	0.26159	LILRB1	203.489
chr19	54710318	rs7245810	T	C	0.0548	4.712e-9	0.009356	35375	0.29296	LILRB1	34.3068
[truncated: 958 more rows]

## Sheet: Table S6
Summary statistics of the causal estimates of FODMAP Diet on liver cancer(p = 5e-06,r2 = 0.001,kb = 10000).
[truncated: 30 more rows]

[truncated: 2 more sheets: Table S7, Table S8]
